# Supplementary material for: Comparative transcriptomics uncovers alternative splicing changes and signatures of selection from maize improvement
Source: BMC Genomics. 2015 May 8;16(1):363. doi: 10.1186/s12864-015-1582-5 (PMC4433066; doi:10.1186/s12864-015-1582-5)
Supplement: Additional file 5: Table S5. — Transposable elements (TEs) in retained introns and cross-validation. [file 12864_2015_1582_MOESM5_ESM.xlsx]

## Sheet: Sheet1
Table S5 Transposable elements (TEs) in retained introns and cross-validation
TE	Intron_location	Gene_ID	Gene Annotation	Cross-validation
DNA	chr6:128777917..128778431	AC205035.3_FG004	Not Annotated	No
LTR/Gypsy	chr3:202830786..202831839	AC207628.4_FG009	Endo/exonuclease/phosphatase	Yes
LTR/Copia	chr3:202830786..202831839	AC207628.4_FG009	Endo/exonuclease/phosphatase	Yes
LTR/Copia	chr1:258871764..258873258	AY542798.1_FG003	Znf_CCHC	No
DNA	chr1:258871764..258873258	AY542798.1_FG003	Znf_CCHC	No
LINE/RTE	chr8:147432934..147433072	GRMZM2G000177	WD40_repeat	Yes
LINE/L1	chr3:174691413..174693124	GRMZM2G002626	Not Annotated	No
DNA/Helitron	chr7:6419598..6420069	GRMZM2G002910	Not Annotated	Yes
LTR	chr5:15697072..15697585	GRMZM2G007810	AA/rel_permease1	No
LINE/RTE	chr1:8515595..8519101	GRMZM2G009014	Not Annotated	No
DNA/Helitron	chr2:8579332..8579426	GRMZM2G012628	RRM_dom	No
DNA/Helitron	chr2:8579528..8579611	GRMZM2G012628	RRM_dom	No
DNA/hAT	chr9:38574231..38575190	GRMZM2G013398	CCT_domain|Znf_B-box	Yes
LINE/RTE	chr1:243333876..243336993	GRMZM2G019171	Kelch_1	No
LTR/Copia	chr1:243337035..243337529	GRMZM2G019171	Kelch_1	No
LINE/L1	chr4:2623926..2624045	GRMZM2G020508	Not Annotated	Yes
DNA/Harbinger	chr1:182099913..182100341	GRMZM2G023313	Not Annotated	No
LINE/L1	chr2:44017283..44017848	GRMZM2G024119	Not Annotated	No
DNA/Helitron	chr2:65857227..65858147	GRMZM2G025294	RPC4	No
DNA/Helitron	chr6:166053047..166053662	GRMZM2G026013	Pex14_N	Yes
LTR/Copia	chr5:206460640..206460946	GRMZM2G026560	Kinesin_motor_dom	No
LTR/Copia	chr3:213334430..213337624	GRMZM2G033671	MBTPS2|Peptidase_M50	Yes
LTR/Gypsy	chr3:213334430..213337624	GRMZM2G033671	MBTPS2|Peptidase_M50	Yes
DNA	chr9:115496545..115497587	GRMZM2G034061	Sugar/inositol_transpt	Yes
DNA/Helitron	chr3:227579263..227579384	GRMZM2G035785	Znf_RING	Yes
DNA/hAT	chr10:149547922..149548132	GRMZM2G038050	Znf_PHD	Yes
LINE/L1	chr9:137749766..137750343	GRMZM2G047894	Syja_N	Yes
LINE/L1	chr9:137749987..137750343	GRMZM2G047894	Syja_N	Yes
DNA/Helitron	chr2:235924524..235925279	GRMZM2G048912	DUF594|DUF4220	No
LINE/L1	chr2:156725178..156726016	GRMZM2G052935	ACT_dom|Asp_kinase_dom	Yes
LTR/Gypsy	chr9:98493466..98495112	GRMZM2G054465	Trp_syn_b_sub_like_PLP_eny_SF	No
LINE/RTE	chr10:123679695..123681466	GRMZM2G057437	SAM/pointed|SAM_type1	Yes
DNA/Helitron	chr10:143247277..143247364	GRMZM2G058098	RRM_dom	Yes
LINE/L1	chr10:125906257..125906811	GRMZM2G058573	Sirtuin|Ssirtuin_cat_dom	Yes
LINE/RTE	chr8:10810827..10811823	GRMZM2G060061	Glyco_trans_14	Yes
DNA/hAT	chr5:74904527..74904808	GRMZM2G072142	Znf_RING-CH	No
DNA/hAT	chr7:160256848..160257912	GRMZM2G072280	Chloroa_b-bind|Chlorophyll_a/b-bd_dom	No
DNA/Helitron	chr7:160256848..160257912	GRMZM2G072280	Chloroa_b-bind|Chlorophyll_a/b-bd_dom	No
DNA/En-spm	chr2:219909420..219910326	GRMZM2G072339	Lupus_La	Yes
LINE/RTE	chr1:220980988..220981594	GRMZM2G078412	RNA-binding_CRM	Yes
DNA/Harbinger	chr8:8886422..8886918	GRMZM2G079219	Ser-Thr/Tyr_kinase_cat_dom	No
LTR/Copia	chr10:110589162..110589396	GRMZM2G079913	GNK2|Prot_kinase_dom|Ser/Thr_kinase_AS	No
LTR/Gypsy	chr9:7660984..7661976	GRMZM2G080120	Znf_U1|Znf_C2H2_matrin|Znf_U1-C	No
DNA/Harbinger	chr7:143695465..143697040	GRMZM2G085948	Znf_RING	Yes
DNA/Stowaway	chr2:163838751..163839065	GRMZM2G088014	WD40_repeat_dom	No
DNA/hAT	chr3:66079763..66080010	GRMZM2G088727	DnaJ_domain	Yes
LINE/RTE	chr9:109317318..109317577	GRMZM2G095287	FBPase_class-1/SBPase	No
DNA/Helitron	chr1:167005476..167005734	GRMZM2G099328	Ubiquitin-int_motif|Znf_LIM|DA1_like	No
DNA	chr3:9944491..9944617	GRMZM2G100349	Not Annotated	No
DNA/hAT	chr2:147712362..147713815	GRMZM2G101867	RRM_dom	No
LINE/L1	chr7:166669171..166669319	GRMZM2G102786	HeavyMe-assoc_HMA|Heavy-metal-associated_CS	Yes
DNA/En-Spm	chr4:38183949..38184038	GRMZM2G103430	RRM_dom	Yes
LINE/RTE	chr10:71360166..71361100	GRMZM2G106590	DUF292_euk	Yes
DNA/Harbinger	chr1:67408130..67408916	GRMZM2G107499	Not Annotated	Yes
LINE/L1	chr9:13451003..13451473	GRMZM2G109595	Not Annotated	Yes
DNA/Helitron	chr5:198891727..198892768	GRMZM2G112626	DnaJ_domain	Yes
DNA/En	chr1:298778771..298779021	GRMZM2G115372	AAA+_ATPase|ATPase_AFG1-like	Yes
DNA	chr3:48806131..48806602	GRMZM2G115960	bHLH_dom	No
LTR/Gypsy	chr3:140608111..140610243	GRMZM2G117776	XS_domain	No
LINE/RTE	chr6:124658301..124663399	GRMZM2G118344	Znf_RING	Yes
LTR/Copia	chr6:124658301..124663399	GRMZM2G118344	Znf_RING	Yes
DNA/hAT	chr4:113857252..113857899	GRMZM2G120784	WD40_repeat|WD40_repeat_dom|WD40_repeat_CS	Yes
LTR/Gypsy	chr5:45588607..45590093	GRMZM2G121704	Not Annotated	Yes
DNA/En-Spm	chr5:45588607..45590093	GRMZM2G121704	Not Annotated	Yes
LTR/Gypsy	chr5:45588607..45590093	GRMZM2G121704	Not Annotated	Yes
LINE/L1	chr5:33056588..33057594	GRMZM2G126988	Glyco_trans_1|Glycogen/starch_synth|Starch_synth_cat_dom	Yes
DNA/MuDR	chr3:196137834..196138187	GRMZM2G127665	Lupus_La_RNA-bd	No
DNA/TcMar	chr6:110580948..110581307	GRMZM2G134888	AA_transpt_TM	No
DNA/hAT	chr6:111666781..111667281	GRMZM2G137593	DUF829_TMEM53	Yes
DNA/Helitron	chr10:70058939..70059623	GRMZM2G138997	Znf_RING	No
DNA/hAT	chr5:648881..648980	GRMZM2G144196	RNA_pol_sigma70	No
DNA/TcMar-Stowaway	chr8:43295240..43296129	GRMZM2G144739	Sec15	Yes
DNA/Helitron	chr9:142746421..142746841	GRMZM2G150598	Clp_N	No
DNA/Helitron	chr1:43357206..43357647	GRMZM2G154883	Rab-GTPase-TBC_dom	Yes
LINE/L1	chr4:40007683..40008101	GRMZM2G157925	Protease-assoc_domain|Znf_RING	Yes
LINE/L1	chr4:144136626..144137806	GRMZM2G165778	DUF3755	No
LINE/L1	chr9:20464146..20464674	GRMZM2G173641	Transketolase-like_Pyr-bd	Yes
LTR/Gypsy	chr9:20464146..20464674	GRMZM2G173641	Transketolase-like_Pyr-bd	Yes
LINE/L1	chr4:238372720..238374107	GRMZM2G174669	rRNA_Ade_methylase_transferase	Yes
LTR	chr2:134609695..134609913	GRMZM2G174919	RRM_dom|CSTF2_hinge|CSTF_C	No
LINE/L1	chr2:69910176..69910805	GRMZM2G179106	Nodulin-like|MFS_dom_general_subst_transpt	Yes
DNA/TcMar-Stowaway	chr2:69912758..69913798	GRMZM2G179106	Nodulin-like|MFS_dom_general_subst_transpt	Yes
DNA/Helitron	chr8:146185938..146187091	GRMZM2G179693	Fmet_deformylase|Peptide_deformylase	No
LINE/L1	chr3:94798307..94799842	GRMZM2G307561	Sub_transporter	Yes
LINE/L1	chr8:155839869..155840938	GRMZM2G313737	B3_DNA-bd|DNA-bd_pseudobarrel	No
DNA/Helitron	chr8:155839869..155840938	GRMZM2G313737	B3_DNA-bd|DNA-bd_pseudobarrel	No
LTR/Copia	chr5:77261526..77265544	GRMZM2G319573	DNA_helicase_ATP-dep_RecQ	No
LINE/RTE	chr4:203698467..203699450	GRMZM2G321153	Prot_kinase_dom	No
LTR/Copia	chr6:109397598..109399181	GRMZM2G330024	Znf_PHD|Znf_FYVE_PHD	No
DNA/Helitron	chr1:254531955..254532232	GRMZM2G344521	B3_DNA-bd|Znf_FYVE_PHD	No
LTR/Gypsy	chr8:87495204..87495708	GRMZM2G351775	DnaJ_domain|DUF1977_DnaJ-like	Yes
DNA/hAT	chr7:95428871..95429294	GRMZM2G354621	Ser-Thr/Tyr_kinase_cat_dom	No
DNA/Helitron	chr2:34694957..34695708	GRMZM2G364901	Protoporphyrinogen_oxidase	Yes
DNA/Helitron	chr5:80672129..80672316	GRMZM2G392320	Znf_RING	Yes
DNA/TcMar-Stowaway	chr8:155029411..155029939	GRMZM2G408706	Methyltransf_11	No
LTR/Copia	chr8:70526992..70527777	GRMZM2G413652	Urease_accessory_UreG	No
DNA/hAT	chr2:233114576..233115051	GRMZM2G414496	P34-arc	No
DNA/hAT	chr5:156441402..156442868	GRMZM2G415433	FH2_Formin	Yes
LINE/L1	chr5:1950478..1951093	GRMZM2G415498	Not Annotated	No
DNA/En-Spm	chr7:120558137..120558641	GRMZM2G446625	DUF1350	Yes
LTR/Gypsy	chr3:212406572..212408449	GRMZM5G822563	ESCRT-II_cplx_vps25-sub	No
LTR/Gypsy	chr6:139397896..139398109	GRMZM5G840013	Di19_Zn_binding	Yes
LTR/Copia	chr1:32540165..32542009	GRMZM5G849530	Not Annotated	Yes
DNA/hAT	chr1:32540165..32542009	GRMZM5G849530	Not Annotated	Yes
LINE/RTE	chr2:210865309..210866298	GRMZM5G873635	Not Annotated	No
DNA/hAT	chr3:207910155..207910744	GRMZM5G876520	Not Annotated	No
DNA	chr1:59507696..59508027	GRMZM5G882821	Lipase_3	Yes
LINE/RTE	chr5:173384514..173385007	GRMZM5G886785	SPRY_rcpt	Yes
