# Supplementary material for: Comparative transcriptomics uncovers alternative splicing changes and signatures of selection from maize improvement
Source: BMC Genomics. 2015 May 8;16(1):363. doi: 10.1186/s12864-015-1582-5 (PMC4433066; doi:10.1186/s12864-015-1582-5)
Supplement: Additional file 6: Table S6. — Annotation of alternative splicing level-increased genes in maize inbred lines. [file 12864_2015_1582_MOESM6_ESM.xls]

## Sheet: Sheet1
Table S6 Annotation of alternative splicing level-increased genes in maize inbred lines.Gene annotation were retrived from the paper "The Role of cis Regulatory Evolution in Maize Domestication"(Lemmon, Z. H. et al.2014, PLoS Genet., 10.1371/journal.pgen.1004745) and MaizeGDB (http://www.maizegdb.org/).
Gene_ID	Annotation	Rice_Orthologous	Annotation	AT_Orthologous	Annotation
AC150739.3_FG001	DUF296	LOC_Os03g01540.1	Protein of unknown function DUF296	AT2G33620.1	AT hook, DNA-binding motif|Domain of unknown function DUF296
AC155377.1_FG001	Myosin_N|Dilute|Myosin_head_motor_dom|IQ_motif_EF-hand-BS|Dil_domain	LOC_Os03g48140.1	IQ calmodulin-binding region|Dilute|Myosin head, motor domain|Myosin, N-terminal, SH3-like|Dil domain	AT5G20490.1	IQ motif, EF-hand binding site|Myosin, N-terminal, SH3-like|Myosin head, motor domain|Dil domain|Dilute
AC155434.2_FG001	NA	LOC_Os07g48610.1	Alpha/beta hydrolase fold-1	AT5G17780.2	Alpha/beta hydrolase fold-1
AC155496.2_FG009	Cullin_N|Cullin_CS|Cullin_homology|Cullin_repeat-like_dom|Cullin_neddylation_domain	LOC_Os03g57290.1	Cullin protein, neddylation domain|Cullin homology|Cullin, N-terminal|Cullin repeat-like-containing domain|Cullin, conserved site|Winged helix-turn-helix transcription repressor DNA-binding	AT5G46210.1	Cullin repeat-like-containing domain|Cullin, conserved site|Cullin protein, neddylation domain|Winged helix-turn-helix DNA-binding domain|Cullin homology|Cullin, N-terminal
AC166636.1_FG008	Small_GTP-bd_dom|Small_GTPase_Rab_type|Small_GTPase	LOC_Os03g09140.1	Small GTP-binding protein|Ras small GTPase, Ras type|Ras small GTPase, Rab type|Small GTPase, Rho type|Ran GTPase|Small GTPase|Ras GTPase|Ras|Rab6-related	AT5G10260.1	Small GTP-binding protein domain|Small GTPase superfamily, Rab type|Small GTPase superfamily
AC177908.3_FG002	Glyco_trans_8	LOC_Os03g30000.1	Glycosyl transferase, family 8	AT1G18580.1	Glycosyl transferase, family 8
AC192362.3_FG003	Ribosomal_S12/S23	LOC_Os10g34200.1	NA	AT3G09680.1	Ribosomal protein S12/S23|Ribosomal protein S23, eukaryotic/archaeal|Nucleic acid-binding, OB-fold
AC192367.2_FG002	FH2_Formin	LOC_Os08g17820.2	Actin-binding FH2|Actin-binding FH2/DRF autoregulatory	AT3G32400.1	Actin-binding FH2|Actin-binding FH2/DRF autoregulatory
AC194341.4_FG004	F-box_dom|FBD	LOC_Os01g41270.1	FBD|F-box domain, cyclin-like|F-box domain, Skp2-like	AT3G03360.1	F-box domain, cyclin-like
AC194965.4_FG004	Znf_GATA	LOC_Os01g24070.1	Zinc finger, GATA-type|Zinc finger, NHR/GATA-type	AT5G26930.1	Zinc finger, NHR/GATA-type|Zinc finger, GATA-type
AC195154.3_FG004	Dilute|Dil_domain	LOC_Os05g46030.1	IQ calmodulin-binding region|Myosin head, motor domain|Myosin, N-terminal, SH3-like|Dil domain|Dilute	AT1G54560.1	Myosin head, motor domain|Dil domain|IQ motif, EF-hand binding site|Myosin, N-terminal, SH3-like|Dilute
AC196426.3_FG007	RHD3/Sey1	LOC_Os01g39310.1	Root hair defective 3 GTP-binding	AT3G13870.1	RHD3/Sey1
AC197705.4_FG007	Bac_surfAg_D15|Surface_Ag_variable_number	LOC_Os05g39390.1	Bacterial surface antigen (D15)|Surface antigen variable number	AT5G05520.1	Surface antigen variable number|Bacterial surface antigen (D15)
AC197705.4_FG011	NA	LOC_Os05g39230.1	NA	AT3G56040.1	UTP--glucose-1-phosphate uridylyltransferase
AC198518.3_FG003	NA	LOC_Os12g27994.2	NA	AT5G17510.1	NA
AC198699.3_FG004	NA	LOC_Os07g05820.1	hydroxyacid oxidase 1, putative, expressed	AT3G14420.3	Aldolase-type TIM barrel family protein
AC199068.2_FG017	NB-ARC	LOC_Os07g01530.1	NB-ARC	AT1G59780.1	NB-ARC|Disease resistance protein
AC199782.5_FG002	HMG_CoA_synt_AS|HMG_CoA_synthase_euk|HMG_CoA_synth_N|HMG_CoA_synt_C|Thiolase-like	LOC_Os09g34960.1	Hydroxymethylglutaryl-coenzyme A synthase C-terminal|Thiolase-like|Hydroxymethylglutaryl-CoA synthase, eukaryotic|Hydroxymethylglutaryl-coenzyme A synthase, active site|Hydroxymethylglutaryl-coenzyme A synthase, N-terminal	AT4G11820.2	Hydroxymethylglutaryl-coenzyme A synthase, active site|Hydroxymethylglutaryl-coenzyme A synthase C-terminal|Hydroxymethylglutaryl-coenzyme A synthase, N-terminal|Thiolase-like|Hydroxymethylglutaryl-CoA synthase, eukaryotic
AC203535.4_FG002	NAC-dom	LOC_Os01g70110.1	No apical meristem (NAM) protein	AT3G04070.1	No apical meristem (NAM) protein
AC203535.4_FG004	Rieske_2Fe-2S|Chlorophyll_a/b-bd_dom	LOC_Os11g13850.1	Rieske [2Fe-2S] iron-sulphur domain	AT1G71500.1	Rieske [2Fe-2S] iron-sulphur domain
AC203761.3_FG002	Topo_IA_2|Topo_IA|Toprim_domain|Topo_IA_cen|Topo_IA_core_domain|Topo_IA_AS	LOC_Os06g16980.2	DNA topoisomerase, type IA, core|DNA topoisomerase, type IA, central region, subdomain 1|DNA topoisomerase, type IA, central region, subdomain 3|DNA topoisomerase, type IA, DNA-binding|DNA topoisomerase, type IA, domain 2|Toprim domain, subgroup|DNA topoisomerase I, bacterial-type|DNA topoisomerase, type IA, zn finger|Toprim domain|DNA topoisomerase, type IA, central	AT4G31210.1	DNA topoisomerase, type IA|DNA topoisomerase, type IA, domain 2|DNA topoisomerase, type IA, DNA-binding|DNA topoisomerase, type IA, central region, subdomain 1|DNA topoisomerase, type IA, central region, subdomain 3|DNA topoisomerase, type IA, central|Toprim domain|DNA topoisomerase, type IA, zn finger|DNA topoisomerase I, bacterial-type
AC203989.4_FG001	DUF1637	LOC_Os12g42860.1	2-aminoethanethiol dioxygenase, putative, expressed	AT5G15120.1	Protein of unknown function (DUF1637)
AC204530.4_FG002	NCA2	LOC_Os03g26030.1	Nuclear control of ATP synthase 2	AT5G12290.1	Nuclear control of ATP synthase 2
AC204539.4_FG002	NA	LOC_Os09g31170.1	expressed protein	NA	NA
AC205035.3_FG004	NA	LOC_Os06g45390.1	NA	AT1G13270.1	Peptidase M24, methionine aminopeptidase|Peptidase M24, structural domain|Peptidase M24A, methionine aminopeptidase, subfamily 1
AC205376.4_FG003	NA	LOC_Os08g32930.1	expressed protein	AT4G04330.1	Chaperonin-like RbcX protein
AC205521.3_FG003	NA	LOC_Os08g13350.1	NA	AT1G16860.1	NA
AC205703.4_FG010	NA	LOC_Os02g38480.1	Prefoldin	AT1G24460.1	NA
AC206425.3_FG002	NA	LOC_Os04g24319.1	NA	AT5G22410.1	Haem peroxidase, plant/fungal/bacterial|Peroxidases heam-ligand binding site|Peroxidase, active site|Plant peroxidase|Haem peroxidase
AC207652.3_FG001	TPR-contain_dom|TPR_2|TPR_repeat	LOC_Os05g31062.1	Tetratricopeptide-like helical|Tetratricopeptide repeat-containing|Heat shock protein DnaJ, N-terminal|Heat shock protein DnaJ, conserved site|Tetratricopeptide repeat	AT5G12430.1	DnaJ domain|Tetratricopeptide repeat-containing domain|Tetratricopeptide repeat|DnaJ domain, conserved site|Tetratricopeptide TPR-1|Tetratricopeptide-like helical
AC208201.3_FG002	PP2C-like_dom|PP2C_Mn2_Asp60_BS	LOC_Os03g18150.1	Protein phosphatase 2C-related|Protein phosphatase 2C, N-terminal|Protein phosphatase 2C, manganese/magnesium aspartate binding site|Protein phosphatase 2C	AT2G30020.1	Protein phosphatase 2C (PP2C)-like|Protein phosphatase 2C, manganese/magnesium aspartate binding site|Protein phosphatase 2C
AC209208.3_FG005	NA	NA	NA	AT1G01730.1	NA
AC209242.3_FG003	Peptidase_C13	LOC_Os02g12740.1	Peptidase C13, legumain	AT1G08750.1	Peptidase C13, legumain
AC209858.4_FG002	WD40_repeat|SSU_processome_Utp12|WD40_repeat_dom|WD40_repeat_CS|G-protein_beta_WD-40_rep	LOC_Os03g05720.1	WD40 repeat, subgroup|G-protein beta WD-40 repeat, region|WD40 repeat|Phage head-tail joining protein|Small-subunit processome, Utp12|WD40 repeat-like-containing domain|WD40/YVTN repeat-like-containing domain|WD40 repeat, conserved site|WD40 repeat 2|WD40-repeat-containing domain	AT3G21540.1	WD40-repeat-containing domain|G-protein beta WD-40 repeat|WD40 repeat|WD40/YVTN repeat-like-containing domain|Small-subunit processome, Utp12|WD40 repeat, conserved site
AC209877.3_FG002	NA	LOC_Os06g40590.1	NA	AT2G04235.1	NA
AC210013.4_FG006	Glc/ribitol_DH|DH_sc/Rdtase_SDR	LOC_Os04g44980.1	Short-chain dehydrogenase/reductase SDR|Glucose/ribitol dehydrogenase|NAD(P)-binding domain	AT3G61220.2	Short-chain dehydrogenase/reductase SDR|Glucose/ribitol dehydrogenase|NAD(P)-binding domain
AC210848.3_FG004	NA	LOC_Os10g26560.1	NA	AT2G46980.2	NA
AC212835.3_FG002	Plcyanin-like|BlueCu_1|Cupredoxin	LOC_Os04g46130.1	Cupredoxin|Plastocyanin-like	AT5G07475.1	Plastocyanin-like|Cupredoxin
AC214119.3_FG009	ARM-type_fold|Tscrpt_C	LOC_Os07g08050.1	Armadillo-type fold	AT5G48120.1	Armadillo-type fold
AC214640.3_FG003	Ribosomal_S15_bac-type|Ribosomal_S15|S15_NS1_RNA-bd	LOC_Os02g55940.1	S15/NS1, RNA-binding|Ribosomal protein S15, bacterial-type|Ribosomal protein S15	AT1G15810.1	Ribosomal protein S15|S15/NS1, RNA-binding|Ribosomal protein S15, bacterial-type
AC215244.3_FG002	Ankyrin_rpt|Ankyrin_rpt-contain_dom	LOC_Os09g33810.2	Ankyrin repeat|Ankyrin repeat-containing domain	AT4G35450.5	Ankyrin repeat|Ankyrin repeat-containing domain
AC216010.3_FG001	PsdUridine_synth_TruA_a/b_dom|PsdUridine_synth_cat_dom	LOC_Os12g09290.1	Pseudouridine synthase I, TruA, C-terminal|Pseudouridine synthase I, TruA|Pseudouridine synthase I, TruA, alpha/beta domain|Pseudouridine synthase, catalytic domain|Pseudouridine synthase I, TruA, N-terminal	AT1G09800.1	Pseudouridine synthase I, TruA|Pseudouridine synthase I, TruA, alpha/beta domain|Pseudouridine synthase I, TruA, N-terminal|Pseudouridine synthase I, TruA, C-terminal|Pseudouridine synthase, catalytic domain
AC217271.3_FG002	MFAP1_C	LOC_Os02g17870.1	Micro-fibrillar-associated 1, C-terminal	AT5G17900.1	Micro-fibrillar-associated protein 1, C-terminal
AC217358.3_FG003	DPH1/DPH2	LOC_Os11g16430.1	Diphthamide synthesis, DHP2|Diphthamide synthesis, DPH1/DHP2	AT3G59630.1	Diphthamide synthesis, DPH1/DPH2|Diphthamide synthesis DHP2, eukaryotic
AC217556.3_FG003	RRM_dom	LOC_Os10g08570.1	RNA recognition motif, RNP-1|WD40 repeat-like-containing domain|Nucleotide-binding, alpha-beta plait	AT2G44710.1	Nucleotide-binding, alpha-beta plait|RNA recognition motif domain
AC217665.3_FG005	AIG1	LOC_Os02g35130.1	AIG1	AT1G33970.1	AIG1
AC217840.3_FG001	DUF1990	LOC_Os03g01730.2	Domain of unknown function DUF1990	AT2G17695.1	Domain of unknown function DUF1990
AC217887.3_FG005	WD40_repeat|WD40_repeat_dom|WD40_repeat_CS|G-protein_beta_WD-40_rep	LOC_Os03g27970.1	WD40 repeat 2|WD40-repeat-containing domain|G-protein beta WD-40 repeat, region|WD40 repeat, subgroup|WD40 repeat|WD40 repeat-like-containing domain|WD40/YVTN repeat-like-containing domain|WD40 repeat, conserved site	AT1G10580.1	WD40-repeat-containing domain|G-protein beta WD-40 repeat|WD40 repeat|WD40/YVTN repeat-like-containing domain|WD40 repeat, conserved site
AC217947.4_FG002	FAD-binding_1|Flavoprot_Pyr_Nucl_cyt_Rdtase|OxRdtase_FAD/NAD-bd|Flavdoxin|Flavodoxin/NO_synth|Fd_Rdtase_FAD-bd|Riboflavin_synthase-like_b-brl|P450R	LOC_Os08g14570.1	Flavoprotein pyridine nucleotide cytochrome reductase|Ferredoxin reductase-type FAD-binding domain|Flavodoxin/nitric oxide synthase|Riboflavin synthase-like beta-barrel|NADPH Cytochrome P450 Reductase|Oxidoreductase FAD/NAD(P)-binding|FAD-binding, type 1	AT4G30210.1	Riboflavin synthase-like beta-barrel|Ferredoxin reductase-type FAD-binding domain|Flavoprotein pyridine nucleotide cytochrome reductase|Oxidoreductase FAD/NAD(P)-binding|Flavodoxin/nitric oxide synthase|FAD-binding, type 1
AC217975.3_FG001	Sig_transdc_His_kin-like_C|HATPase_ATP-bd|Sig_transdc_His_kinase_core|BCDHK/PDK_N	LOC_Os07g44330.2	ATPase-like, ATP-binding domain|Signal transduction histidine kinase-related protein, C-terminal|Branched-chain alpha-ketoacid dehydrogenase kinase/Pyruvate dehydrogenase kinase, mitochondrial|Signal transduction histidine kinase, core	AT3G06483.1	Histidine kinase-like ATPase, ATP-binding domain|Branched-chain alpha-ketoacid dehydrogenase kinase/Pyruvate dehydrogenase kinase, N-terminal|Signal transduction histidine kinase, core|Signal transduction histidine kinase-related protein, C-terminal
AC218457.2_FG013	Bromodomain	LOC_Os03g19340.1	WD40 repeat|WD40-repeat-containing domain|WD40 repeat 2|WD40 repeat, conserved site|Bromodomain|WD40/YVTN repeat-like-containing domain|WD40 repeat-like-containing domain|WD40 repeat, subgroup	AT5G49430.1	Bromodomain|WD40/YVTN repeat-like-containing domain|WD40 repeat, conserved site|WD40 repeat|WD40-repeat-containing domain
AC226373.2_FG010	Znf_CCCH	LOC_Os05g41790.1	Zinc finger, CCCH-type	AT3G18640.1	Zinc finger, CCCH-type
AC230011.2_FG002	NB-ARC|Leu-rich_rpt|Disease_R	LOC_Os01g35254.1	Leucine-rich repeat|Peptidase C48, SUMO/Sentrin/Ubl1|NB-ARC|Disease resistance protein	AT3G14470.1	Leucine-rich repeat|Leucine-rich repeat-containing protein 40|NB-ARC|Disease resistance protein
AC231745.1_FG003	Esterase, SGNH hydrolase-type	LOC_Os06g06290.1	GDSL-like lipase/acylhydrolase, putative, expressed	AT5G45910.1	GDSL-like Lipase/Acylhydrolase superfamily protein
AC233882.1_FG003	AAA+_ATPase|ABC_transporter-like|ABC_transptr_TM_dom|ABC1_TM_dom|ABC_transporter_CS	LOC_Os01g50080.1	ATPase, AAA+ type, core|ABC transporter-like|ABC transporter integral membrane type 1|ABC transporter, conserved site|ABC transporter, transmembrane domain|ABC transporter, transmembrane domain, type 1	AT1G02520.1	ABC transporter, integral membrane type 1|ABC transporter-like|ABC transporter, conserved site|AAA+ ATPase domain|ABC transporter, transmembrane domain, type 1|ABC transporter, transmembrane domain
AC233885.1_FG001	Zein-bd	LOC_Os03g44800.1	Protein of unknown function DUF593	AT5G06560.1	Zein-binding domain
AC233888.1_FG001	DUF828|PH_pln	LOC_Os04g42040.1	Protein of unknown function DUF828	AT5G57770.1	Domain of unknown function DUF828|Pleckstrin-like, plant
AC233895.1_FG001	Pap_1|Pept_M24_MAP|Pept_M24_structural-domain	LOC_Os05g28280.1	Peptidase M24, structural domain|Proliferation-associated protein 1|Peptidase M24, methionine aminopeptidase	AT3G51800.2	Peptidase M24, structural domain|Proliferation-associated protein 1|Peptidase M24, methionine aminopeptidase
AC233901.1_FG010	NA	LOC_Os03g05800.1	NA	AT2G36895.1	NA
AC233910.1_FG010	Prot_kinase_dom|Ser/Thr_kinase_AS|Kinase-like_dom|Protein_kinase_ATP_BS	LOC_Os09g37949.1	Protein kinase-like domain|Serine/threonine-protein kinase-like domain|Protein kinase, ATP binding site|Serine/threonine-protein kinase, active site|Protein kinase, catalytic domain|Tyrosine-protein kinase, catalytic domain|Serine/threonine-protein kinase domain	AT2G17530.1	Serine/threonine-protein kinase, active site|Protein kinase-like domain|Protein kinase, ATP binding site|Protein kinase, catalytic domain
AC233939.1_FG004	Conserved CHP01589, plant	LOC_Os03g17200.1	plant-specific domain TIGR01589 family protein, expressed	AT3G28990.1	Plant protein 1589 of unknown function
AC233942.1_FG001	F-box_dom	LOC_Os05g30920.1	F-box domain, Skp2-like|F-box domain, cyclin-like	AT4G15563.1	NA
AC233953.1_FG005	K+_transporter	LOC_Os01g70940.2	K+ potassium transporter|Potassium uptake protein, kup	AT3G02050.1	K+ potassium transporter
AC233979.1_FG010	NA	LOC_Os05g28480.1	NA	AT4G35980.1	NA
AC234199.1_FG003	FATC|PI3/4_kinase_cat_dom|Kinase-like_dom|PI3/4_kinase_CS	LOC_Os01g01689.1	PIK-related kinase, FATC|PIK-related kinase|Phosphatidylinositol 3-/4-kinase, catalytic|Phosphatidylinositol 3/4-kinase, conserved site|Protein kinase-like domain|Ataxia-Telangiectasia Mutated|PIK-related kinase, FAT	AT3G48190.1	Phosphatidylinositol 3-/4-kinase, catalytic domain|Protein kinase-like domain|Phosphatidylinositol 3/4-kinase, conserved site|PWWP|PIK-related kinase|PIK-related kinase, FATC|ATM/Tel1|PIK-related kinase, FAT
AC234520.1_FG005	Tubulin_FtsZ_GTPase|Misato_II_tubulin-like	LOC_Os12g39650.1	Misato Segment II, myosin-like|Tubulin/FtsZ, N-terminal	AT4G37190.1	Misato Segment II, myosin-like|Beta tubulin, autoregulation binding site
AC234528.1_FG001	NA	LOC_Os03g32590.1	transcription initiation factor, putative, expressed	AT3G21215.1	RNA-binding (RRM/RBD/RNP motifs) family protein
AC235541.1_FG002	DnaJ_domain|DnaJ_domain_CS|DUF3444	LOC_Os04g31940.1	Molecular chaperone, heat shock protein, Hsp40, DnaJ|Heat shock protein DnaJ, N-terminal|Heat shock protein DnaJ|Heat shock protein DnaJ, conserved site	AT5G53150.1	DnaJ domain|DnaJ domain, conserved site
AY542798.1_FG003	Znf_CCHC	LOC_Os03g45730.1	DWNN domain|Zinc finger, CCHC-type	AT5G47430.1	Zinc finger, CCHC-type|DWNN domain|Zinc finger, RING-type
EF517601.1_FG015	DUF3769	LOC_Os01g14820.1	Protein of unknown function DUF3769	AT3G06960.1	NA
GRMZM2G000039	SAPS|ARM-type_fold	LOC_Os04g52940.1	SIT4 phosphatase-associated protein	AT1G30470.1	SIT4 phosphatase-associated protein family
GRMZM2G000052	Amino_oxidase|Flavin_amine_oxidase	LOC_Os04g53190.1	Amine oxidase|Flavin-containing amine oxidase	AT2G43020.1	Amine oxidase|Flavin amine oxidase
GRMZM2G000093	ERCC4_domain	LOC_Os04g55500.1	ERCC4 domain	AT2G21800.2	ERCC4 domain
GRMZM2G000171	bZIP	LOC_Os06g50310.1	Basic-leucine zipper (bZIP) transcription factor|Basic leucine zipper	AT4G35040.1	Basic-leucine zipper domain
GRMZM2G000177	WD40_repeat|WD40_repeat_dom|WD40_repeat_CS	LOC_Os01g46510.1	WD40-repeat-containing domain|WD40 repeat 2|WD40 repeat, conserved site|WD40/YVTN repeat-like-containing domain|WD40 repeat-like-containing domain|WD40 repeat|WD40 repeat, subgroup	AT5G24710.1	WD40 repeat, conserved site|WD40-repeat-containing domain|WD40/YVTN repeat-like-containing domain|WD40 repeat
GRMZM2G000209	DMT	LOC_Os06g49500.3	Protein of unknown function DUF6, transmembrane	AT5G45370.2	Drug/metabolite transporter
GRMZM2G000245	ARM-type_fold|AT_hook_DNA-bd_motif	LOC_Os04g42320.1	NA	AT4G31880.1	NA
GRMZM2G000278	Ser/Thr_dual-sp_kinase_dom|Prot_kinase_dom|Ser/Thr_kinase_AS|Kinase-like_dom|Protein_kinase_ATP_BS	LOC_Os02g34600.1	Calcium/calmodulin-dependent protein kinase-like|Serine/threonine-protein kinase, active site|Protein kinase, catalytic domain|Protein kinase-like domain|Tyrosine-protein kinase, catalytic domain|Serine/threonine-protein kinase-like domain|Serine/threonine-protein kinase-like, plant|Serine/threonine-protein kinase domain|Protein kinase, ATP binding site	AT1G60940.1	Serine/threonine-protein kinase, active site|Protein kinase-like domain|Protein kinase, catalytic domain|Protein kinase, ATP binding site|Calcium/calmodulin-dependent/calcium-dependent protein kinase|Serine/threonine- / dual specificity protein kinase, catalytic domain
GRMZM2G000371	Helicase-assoc_dom|DUF1605	LOC_Os11g20554.1	Domain of unknown function DUF1605|Helicase-associated domain|DNA/RNA helicase, ATP-dependent, DEAH-box type, conserved site|Helicase, superfamily 1/2, ATP-binding domain|DNA/RNA helicase, C-terminal|DEAD-like helicase, N-terminal|DNA/RNA helicase, DEAD/DEAH box type, N-terminal	AT1G27900.1	DNA/RNA helicase, DEAD/DEAH box type, N-terminal|Helicase, C-terminal|Helicase-associated domain|Domain of unknown function DUF1605|AAA+ ATPase domain|Helicase, superfamily 1/2, ATP-binding domain|DNA/RNA helicase, ATP-dependent, DEAH-box type, conserved site
GRMZM2G000451	Endo/exonuclease/phosphatase	LOC_Os03g24610.1	Endonuclease/exonuclease/phosphatase	AT3G21530.1	Endonuclease/exonuclease/phosphatase
GRMZM2G000540	Znf_CCHC|Znf_RING|DWNN_domain	LOC_Os10g29560.1	DWNN domain	AT5G47430.1	Zinc finger, CCHC-type|DWNN domain|Zinc finger, RING-type
GRMZM2G000615	NA	LOC_Os01g56910.1	Vps51/Vps67	AT5G16300.1	Vacuolar protein sorting-associated protein 51
GRMZM2G000622	AIR_synth_N_dom|PRibForGlyAmidine_synth|AIR_synth_C_dom|PurM_N-like|GATASE	LOC_Os01g66500.1	AIR synthase related protein|Phosphoribosylformylglycinamidine synthase, eukaryote/proteobacteria|Glutamine amidotransferase type 1|PurM, N-terminal-like|AIR synthase related protein, C-terminal	AT1G74260.1	AIR synthase-related protein, C-terminal domain|AIR synthase related protein, N-terminal domain|PurM, N-terminal-like|Phosphoribosylformylglycinamidine synthase|Glutamine amidotransferase
GRMZM2G000686	TF_CBFB|CCAAT-binding_factor_CS	LOC_Os03g07880.1	CCAAT-binding transcription factor, subunit B|CCAAT-binding factor, conserved site	AT3G14020.1	CCAAT-binding transcription factor, subunit B|CCAAT-binding factor, conserved site
GRMZM2G000718	T_SNARE_dom|Sec20	LOC_Os07g44350.1	Sec20|Target SNARE coiled-coil domain	AT3G17440.1	Target SNARE coiled-coil domain
GRMZM2G000816	SLC35_F1/F2/F6	LOC_Os05g37200.1	Protein of unknown function DUF914, eukaryotic	AT3G59340.1	Protein of unknown function DUF914, eukaryotic
GRMZM2G001024	Znf_RING|Znf_RING_CS	LOC_Os08g06510.1	Zinc finger, RING-type|Zinc finger, RING-type, conserved site|Zinc finger, C3HC4 RING-type	AT3G58030.1	Zinc finger, C3HC4 RING-type|Zinc finger, RING-type|Zinc finger, RING-type, conserved site
GRMZM2G001097	Znf_TRAF	LOC_Os02g39290.1	TRAF-like|Zinc finger, TRAF-type	AT3G11950.1	TRAF-like|Zinc finger, TRAF-type
GRMZM2G001180	F-box_dom|Leu-rich_rpt_Cys-con_subtyp	LOC_Os11g42160.1	Leucine-rich repeat, cysteine-containing subtype|F-box domain, Skp2-like	AT4G15475.1	Leucine-rich repeat, cysteine-containing subtype|F-box domain, cyclin-like
GRMZM2G001191	Nucleotidyltransferase|PAP_assoc	LOC_Os10g11034.1	PAP/25A-associated|Nucleotidyl transferase domain	AT2G45620.1	PAP/25A-associated|Nucleotidyl transferase domain
GRMZM2G001272	F-box_dom|Tubby_C|Tubby_C_CS|Tubby_C-like	LOC_Os12g06630.1	Tubby, C-terminal|Tubby, C-terminal, conserved site|F-box domain, cyclin-like|F-box domain, Skp2-like	AT1G25280.1	Tubby, C-terminal|Tubby, C-terminal, conserved site|F-box domain, cyclin-like
GRMZM2G001334	NA	LOC_Os04g53530.1	NA	AT3G15160.1	NA
GRMZM2G001577	WRC	LOC_Os10g30880.2	WRC	AT4G24150.1	Glutamine-Leucine-Glutamine, QLQ|WRC
GRMZM2G001663	FAR1_DNA_bnd_dom	LOC_Os03g15040.1	Transcription factor, FAR1-related	AT3G06250.1	Zinc finger, SWIM-type|Zinc finger, PMZ-type|FAR1 DNA binding domain|MULE transposase domain
GRMZM2G001668	Ser-Thr/Tyr_kinase_cat_dom|Prot_kinase_dom|Tyr_kinase_AS|Kinase-like_dom|Protein_kinase_ATP_BS	LOC_Os03g62700.1	Tyrosine-protein kinase, active site|Serine-threonine/tyrosine-protein kinase|Protein kinase, ATP binding site|Tyrosine-protein kinase, catalytic domain|Serine/threonine-protein kinase domain|Protein kinase-like domain|Protein kinase, catalytic domain	AT3G59350.1	Tyrosine-protein kinase, active site|Protein kinase-like domain|Serine-threonine/tyrosine-protein kinase catalytic domain|Protein kinase, catalytic domain|Protein kinase, ATP binding site
GRMZM2G001696	PEP_carboxykinase_ATP|PEP_carboxykinase_N|PEPCK_ATP_CS	LOC_Os03g15050.2	Phosphoenolpyruvate carboxykinase, ATP-utilising|Phosphoenolpyruvate carboxykinase, N-terminal|Phosphoenolpyruvate carboxykinase, C-terminal|Phosphoenolpyruvate carboxykinase (ATP), conserved site	AT4G37870.1	Phosphoenolpyruvate carboxykinase (ATP), conserved site|Phosphoenolpyruvate carboxykinase, ATP-utilising|Phosphoenolpyruvate carboxykinase, N-terminal|Phosphoenolpyruvate carboxykinase, C-terminal
GRMZM2G001724	Mpv17_PMP22	LOC_Os03g38730.1	Mpv17/PMP22	AT1G52870.2	Mpv17/PMP22
GRMZM2G001799	AUX_IAA|AuxIAA_ARF_dimer	LOC_Os02g56120.2	Aux/IAA-ARF-dimerisation|AUX/IAA protein	AT4G14550.1	Aux/IAA-ARF-dimerisation|AUX/IAA protein
GRMZM2G001850	RRM_dom	LOC_Os04g52960.1	RNA recognition motif, RNP-1|Nucleotide-binding, alpha-beta plait	AT3G18610.1	Nucleotide-binding, alpha-beta plait|RNA recognition motif domain
GRMZM2G001887	Nas_poly-pep-assoc_cplx_dom	LOC_Os03g01910.1	Nascent polypeptide-associated complex NAC	AT1G17880.1	Nascent polypeptide-associated complex NAC domain
GRMZM2G001918	Bac_surfAg_D15	LOC_Os03g16440.1	Bacterial surface antigen (D15)	AT3G46740.1	Chloroplast envelope protein translocase, IAP75|Surface antigen variable number|Bacterial surface antigen (D15)
GRMZM2G002075	bZIP	LOC_Os09g28310.1	bZIP transcription factor, bZIP-1|Basic-leucine zipper (bZIP) transcription factor	AT3G19290.3	Basic-leucine zipper domain
GRMZM2G002135	Plipid/glycerol_acylTrfase|Tafazzin	LOC_Os01g70570.1	Tafazzin|Phospholipid/glycerol acyltransferase	AT3G05510.1	Phospholipid/glycerol acyltransferase|Tafazzin
GRMZM2G002138	DUF863_pln	LOC_Os12g38870.2	Protein of unknown function DUF863, plant	AT1G13940.1	Protein of unknown function DUF863, plant
GRMZM2G002165	NA	LOC_Os01g58470.1	NA	AT5G44650.1	NA
GRMZM2G002297	MgTranspt_CorA/ZnTranspt_ZntB	LOC_Os01g47460.1	Mg2+ transporter protein, CorA-like	AT1G29820.1	Mg2+ transporter protein, CorA-like/Zinc transport protein ZntB
GRMZM2G002396	UPF0497_TM_pln_subgr|UPF0497_TM_pln	LOC_Os07g26110.1	Uncharacterised protein family UPF0497, trans-membrane plant|Uncharacterised protein family UPF0497, trans-membrane plant subgroup	AT4G15610.1	Uncharacterised protein family UPF0497, trans-membrane plant subgroup|Uncharacterised protein family UPF0497, trans-membrane plant
GRMZM2G002492	UPP_synth-like	LOC_Os03g10080.1	Di-trans-poly-cis-decaprenylcistransferase-like	AT1G11755.1	Decaprenyl diphosphate synthase-like
GRMZM2G002616	TIF_eIF_4E|TIF_eIF_4E_CS|TIF_eIF4e-like_dom	LOC_Os01g73880.1	Eukaryotic translation initiation factor 4E (eIF-4E)|Eukaryotic translation initiation factor 4E (eIF-4E), conserved site	AT4G18040.1	Eukaryotic translation initiation factor 4E (eIF-4E), conserved site|Translation Initiation factor eIF- 4e
GRMZM2G002626	NA	LOC_Os01g64990.2	GPI transamidase subunit PIG-U	AT5G64520.1	NA
GRMZM2G002656	NB-ARC|Disease_R|6PGDH_NADP-bd	LOC_Os11g37880.1	Disease resistance protein|NB-ARC	AT3G46730.1	NB-ARC|Disease resistance protein
GRMZM2G002687	Trp-tRNA-ligase|aa-tRNA-synth_Ic|aa-tRNA-synth_I_CS	LOC_Os12g35570.1	Rossmann-like alpha/beta/alpha sandwich fold|Tryptophanyl-tRNA synthetase, class Ib|Aminoacyl-tRNA synthetase, class Ib|Aminoacyl-tRNA synthetase, class I, conserved site	AT3G04600.1	Rossmann-like alpha/beta/alpha sandwich fold|Tryptophan-tRNA ligase|Aminoacyl-tRNA synthetase, class Ic|Aminoacyl-tRNA synthetase, class I, conserved site
GRMZM2G002754	2Fe-2S_ferredoxin-type	LOC_Os03g48040.1	Ferredoxin [2Fe-2S], plant|Ferredoxin|Beta-grasp fold, ferredoxin-type	AT1G32550.2	2Fe-2S ferredoxin-type domain|Beta-grasp domain
GRMZM2G002786	Reticulon	LOC_Os01g53520.1	Reticulon	AT4G23630.1	Reticulon
GRMZM2G002828	TFIIB|Znf_TFIIB|TFIIB_cyclin|Cyclin-like|TFIIB_CS	LOC_Os09g36440.1	Transcription factor TFIIB related|Transcription factor TFIIB, cyclin-related|Zinc finger, TFIIB-type|Cyclin-like|Cyclin|Cyclin-related	AT3G10330.1	Transcription factor TFIIB, cyclin-like domain|Zinc finger, TFIIB-type|Cyclin-like|Transcription factor TFIIB
GRMZM2G002879	Pept_M24A_MAP1|Pept_M24_MAP|Pept_M24_structural-domain	LOC_Os07g32590.1	Peptidase M24, structural domain|Peptidase M24A, methionine aminopeptidase, subfamily 1|Peptidase M24, methionine aminopeptidase	AT1G13270.1	Peptidase M24, methionine aminopeptidase|Peptidase M24, structural domain|Peptidase M24A, methionine aminopeptidase, subfamily 1
GRMZM2G002894	Hsp_70_fam	LOC_Os07g09320.1	Forkhead-associated (FHA) domain|SMAD/FHA domain	AT3G27200.1	Plastocyanin-like|Cupredoxin
GRMZM2G002898	Cyt_P450|Protein_BYPASS-related	LOC_Os10g36980.1	Cytochrome P450, conserved site|Cytochrome P450|Cytochrome P450, E-class, group I	AT2G12190.1	Cytochrome P450, E-class, group I|Cytochrome P450|Cytochrome P450, conserved site
GRMZM2G002915	Helix-turn-helix motif	LOC_Os09g21180.1	homeobox associated leucine zipper, putative, expressed	AT3G01470.1	homeobox 1
GRMZM2G002948	NA	LOC_Os09g38400.1	NA	NA	NA
GRMZM2G003028	Thioredoxin-like_fold|Thioredoxin_domain	LOC_Os02g57380.1	Thioredoxin domain|Thioredoxin, core|Thioredoxin-like fold|Thioredoxin fold|Thioredoxin-like	AT5G04260.1	Thioredoxin-like fold|Thioredoxin domain
GRMZM2G003033	Mit_carrier|EF_hand_dom|Mitochondrial_sb/sol_carrier|EF_Hand_1_Ca_BS|Mt_carrier_dom	LOC_Os11g01270.1	Mitochondrial substrate/solute carrier|Mitochondrial substrate carrier|EF-hand-like domain|EF-Hand 1, calcium-binding site|EF-HAND 2|Mitochondrial carrier protein	AT2G35800.1	Mitochondrial substrate/solute carrier|EF-Hand 1, calcium-binding site|Mitochondrial carrier protein|EF-hand-like domain
GRMZM2G003043	RB_A|RB_B|Cyclin-like|RB_N	LOC_Os11g32900.1	Cyclin-related|Retinoblastoma-associated protein, A-box|Cyclin-like|Retinoblastoma-associated protein, B-box	AT3G12280.1	Retinoblastoma-associated protein, A-box|Cyclin-like|Retinoblastoma-associated protein, B-box
GRMZM2G003252	NA	LOC_Os07g48420.2	NA	AT1G11440.1	NA
GRMZM2G003289	Pyridoxal phosphate-dependent enzyme	LOC_Os06g05690.1	cysteine synthase, chloroplast/chromoplast precursor, putative, expressed	AT3G59760.1	O-acetylserine (thiol) lyase isoform C
GRMZM2G003424	RRM_dom|Znf_CCCH	LOC_Os07g48410.1	Nucleotide-binding, alpha-beta plait|RNA recognition motif, RNP-1|Zinc finger, CCCH-type	AT3G51950.1	Nucleotide-binding, alpha-beta plait|Zinc finger, CCCH-type|RNA recognition motif domain
GRMZM2G003565	Reg_chr_condens|RCC1/BLIP-II	LOC_Os04g35570.3	Regulator of chromosome condensation, RCC1|Regulator of chromosome condensation/beta-lactamase-inhibitor protein II	AT5G63860.1	Regulator of chromosome condensation, RCC1|Regulator of chromosome condensation 1/beta-lactamase-inhibitor protein II
GRMZM2G003635	DnaJ_domain|DnaJ_domain_CS	LOC_Os12g41820.1	Heat shock protein DnaJ, N-terminal|Heat shock protein DnaJ, conserved site|Heat shock protein DnaJ|Molecular chaperone, heat shock protein, Hsp40, DnaJ	AT1G79030.1	DnaJ domain, conserved site|DnaJ domain
GRMZM2G003656	Protease-assoc_domain|Znf_RING	LOC_Os03g07130.2	Protease-associated PA|Zinc finger, C3HC4 RING-type|Zinc finger, RING-type	AT1G71980.1	Zinc finger, RING-type|Protease-associated domain, PA|Zinc finger, C3HC4 RING-type
GRMZM2G003724	tRNA_(Gua-N-7)_MeTrfase|Phosphoglycerate_kinase	LOC_Os10g30550.1	Phosphoglycerate kinase|tRNA (guanine-N-7) methyltransferase|Phosphoglycerate kinase, N-terminal|Phosphoglycerate kinase, C-terminal	AT3G12780.1	Phosphoglycerate kinase|Phosphoglycerate kinase, C-terminal|Phosphoglycerate kinase, conserved site|Phosphoglycerate kinase, N-terminal
GRMZM2G003732	Digest_organ_expansion_fac-prd	LOC_Os05g22920.1	Digestive organ expansion factor, predicted	AT1G17690.1	Digestive organ expansion factor, predicted
GRMZM2G003750	CAAX_protease	LOC_Os05g22930.1	Abortive infection protein	AT3G26085.2	CAAX amino terminal protease
GRMZM2G003754	NA	LOC_Os07g14650.1	NA	AT3G44280.1	NA
GRMZM2G003814	GroES-like|ADH_C|ADH_GroES-like	LOC_Os11g01154.4	Alcohol dehydrogenase superfamily, zinc-containing|NAD(P)-binding domain|GroES-like|Polyketide synthase, enoylreductase|Alcohol dehydrogenase GroES-like|Alcohol dehydrogenase, C-terminal	AT3G45770.1	Alcohol dehydrogenase, C-terminal|Alcohol dehydrogenase GroES-like|GroES-like|Alcohol dehydrogenase superfamily, zinc-type|Polyketide synthase, enoylreductase|NAD(P)-binding domain
GRMZM2G003853	EBP	LOC_Os01g01369.1	Emopamil-binding	AT1G20050.1	Emopamil-binding
GRMZM2G003930	Znf_RING-CH|DUF3675	LOC_Os01g03100.2	Protein of unknown function DUF3675|Zinc finger, C3HC4 RING-type|Zinc finger, RING-CH-type	AT2G01275.1	Zinc finger, RING-CH-type|Zinc finger, C3HC4 RING-type|Protein of unknown function DUF3675
GRMZM2G004023	Znf_RING|MULAN	LOC_Os03g08000.1	E3 Ubiquitin ligase|Zinc finger, RING-type	AT1G54150.1	Zinc finger, RING-type|E3 Ubiquitin ligase
GRMZM2G004057	Ribosomal_L21e|Translation_prot_SH3-like|Ribosomal_L21e_CS	LOC_Os10g32820.1	Ribosomal protein L21e, conserved site|Ribosomal protein L21e|Translation protein SH3-like	AT1G57660.1	Ribosomal protein L21e|Translation protein SH3-like domain|Ribosomal protein L21e, conserved site
GRMZM2G004092	DUF4378	LOC_Os03g61620.1	NA	AT3G58650.1	NA
GRMZM2G004172	GRIM-19	LOC_Os03g09210.1	GRIM-19	AT2G33220.1	GRIM-19
GRMZM2G004188	XPG/Rad2|XPG_DNA_repair_N|XPG-I_dom|5-3_exonuclease_C	LOC_Os09g35000.1	DNA repair protein (XPGC)/yeast Rad|5'-3' exonuclease, C-terminal subdomain|XPG/RAD2 endonuclease|XPG N-terminal	AT1G01880.1	XPG N-terminal|XPG-I domain|Helix-hairpin-helix motif, class 2|XPG/Rad2 endonuclease|5'-3' exonuclease, C-terminal domain
GRMZM2G004301	Endo/exonuclease/phosphatase|IPPc	LOC_Os07g07950.1	Endonuclease/exonuclease/phosphatase|Inositol polyphosphate related phosphatase	AT3G63240.1	Inositol polyphosphate-related phosphatase|Endonuclease/exonuclease/phosphatase
GRMZM2G004320	ICMT_MeTrfase|PPMT_MeTrfase	LOC_Os04g51380.1	Isoprenylcysteine carboxyl methyltransferase	AT5G08335.1	Isoprenylcysteine carboxyl methyltransferase
GRMZM2G004377	PP2C-like_dom	LOC_Os03g09220.3	Sporulation stage II, protein E C-terminal|Protein phosphatase 2C-related	AT4G33500.1	Protein phosphatase 2C (PP2C)-like
GRMZM2G004583	Iojap/RsfS|Oligomer_dom	LOC_Os09g32030.1	Iojap-related protein	AT3G12930.1	Protein Iojap/ribosomal silencing factor RsfS
GRMZM2G004592	F-box_dom	LOC_Os05g45040.1	F-box domain, cyclin-like|F-box domain, Skp2-like	AT5G52880.1	F-box domain, cyclin-like
GRMZM2G004641	Homeobox_dom|POX_dom|Homeobox_KN_domain|Homeodomain-like	LOC_Os03g06930.1	Homeobox|POX|Homeodomain-related|Homeodomain-like	AT2G16400.1	Homeodomain|POX|Homeodomain-like
GRMZM2G004709	PPPDE_dom	LOC_Os04g46290.1	Protein of unknown function DUF862, eukaryotic	AT5G47310.1	Domain of unknown function DUF862, eukaryotic
GRMZM2G004908	MATH|TRAF-like	LOC_Os12g40520.1	MATH|TRAF-type|TRAF-like	AT2G25320.1	MATH|TRAF-like
GRMZM2G004990	DUF547	LOC_Os09g32010.1	Protein of unknown function DUF547	AT1G21060.1	Domain of unknown function DUF547
GRMZM2G004996	Snf7	LOC_Os10g33660.1	Snf7	AT1G03950.1	Snf7
GRMZM2G005024	Trp_syn_b_sub_like_PLP_eny_SF|Trp_synth_b_CS|Trp_synth_beta|Trp_synth_beta/beta-like	LOC_Os08g04180.1	Pyridoxal phosphate-dependent enzyme, beta subunit|Tryptophan synthase, beta chain, conserved site|Tryptophan synthase, beta chain	AT5G54810.1	Tryptophan synthase, beta chain|Tryptophan synthase beta subunit-like PLP-dependent enzymes superfamily|Tryptophan synthase, beta chain, conserved site
GRMZM2G005036	Pept_M16_Zn_BS|Peptidase_M16_C|Metalloenz_LuxS/M16|Pept_M16_N	LOC_Os01g53700.1	Metalloenzyme, LuxS/M16 peptidase-like, metal-binding|Peptidase M16, core|Peptidase M16, zinc-binding site|Peptidase M16, N-terminal|Peptidase M16, C-terminal	AT1G51980.1	Metalloenzyme, LuxS/M16 peptidase-like|Peptidase M16 domain|Peptidase M16, zinc-binding site|Peptidase M16, N-terminal|Peptidase M16, C-terminal domain
GRMZM2G005103	Glyco_trans_8	LOC_Os07g48370.1	Glycosyl transferase, family 8	AT2G38650.1	Glycosyl transferase, family 8
GRMZM2G005126	Znf_CCCH	LOC_Os08g04170.1	Zinc finger, CCCH-type	AT3G18640.1	Zinc finger, CCCH-type
GRMZM2G005199	NA	LOC_Os04g20960.1	NA	AT5G37590.1	Tetratricopeptide repeat|Tetratricopeptide repeat-containing domain|Tetratricopeptide-like helical
GRMZM2G005233	NUDIX_hydrolase_dom|NUDIX_hydrolase_dom-like|NUDIX_hydrolase_CS	LOC_Os02g32060.2	NUDIX hydrolase domain|NUDIX hydrolase, conserved site|NUDIX hydrolase domain-like	AT1G12880.1	NUDIX hydrolase, conserved site|NUDIX hydrolase domain-like|NUDIX hydrolase domain
GRMZM2G005256	Fmu/NOL1/Nop2p|Nop2p|Fmu/NOL1/Nop2p_CS|RCMT|RCMT_NOP2	LOC_Os09g37860.1	Bacterial Fmu (Sun)/eukaryotic nucleolar NOL1/Nop2p|Nop2p|Bacterial Fmu (Sun)/eukaryotic nucleolar NOL1/Nop2p, conserved site	AT4G26600.1	Bacterial Fmu (Sun)/eukaryotic nucleolar NOL1/Nop2p|Nop2p|Bacterial Fmu (Sun)/eukaryotic nucleolar NOL1/Nop2p, conserved site
GRMZM2G005260	Methyltransf_11	LOC_Os10g10180.1	Methyltransferase type 11	AT1G64970.1	Methyltransferase type 11
GRMZM2G005281	GTP_binding_domain	LOC_Os11g26030.1	GTP-binding protein, HSR1-related	AT2G41670.1	NA
GRMZM2G005347	NB-ARC|Disease_R	LOC_Os11g11990.1	Disease resistance protein|NB-ARC	AT3G07040.1	Leucine-rich repeat|Disease resistance protein|NB-ARC
GRMZM2G005365	FancL_WD-rpt_cont_dom|Znf_RING	LOC_Os03g51680.2	Fanconi anemia complex, subunit FancL, WD-repeat region	AT5G65740.2	Fanconi anemia complex, subunit FancL, WD-repeat containing domain|Zinc finger, RING-type
GRMZM2G005384	NA	LOC_Os02g51950.1	NA	AT5G10310.1	NA
GRMZM2G005486	F-box_dom	LOC_Os09g28120.1	F-box domain, Skp2-like|F-box domain, cyclin-like	AT1G10780.1	F-box domain, cyclin-like
GRMZM2G005592	Guanylate-bd_C|Guanylate-bd_N	LOC_Os02g20410.1	Guanylate-binding protein, N-terminal|Guanylate-binding protein, C-terminal	AT5G46070.1	Guanylate-binding protein, N-terminal|Guanylate-binding protein, C-terminal
GRMZM2G005849	SIS|GATase_dom|GATase_2_dom	LOC_Os12g03720.2	Sugar isomerase (SIS)	AT3G24090.1	Glutamine amidotransferase type 2 domain|Class II glutamine amidotransferase domain|Sugar isomerase (SIS)|Glucosamine-fructose-6-phosphate aminotransferase, isomerising
GRMZM2G005886	Mycolic_cyclopropane_synthase	LOC_Os06g37610.1	Cyclopropane-fatty-acyl-phospholipid/mycolic acid synthase	AT4G33110.1	Mycolic acid cyclopropane synthase
GRMZM2G005887	Trp_syn_b_sub_like_PLP_eny_SF|Cys_synth_BS|Cys_synthKM|CysK	LOC_Os12g42980.1	Cysteine synthase K/M|Cysteine synthase/cystathionine beta-synthase P-phosphate-binding site|Pyridoxal phosphate-dependent enzyme, beta subunit|Cysteine synthase A	AT4G14880.1	Cysteine synthase/cystathionine beta-synthase P-phosphate-binding site|Cysteine synthase K/M|Tryptophan synthase beta subunit-like PLP-dependent enzymes superfamily|Cysteine synthase A
GRMZM2G005939	Bhlh	LOC_Os04g41570.1	ethylene-responsive protein related, putative, expressed	AT1G05710.1	basic helix-loop-helix (bHLH) DNA-binding superfamily protein
GRMZM2G005991	Bifunc_inhib/LTP/seed_store	LOC_Os03g57980.1	Plant lipid transfer protein/seed storage/trypsin-alpha amylase inhibitor|Bifunctional inhibitor/plant lipid transfer protein/seed storage	AT2G48140.1	Bifunctional inhibitor/plant lipid transfer protein/seed storage helical domain
GRMZM2G005996	MscS_channel|LSM_dom|MscS-like_plants/fungi	LOC_Os02g44770.1	Like-Sm ribonucleoprotein (LSM)-related domain|Membrane protein, At2g17000, predicted|Mechanosensitive ion channel MscS	AT3G14810.1	Like-Sm (LSM) domain|Mechanosensitive ion channel MscS-like, plants/fungi|Mechanosensitive ion channel MscS
GRMZM2G006144	FAD-dep_OxRdtase	LOC_Os12g43590.1	FAD dependent oxidoreductase	AT5G49555.1	FAD dependent oxidoreductase
GRMZM2G006229	Thioredoxin-like_fold	LOC_Os01g61320.2	Thioredoxin-like fold	AT4G28590.1	NA
GRMZM2G006246	BRCT_dom|FHA_dom|SMAD_FHA_domain	LOC_Os10g34580.1	Forkhead-associated (FHA) domain|SMAD/FHA domain	AT3G02680.1	Forkhead-associated (FHA) domain|SMAD/FHA domain
GRMZM2G006252	DUF296	LOC_Os11g05160.1	Protein of unknown function DUF296	AT4G12080.1	AT hook, DNA-binding motif|Domain of unknown function DUF296
GRMZM2G006452	RecF/RecN/SMC_N|SMC_hinge	LOC_Os01g67740.1	SMCs flexible hinge|RecF/RecN/SMC protein, N-terminal|Prefoldin	AT3G47460.1	SMCs flexible hinge|RecF/RecN/SMC
GRMZM2G006474	Sec7_dom|ARM-type_fold	LOC_Os03g46330.1	SEC7-like	AT1G13980.1	SEC7-like
GRMZM2G006631	bHLH_dom	LOC_Os03g08930.1	Helix-loop-helix DNA-binding|Helix-loop-helix DNA-binding domain	AT1G72210.1	Myc-type, basic helix-loop-helix (bHLH) domain
GRMZM2G006965	Znf_RING	LOC_Os09g39690.1	Zinc finger, RING-type	AT5G04460.1	Zinc finger, RING-type
GRMZM2G007021	WD40_repeat|WD40_repeat_dom|G-protein_beta_WD-40_rep	LOC_Os02g04320.1	WD40 repeat|WD40 repeat, subgroup|WD40-repeat-containing domain|WD40/YVTN repeat-like-containing domain|WD40 repeat 2|WD40 repeat-like-containing domain|G-protein beta WD-40 repeat, region	AT2G30050.1	WD40-repeat-containing domain|G-protein beta WD-40 repeat|WD40 repeat|WD40/YVTN repeat-like-containing domain
GRMZM2G007190	Znf_MYND	LOC_Os07g29770.2	Zinc finger, MYND-type	AT1G70150.1	Zinc finger, MYND-type
GRMZM2G007339	NA	LOC_Os01g49930.1	NA	NA	NA
GRMZM2G007404	Epimerase_deHydtase	LOC_Os05g29990.1	NAD(P)-binding domain|NAD-dependent epimerase/dehydratase	AT3G62830.1	NAD(P)-binding domain|NAD-dependent epimerase/dehydratase
GRMZM2G007651	Split_barrel_FMN-bd|Haem-Fe_utiliz_PLP-type|DUF2470	LOC_Os07g38620.1	FMN-binding split barrel, related|FMN-binding split barrel|Pyridoxamine 5'-phosphate oxidase-like, FMN-binding domain	AT3G03890.1	FMN-binding split barrel|Domain of unknown function DUF2470|Pyridoxamine 5'-phosphate oxidase-like, FMN-binding domain|Haem iron utilisation protein, pyridoxamine 5'-phosphate domain-type
GRMZM2G007681	RNA_pol_asu|RNA_pol_N|RNA_pol_Rpb1_3|RNA_pol_Rpb1_1|RNA_pol_Rpb1_5|RNA_pol_Rpb1_4|DUF3223	LOC_Os04g48370.1	Protein of unknown function DUF3223	AT1G63020.1	RNA polymerase Rpb1, domain 5|RNA polymerase, alpha subunit|RNA polymerase, N-terminal|RNA polymerase Rpb1, domain 1|RNA polymerase Rpb1, domain 4|Protein of unknown function DUF3223|RNA polymerase Rpb1, domain 3
GRMZM2G007734	CID_dom|RNA_pol_II-bd|ENTH_VHS	LOC_Os08g08830.1	Protein of unknown function DUF618|RNA polymerase II, large subunit, CTD|ENTH/VHS|Zinc finger, C2H2-type	AT4G04885.1	ENTH/VHS|CID domain|Zinc finger, C2H2|RNA polymerase II-binding domain
GRMZM2G007791	Piwi|PAZ_dom|RNaseH-like_dom|DUF1785	LOC_Os04g52540.1	Stem cell self-renewal protein Piwi|Domain of unknown function DUF1785|Argonaute/Dicer protein, PAZ|Polynucleotidyl transferase, ribonuclease H fold	AT1G31280.1	Ribonuclease H-like domain|Argonaute/Dicer protein, PAZ|Domain of unknown function DUF1785|Stem cell self-renewal protein Piwi
GRMZM2G007981	NA	LOC_Os08g03420.1	Kelch-type beta propeller|Galactose oxidase/kelch, beta-propeller|Kelch repeat type 1|Kelch related	AT1G51540.1	Kelch repeat type 1|Kelch-type beta propeller|Galactose oxidase/kelch, beta-propeller
GRMZM2G008060	TPR-contain_dom|TPR_2|TPR_repeat	LOC_Os04g52580.1	Tetratricopeptide repeat|Tetratricopeptide TPR-1|Tetratricopeptide repeat-containing|Tetratricopeptide-like helical	AT1G56090.1	Tetratricopeptide TPR-1|Tetratricopeptide-like helical|Tetratricopeptide repeat|Tetratricopeptide repeat-containing domain
GRMZM2G008061	DnaJ_domain	LOC_Os07g03270.1	Heat shock protein DnaJ, N-terminal|Molecular chaperone, heat shock protein, Hsp40, DnaJ	AT4G07990.1	DnaJ domain
GRMZM2G008093	TUBGCP	LOC_Os05g06260.1	Spc97/Spc98	AT3G53760.1	Spc97/Spc98
GRMZM2G008095	Vesicle_transpt_Got1/SFT2	LOC_Os06g19620.1	Vesicle transport protein, SFT2-like|Vesicle transport protein, Got1/SFT2-like	AT4G26550.1	Vesicle transport protein, SFT2-like|Vesicle transport protein, Got1/SFT2-like
GRMZM2G008247	Glyco_hydro_1|Glycoside_hydrolase_SF|Glyco_hydro_1_AS	LOC_Os04g39864.4	Glycoside hydrolase, family 1|Glycoside hydrolase, family 1, active site|Glycoside hydrolase, subgroup, catalytic core|Glycoside hydrolase, catalytic core	AT5G44640.1	Glycoside hydrolase, family 1|Glycoside hydrolase, family 1, active site|Glycoside hydrolase, catalytic domain|Glycoside hydrolase, superfamily
GRMZM2G008263	Glyco_trans_1|Glycogen/starch_synth|Starch_synth_cat_dom	LOC_Os07g22930.2	Glycogen/starch synthases, ADP-glucose type|Starch synthase, catalytic domain|Glycosyl transferase, group 1	AT1G32900.1	Glycosyl transferase, family 1|Glycogen/starch synthase, ADP-glucose type|Starch synthase, catalytic domain
GRMZM2G008425	His_deacetylse|His_deacetylse_dom	LOC_Os06g37420.1	Histone deacetylase superfamily	AT5G26040.2	Histone deacetylase superfamily
GRMZM2G008456	HMGI/HMGY|Histone_H1/H5_H15|AT_hook_DNA-bd_motif|AT_hook-like	LOC_Os05g51850.2	A.T hook-like|High mobility group, HMG-I/HMG-Y|Histone H1/H5|AT hook, DNA-binding motif|Winged helix-turn-helix transcription repressor DNA-binding	AT3G18035.1	Histone H1/H5|AT hook, DNA-binding motif|AT hook-like|Winged helix-turn-helix DNA-binding domain
GRMZM2G008607	DUF1338	LOC_Os10g32680.1	NA	AT1G07040.1	NA
GRMZM2G008657	Chromosome_trans_fidel_Ctf8	LOC_Os09g12780.1	Chromosome transmission fidelity protein 8	AT5G52220.1	Chromosome transmission fidelity protein 8
GRMZM2G008687	Uncharacterised_Cys-rich	LOC_Os07g36820.1	Protein of unknown function Cys-rich	AT1G11380.1	Uncharacterised protein family Cys-rich
GRMZM2G008710	Per1|TAT_signal	LOC_Os10g38030.1	Per1-like	AT1G16560.1	Per1-like
GRMZM2G009014	NA	LOC_Os03g04545.1	NA	AT1G55475.1	NA
GRMZM2G009045	Mitochondrial_sb/sol_carrier|Mt_carrier_dom	LOC_Os04g37600.1	Mitochondrial substrate/solute carrier|Mitochondrial substrate carrier	AT3G48850.1	Mitochondrial substrate/solute carrier
GRMZM2G009136	Annexin|Annexin_repeat_CS|Annexin_repeat	LOC_Os09g23160.1	Annexin|Annexin repeat|Annexin like protein|Annexin repeat, conserved site	AT1G68090.1	Annexin|Annexin repeat, conserved site|Annexin repeat
GRMZM2G009253	NA	LOC_Os03g20860.1	NA	AT4G26410.1	Uncharacterised conserved protein UCP022280
GRMZM2G009282	Glyco_hydro_31|Gal_mutarotase_SF_dom|Glycoside_hydrolase_SF	LOC_Os01g03950.1	Glycoside hydrolase, catalytic core|Glycoside hydrolase, family 31	AT1G68560.1	Glycoside hydrolase, family 31|Glycoside hydrolase, superfamily
GRMZM2G009320	DUF2996	NA	NA	AT2G04039.3	Protein of unknown function DUF2996
GRMZM2G009365	NA	LOC_Os02g03790.1	NA	AT5G62960.1	NA
GRMZM2G009443	Clp_N|ATPase_AAA_core|AAA+_ATPase|UVR_dom|ClpA/B|ATPase_AAA-2|ClpA/B_CS1|Clp_ATPase_C	LOC_Os12g12850.2	ATPase, AAA-2|Clp, N-terminal|Chaperonin clpA/B|UvrB/UvrC protein|ATPase, AAA-type, core|Chaperonin ClpA/B, conserved site|ATPase, AAA+ type, core|Clp ATPase, C-terminal	AT5G50920.1	Chaperonin ClpA/B, conserved site|UVR domain|ATPase, AAA-2|Chaperonin ClpA/B|AAA+ ATPase domain|Clp, N-terminal|Clp ATPase, C-terminal|ATPase, AAA-type, core
GRMZM2G009563	Ribosomal-L11_MeTrfase_PrmA|Bin3|BIN3_SAM-bd_dom	LOC_Os08g42760.1	Bicoid-interacting 3	AT5G51130.1	Ribosomal L11 methyltransferase, PrmA|Bicoid-interacting 3
GRMZM2G009627	WD40_repeat|Gprotein_B|WD40_repeat_dom|WD40_repeat_CS	LOC_Os08g01680.1	WD40 repeat, subgroup|WD40 repeat|WD40 repeat 2|G-protein, beta subunit|WD40-repeat-containing domain|WD40 repeat, conserved site|WD40/YVTN repeat-like-containing domain|WD40 repeat-like-containing domain	AT5G64630.2	WD40-repeat-containing domain|WD40 repeat|WD40/YVTN repeat-like-containing domain|WD40 repeat, conserved site
GRMZM2G009719	Universal_stress_UspA|UspA	LOC_Os01g19820.1	Rossmann-like alpha/beta/alpha sandwich fold|UspA|Universal stress protein A	AT3G62550.1	Universal stress protein A|Rossmann-like alpha/beta/alpha sandwich fold|UspA
GRMZM2G009845	Importin-a_IBB|Armadillo|ARM-type_fold|Importing_su_alpha	LOC_Os05g06350.1	Armadillo|Armadillo-like helical|Importin-alpha-like, importin-beta-binding domain|Armadillo-type fold	AT3G06720.1	Armadillo|Importin-alpha, importin-beta-binding domain|Armadillo-type fold|Armadillo-like helical
GRMZM2G009871	Cpn60/TCP-1|Chaperonin_TCP-1_CS|Chap_CCT_eta|Chaperone_TCP-1	LOC_Os06g47320.1	Chaperone, tailless complex polypeptide 1|Chaperonin TCP-1, conserved site|Chaperonin Cpn60/TCP-1|T-complex protein 1, eta subunit	AT3G11830.1	Chaperonin TCP-1, conserved site|Chaperone tailless complex polypeptide 1 (TCP-1)|Chaperonin Cpn60/TCP-1|T-complex protein 1, eta subunit
GRMZM2G009936	Ribosomal_L36e	LOC_Os01g62350.1	Ribosomal protein L36e	AT3G53740.2	Ribosomal protein L36e
GRMZM2G009940	Glc/ribitol_DH|DH_sc/Rdtase_SDR	LOC_Os09g39670.1	Glucose/ribitol dehydrogenase|Short-chain dehydrogenase/reductase SDR|NAD(P)-binding domain	AT4G11410.1	NAD(P)-binding domain|Short-chain dehydrogenase/reductase SDR|Glucose/ribitol dehydrogenase
GRMZM2G010011	Znf_DHHC_palmitoyltrfase	LOC_Os04g49560.1	Zinc finger, DHHC-type	AT4G15080.1	Zinc finger, DHHC-type, palmitoyltransferase
GRMZM2G010136	CapZ_alpha|F-actin_cap_asu_CS	LOC_Os07g23200.1	F-actin capping protein, alpha subunit|F-actin capping protein, alpha subunit, conserved site|F-actin capping protein, alpha subunit, actin binding	AT3G05520.2	WASH complex, F-actin capping protein, alpha subunit|F-actin capping protein, alpha subunit, conserved site
GRMZM2G010202	Aminotransferase_I/II|Aminotrans_II_pyridoxalP_BS|PyrdxlP-dep_Trfase	LOC_Os01g70380.1	Pyridoxal phosphate-dependent transferase, major domain|Pyridoxal phosphate-dependent transferase, major region, subdomain 1|Aminotransferase, class-II, pyridoxal-phosphate binding site|Aminotransferase, class I/classII	AT5G23670.1	Pyridoxal phosphate-dependent transferase|Aminotransferase, class I/classII|Aminotransferase, class-II, pyridoxal-phosphate binding site|Pyridoxal phosphate-dependent transferase, major region, subdomain 1
GRMZM2G010306	Dynamin_GTPase|Dynamin_SF	LOC_Os01g54420.1	Dynamin, GTPase domain	AT1G53140.1	Dynamin, GTPase domain
GRMZM2G010349	Prot_kinase_dom|Ser/Thr_kinase_AS|Kinase-like_dom|Protein_kinase_ATP_BS	LOC_Os05g47560.1	Serine/threonine-protein kinase domain|Protein kinase-like domain|Protein kinase, catalytic domain|Serine/threonine-protein kinase, active site|Protein kinase, ATP binding site|Serine/threonine-protein kinase-like domain	AT1G68830.1	Serine/threonine-protein kinase, active site|Protein kinase-like domain|Protein kinase, ATP binding site|Protein kinase, catalytic domain
GRMZM2G010362	Importin-beta_N|Exportin-1/Importin-b-like|ARM-type_fold	LOC_Os10g33770.1	Armadillo-type fold|Importin-beta, N-terminal|Exportin-1/Importin-beta-like	AT5G62600.1	Armadillo-type fold|Exportin-1/Importin-beta-like
GRMZM2G010439	DUF594|DUF4220	LOC_Os09g38930.1	Protein of unknown function DUF594	AT5G45540.1	Protein of unknown function DUF594
GRMZM2G010468	Cyt_P450_E_grp-I|Cyt_P450|Cyt_P450_CS	LOC_Os01g60450.1	Cytochrome P450|Cytochrome P450, E-class, group I	AT2G30490.1	Cytochrome P450, conserved site|Cytochrome P450|Cytochrome P450, E-class, group I
GRMZM2G010797	DUF218	LOC_Os04g35780.1	Protein of unknown function DUF218	AT1G21370.1	Domain of unknown function DUF218
GRMZM2G010863	NA	LOC_Os06g40740.1	NA	AT5G50350.1	NA
GRMZM2G010920	SANT/Myb|Myb_dom_plants|Homeodomain-like|Myb_dom|Myb_CC_LHEQLE	LOC_Os02g04640.1	Myb, DNA-binding|Homeodomain-like|Homeodomain-related|Myb-like DNA-binding domain, SHAQKYF class|HTH transcriptional regulator, Myb-type, DNA-binding	AT3G13040.1	Myb domain, plants|Myb domain|Homeodomain-like
GRMZM2G010933	Cyt_c_oxidase_Cu-chaperone|Cys_alpha_HP_mot_SF	LOC_Os02g55134.1	Cytochrome c oxidase copper chaperone	AT3G15352.1	Cytochrome c oxidase copper chaperone
GRMZM2G011071	NA	LOC_Os03g17500.1	NA	AT2G37300.2	NA
GRMZM2G011079	Topo_II-assoc_PAT1	LOC_Os02g19220.1	Topoisomerase II-associated protein PAT1	AT3G22270.1	NA
GRMZM2G011101	Clathrin/coatomer_adapt-like_N|Coatomer_bsu_C|ARM-type_fold|COPB1	LOC_Os01g17430.1	Coatomer, beta subunit|Clathrin/coatomer adaptor, adaptin-like, N-terminal|Armadillo-type fold|Coatomer, beta subunit, C-terminal|Armadillo-like helical	AT4G31480.1	Coatomer beta subunit (COPB1)|Armadillo-type fold|Armadillo-like helical|Clathrin/coatomer adaptor, adaptin-like, N-terminal|Coatomer, beta subunit, C-terminal
GRMZM2G011141	Lipase_3	LOC_Os11g43760.1	Lipase, class 3|Mono-/di-acylglycerol lipase, N-terminal	AT4G16070.1	Mono-/di-acylglycerol lipase, N-terminal|Lipase, class 3
GRMZM2G011173	DCP1	LOC_Os11g05650.1	EVH1|Dcp1-like decapping	AT1G08370.1	Dcp1-like decapping
GRMZM2G011469	Poly(ADP-ribose)pol_cat_dom	LOC_Os04g57640.1	RST domain of plant C-terminal|Poly(ADP-ribose) polymerase, catalytic domain	AT1G32230.1	WWE domain|RST domain of plant C-terminal|Poly(ADP-ribose) polymerase, catalytic domain
GRMZM2G011518	Small_GTP-bd_dom|Small_GTPase_ARF/SAR|Small_GTPase_ARF	LOC_Os10g42940.4	ARF/SAR superfamily|ADP-ribosylation factor	AT5G17060.1	Small GTPase superfamily, ARF/SAR type|Small GTP-binding protein domain
GRMZM2G011598	NAC-dom	LOC_Os03g21060.1	No apical meristem (NAM) protein	AT1G61110.1	No apical meristem (NAM) protein
GRMZM2G011631	DNA-dir_DNA_pol_B_exonuc|DNA-dir_DNA_pol_B_multi_dom|DNA-dir_DNA_pol_B|RNaseH-like_dom|DNA_pol_e_suA_C	LOC_Os02g30800.1	DNA-directed DNA polymerase, family B, exonuclease domain|Domain of unknown function DUF1744|DNA-directed DNA polymerase, family B, conserved region|DNA polymerase, family B|Polynucleotidyl transferase, ribonuclease H fold	AT1G08260.1	Ribonuclease H-like domain|DNA polymerase epsilon, catalytic subunit A, C-terminal|DNA-directed DNA polymerase, family B, exonuclease domain|DNA-directed DNA polymerase, family B, multifunctional domain
GRMZM2G011742	Frigida	LOC_Os07g07680.1	Frigida-like	AT3G22440.1	Frigida-like
GRMZM2G011915	Terpenoid synthase	LOC_Os06g01470.1	AGAP000326-PA, putative, expressed	AT1G62730.1	Terpenoid synthases superfamily protein
GRMZM2G011923	Dev_and_cell_death_domain	LOC_Os05g41930.3	Development/cell death domain|Kelch related	AT3G27090.1	Development/cell death domain
GRMZM2G011932	bZIP|MFMR	LOC_Os05g49420.1	Basic-leucine zipper (bZIP) transcription factor|bZIP transcription factor, bZIP-1|G-box binding, MFMR	AT2G46270.1	Basic-leucine zipper domain|G-box binding, MFMR
GRMZM2G012030	KIP1_dom	LOC_Os10g28610.1	KIP1-like|Prefoldin|t-SNARE	AT1G03080.1	KIP1-like|Prefoldin
GRMZM2G012041	Znf_CCCH	LOC_Os06g43120.1	Zinc finger, CCCH-type	AT1G21580.1	Zinc finger, CCCH-type
GRMZM2G012046	MACPF	LOC_Os02g27480.1	Membrane attack complex component/perforin (MACPF) domain|Membrane attack complex component/perforin (MACPF) domain, metazoa	AT1G14780.1	Membrane attack complex component/perforin (MACPF) domain
GRMZM2G012119	NA	LOC_Os03g38950.1	NA	AT3G15840.1	NA
GRMZM2G012123	SAM|SAM/pointed|SAM_type1	LOC_Os08g41480.1	Sterile alpha motif, type 1|Sterile alpha motif|Sterile alpha motif homology	AT3G07170.1	Sterile alpha motif domain|Sterile alpha motif, type 1
GRMZM2G012174	Pentatricopeptide_repeat	LOC_Os05g22870.1	Pentatricopeptide repeat	AT5G50280.1	Pentatricopeptide repeat
GRMZM2G012178	ARM-type_fold	LOC_Os02g52370.1	Armadillo|Armadillo-like helical|Armadillo-type fold	AT4G33945.1	Armadillo-type fold|Armadillo-like helical|Armadillo
GRMZM2G012229	TypeIII_avirulence_cleave	LOC_Os03g63140.1	RPM1-interacting protein 4, defence response	AT3G25070.1	Pathogenic type III effector avirulence factor Avr cleavage site
GRMZM2G012262	ssDNA-bd_transcriptional_reg|Plant_TF	LOC_Os02g06370.1	Plant transcription factor|ssDNA-binding transcriptional regulator	AT1G71260.1	ssDNA-binding transcriptional regulator|Plant transcription factor
GRMZM2G012276	AhpC/TSA|Thioredoxin-like_fold|Peroxiredoxin_AhpC-typ	LOC_Os06g09610.1	Thioredoxin-like fold|Thioredoxin fold|Thioredoxin-like|Alkyl hydroperoxide reductase/ Thiol specific antioxidant/ Mal allergen	AT3G26060.2	Thioredoxin-like fold|Alkyl hydroperoxide reductase subunit C/ Thiol specific antioxidant
GRMZM2G012413	DUF292_euk	LOC_Os09g37510.1	Protein of unknown function DUF292, eukaryotic	AT4G35730.1	Domain of unknown function DUF292, eukaryotic
GRMZM2G012758	Glyco_hydro_17|Glycoside_hydrolase_SF	LOC_Os03g12620.1	Glycoside hydrolase, catalytic core|Glycoside hydrolase, subgroup, catalytic core|Glycoside hydrolase, family 17	AT4G34480.1	X8|Glycoside hydrolase, family 17|Glycoside hydrolase, catalytic domain|Glycoside hydrolase, superfamily
GRMZM2G012932	OPR_PB1	LOC_Os12g40279.1	Octicosapeptide/Phox/Bem1p|Vacuolar protein sorting-associated protein|Serine-threonine/tyrosine-protein kinase|Serine/threonine-protein kinase domain|Tyrosine-protein kinase, catalytic domain|Protein kinase-like domain|Protein kinase, ATP binding site|Serine/threonine-protein kinase, active site|Protein kinase, catalytic domain	AT1G16270.1	Phox/Bem1p|Serine/threonine-protein kinase, active site|Serine-threonine/tyrosine-protein kinase catalytic domain|Protein kinase-like domain|Protein kinase, catalytic domain|Protein kinase, ATP binding site
GRMZM2G012966	Prot_kinase_dom|UspA|Ser/Thr_kinase_AS|Kinase-like_dom|Lycopene_cyclase_FAD-bd|Lycopene_cyclase_b/e	LOC_Os01g39970.1	Serine/threonine-protein kinase, active site|Tyrosine-protein kinase, catalytic domain|Protein kinase-like domain|UspA|Protein kinase, catalytic domain|Rossmann-like alpha/beta/alpha sandwich fold|Serine/threonine-protein kinase domain|Serine/threonine-protein kinase-like domain	AT5G12000.1	Serine/threonine-protein kinase, active site|Protein kinase-like domain|UspA|Protein kinase, catalytic domain
GRMZM2G012992	UAA|Tpt_PEP_trans_dom	LOC_Os02g49260.1	Protein of unknown function DUF250	AT5G55950.1	Domain of unknown function DUF250|UAA transporter
GRMZM2G013082	Cyt_P450_E_grp-I|Cyt_P450|Cyt_P450_CS	LOC_Os10g34480.1	Cytochrome P450|Cytochrome P450, E-class, group I|Cytochrome P450, conserved site	AT5G23190.1	Cytochrome P450, conserved site|Cytochrome P450, E-class, group I|Cytochrome P450
GRMZM2G013128	Clp_N	LOC_Os11g05820.1	Clp, N-terminal	AT3G52490.1	Clp, N-terminal
GRMZM2G013170	NB-ARC|Disease_R	LOC_Os08g14830.1	Disease resistance protein|NB-ARC	AT3G46530.1	NB-ARC|Disease resistance protein
GRMZM2G013478	Nucleoside_diP_kinase|Nucleoside_diP_kinase_AS	LOC_Os12g36194.1	Nucleoside diphosphate kinase, core	AT5G63310.1	Nucleoside diphosphate kinase
GRMZM2G013588	ARM-type_fold	LOC_Os03g22190.1	NA	AT5G49110.2	NA
GRMZM2G013612	Sig_transdc_resp-reg_receiver|Myb_dom_plants|Homeodomain-like|CheY-like_superfamily	LOC_Os04g28130.1	Signal transduction response regulator, receiver domain|Myb-like DNA-binding domain, SHAQKYF class|CheY-like|Homeodomain-like|Homeodomain-related	AT4G31920.1	Signal transduction response regulator, receiver domain|Myb domain|CheY-like superfamily|Homeodomain-like|Response regulator, plant B-type|Myb domain, plants
GRMZM2G013617	Homeobox_dom|POX_dom|Homeobox_KN_domain|Homeodomain-like	LOC_Os06g01934.1	Homeobox|Homeodomain-related|Homeodomain-like|POX	AT5G41410.1	Homeodomain|POX|Homeodomain-like
GRMZM2G013750	PCI_dom	LOC_Os03g63430.1	Winged helix-turn-helix transcription repressor DNA-binding|Proteasome component (PCI) domain	AT5G64760.1	Proteasome component (PCI) domain|Winged helix-turn-helix DNA-binding domain
GRMZM2G013781	NAD(P)-binding	LOC_Os09g32570.1	alcohol dehydrogenase GroES-like domain containing protein, expressed	AT4G13010.1	Oxidoreductase, zinc-binding dehydrogenase family protein
GRMZM2G013790	Prot_kinase_dom|Ser/Thr_kinase_AS|Kinase-like_dom|Protein_kinase_ATP_BS|WAK_GUB	LOC_Os01g04409.1	Serine/threonine-protein kinase-like domain|Tyrosine-protein kinase, catalytic domain|Protein kinase, catalytic domain|Serine/threonine-protein kinase, active site|Protein kinase, ATP binding site|Protein kinase-like domain|Serine/threonine-protein kinase domain	AT1G25390.1	Serine/threonine-protein kinase, active site|Protein kinase-like domain|Protein kinase, ATP binding site|Protein kinase, catalytic domain
GRMZM2G013794	FYrich_C|FYrich_N|Znf_PHD|SET_dom|PWWP_dom|Znf_FYVE_PHD|Zinc_finger_PHD-type_CS|Znf_PHD-finger|Post-SET_dom	LOC_Os09g04890.1	Zinc finger, PHD-finger|Tudor domain|PWWP|FY-rich, N-terminal subgroup|FY-rich, C-terminal subgroup|Zinc finger, PHD-type|SET domain|Post-SET domain|Zinc finger, FYVE/PHD-type|Zinc finger, PHD-type, conserved site|Protein kinase C-like, phorbol ester/diacylglycerol binding|FY-rich, C-terminal|FY-rich, N-terminal	AT1G05830.1	PWWP|Post-SET domain|Zinc finger, FYVE/PHD-type|Zinc finger, PHD-type, conserved site|FY-rich, N-terminal|SET domain|Zinc finger, PHD-type|FY-rich, C-terminal|Zinc finger, PHD-finger
GRMZM2G013811	Glyco_hydro_77|Glycoside_hydrolase_SF	LOC_Os07g43390.1	Glycoside hydrolase, subgroup, catalytic core|Glycoside hydrolase, catalytic core|Glycoside hydrolase, family 77	AT5G64860.1	Glycoside hydrolase, family 77|Glycoside hydrolase, catalytic domain|Glycoside hydrolase, superfamily
GRMZM2G013821	HMG_box_dom	LOC_Os02g44930.1	High mobility group, HMG1/HMG2|High mobility group, superfamily	AT2G17560.1	High mobility group (HMG) box domain
GRMZM2G013908	TAF_TATA-bd|Histone-fold|DUF1546|ARM-type_fold	LOC_Os01g32750.1	Histone-fold|Armadillo-type fold|Protein of unknown function DUF1546|TATA box binding protein associated factor (TAF)	AT1G04950.1	Histone-fold|Domain of unknown function DUF1546|TATA box binding protein associated factor (TAF)
GRMZM2G013970	a-crystallin/Hsp20_dom|HSP20-like_chaperone	LOC_Os05g42120.1	HSP20-like chaperone|Heat shock protein Hsp20	AT5G54660.1	HSP20-like chaperone|Alpha crystallin/Hsp20 domain
GRMZM2G013981	Nicotinamide_N-MeTfrase-like	LOC_Os02g57330.1	Methyltransferase-16, putative	AT1G08125.2	Nicotinamide N-methyltransferase-like
GRMZM2G014240	PPase-energised_H-pump	LOC_Os06g08080.1	Inorganic H+ pyrophosphatase	AT1G15690.1	Pyrophosphate-energised proton pump
GRMZM2G014295	Nicotinamide_N-MeTfrase-like	LOC_Os07g44730.1	Methyltransferase-16, putative	AT2G26810.1	Nicotinamide N-methyltransferase-like
GRMZM2G014387	NA	LOC_Os12g10650.1	NA	AT1G26750.1	NA
GRMZM2G014454	Cation_efflux	LOC_Os01g62070.1	Cation efflux protein	AT2G39450.1	Cation efflux protein
GRMZM2G014558	Cellulose_synth	LOC_Os09g30130.1	Cellulose synthase	AT1G55850.1	Cellulose synthase
GRMZM2G014653	NAC-dom	LOC_Os01g66120.1	No apical meristem (NAM) protein	AT1G01720.1	No apical meristem (NAM) protein
GRMZM2G014709	PORR_domain|CAAX_protease	LOC_Os03g57270.1	RNA recognition domain, plant	AT2G39120.1	Plant organelle RNA recognition domain
GRMZM2G014750	Lupus_La|RRM_dom|Lupus_La_RNA-bd|RRM_3	LOC_Os02g39700.1	Lupus La protein|Nucleotide-binding, alpha-beta plait|RNA recognition motif, RNP-1|RNA-binding protein Lupus La|Winged helix-turn-helix transcription repressor DNA-binding|RNA-binding motif	AT4G32720.1	Lupus La protein|RNA-binding protein Lupus La|Nucleotide-binding, alpha-beta plait|Winged helix-turn-helix DNA-binding domain|RNA-binding motif|RNA recognition motif domain
GRMZM2G014788	CarboxyPept-like_regulatory|Collagen-bd_Cna_B-typ_dom|Carb-bd-like_fold	LOC_Os01g19470.1	Carbohydrate-binding-like fold|Carboxypeptidase-like, regulatory domain	AT3G62360.1	Carbohydrate-binding-like fold
GRMZM2G014805	MATH|Peptidase_C19/C67|TRAF-like|Pept_C19ubi-hydrolase_C_CS|USP7_ICP0-binding_dom	LOC_Os12g30540.1	Peptidase C19, ubiquitin carboxyl-terminal hydrolase 2, conserved site|MATH|TRAF-like|Peptidase C19, ubiquitin carboxyl-terminal hydrolase 2|TRAF-type	AT5G06600.1	MATH|Peptidase C19, ubiquitin carboxyl-terminal hydrolase 2|Peptidase C19, ubiquitin carboxyl-terminal hydrolase 2, conserved site|TRAF-like
GRMZM2G014844	Glyco_hydro_1|Glycoside_hydrolase_SF|Glyco_hydro_1_AS	LOC_Os06g21570.1	Glycoside hydrolase, subgroup, catalytic core|Glycoside hydrolase, catalytic core|Glycoside hydrolase, family 1|Glycoside hydrolase, family 1, active site	AT5G44640.1	Glycoside hydrolase, family 1|Glycoside hydrolase, family 1, active site|Glycoside hydrolase, catalytic domain|Glycoside hydrolase, superfamily
GRMZM2G015005	WD40_repeat|WD40_repeat_dom|WD40_repeat_CS|G-protein_beta_WD-40_rep	LOC_Os03g42770.1	WD40 repeat 2|WD40 repeat|WD40 repeat-like-containing domain|WD40/YVTN repeat-like-containing domain|WD40 repeat, conserved site|WD40 repeat, subgroup|G-protein beta WD-40 repeat, region|WD40-repeat-containing domain	AT4G05410.1	WD40-repeat-containing domain|G-protein beta WD-40 repeat|WD40 repeat|WD40/YVTN repeat-like-containing domain|WD40 repeat, conserved site
GRMZM2G015011	TopoVI_B_transducer|Ribosomal_S5_D2-typ_fold	LOC_Os09g10770.1	DNA topoisomerase VI, subunit B, transducer|ATPase-like, ATP-binding domain|Ribosomal protein S13-like, H2TH|Ribosomal protein S5 domain 2-type fold|Ribosomal protein S5 domain 2-type fold, subgroup	AT3G20780.1	Ribosomal protein S5 domain 2-type fold|Histidine kinase-like ATPase, ATP-binding domain|DNA topoisomerase VI, subunit B, transducer|Ribosomal protein S5 domain 2-type fold, subgroup
GRMZM2G015033	DUF3082	LOC_Os02g20490.1	Protein of unknown function DUF3082	AT3G15110.1	Protein of unknown function DUF3082
GRMZM2G015067	Surf1/Shy1	LOC_Os03g10360.1	Surfeit locus 1	AT3G17910.1	Surfeit locus 1/Shy1
GRMZM2G015073	Prot_kinase_dom|Ser/Thr_kinase_AS|Kinase-like_dom	LOC_Os03g51020.1	Serine/threonine-protein kinase domain|Serine/threonine-protein kinase-like domain|Serine/threonine-protein kinase, active site|Protein kinase, catalytic domain|Protein kinase-like domain|Tyrosine-protein kinase, catalytic domain	AT1G73460.1	Protein kinase-like domain|Serine/threonine-protein kinase, active site|Protein kinase, catalytic domain|Serine/threonine- / dual specificity protein kinase, catalytic domain|Tyrosine-protein kinase, catalytic domain
GRMZM2G015097	CRC	LOC_Os12g41210.1	Tesmin/TSO1-like, CXC	AT4G14770.1	CRC domain
GRMZM2G015100	H/ACA_rnp_Gar1/Naf1|Transl_B-barrel	LOC_Os05g42300.1	H/ACA ribonucleoprotein complex, subunit Gar1/Naf1	AT1G03530.1	H/ACA ribonucleoprotein complex, subunit Gar1/Naf1
GRMZM2G015190	SNF2_N|Helicase_ATP-bd|HIP116_Rad5p_N	LOC_Os02g32570.1	Zinc finger, RING-type, conserved site|Helicase, superfamily 1/2, ATP-binding domain|DNA/RNA helicase, C-terminal|Zinc finger, RING-type|DEAD-like helicase, N-terminal|Zinc finger, C3HC4 RING-type|HIP116, Rad5p N-terminal|SNF2-related	AT5G22750.1	Zinc finger, RING-type|Helicase, C-terminal|Zinc finger, C3HC4 RING-type|SNF2-related|HIP116, Rad5p N-terminal|Zinc finger, RING-type, conserved site|Helicase, superfamily 1/2, ATP-binding domain
GRMZM2G015436	Trp_synthase_suA|RibuloseP-bd_barrel|Trp_synthase_alpha_AS	LOC_Os03g58260.2	Tryptophan synthase, alpha chain|Tryptophan synthase, alpha chain, active site|Aldolase-type TIM barrel|Ribulose-phosphate binding barrel	AT4G02610.1	Tryptophan synthase, alpha chain, active site|Tryptophan synthase, alpha chain|Aldolase-type TIM barrel|Ribulose-phosphate binding barrel
GRMZM2G015592	RED_C|RED_N	LOC_Os11g04950.1	RED-like, C-terminal|RED-like, N-terminal	AT2G26460.1	RED-like, N-terminal|Protein RED, C-terminal
GRMZM2G015703	Ser/Thr_dual-sp_kinase_dom|EF_hand_dom|Prot_kinase_dom|Ser/Thr_kinase_AS|Kinase-like_dom|Protein_kinase_ATP_BS	LOC_Os07g44710.1	Calcium-dependent protein kinase|Calcium/calmodulin-dependent protein kinase-like|Serine/threonine-protein kinase domain|Serine/threonine-protein kinase-like domain|Tyrosine-protein kinase, catalytic domain|Protein kinase-like domain|EF-HAND 2|Protein kinase, catalytic domain|Serine/threonine-protein kinase, active site|Protein kinase, ATP binding site	AT2G41140.1	Serine/threonine-protein kinase, active site|Protein kinase-like domain|Protein kinase, catalytic domain|Protein kinase, ATP binding site|Calcium/calmodulin-dependent/calcium-dependent protein kinase|Serine/threonine- / dual specificity protein kinase, catalytic domain
GRMZM2G015854	NA	LOC_Os11g31110.1	NA	AT3G26950.1	NA
GRMZM2G015861	Actin-related	LOC_Os03g56970.1	Actin/actin-like	AT3G60830.1	Actin-related protein
GRMZM2G015869	LC_transporter|CTNS	LOC_Os12g18110.1	Lysosomal cystine transporter|Cystinosin/ERS1p repeat	AT5G40670.1	Lysosomal cystine transporter|Cystinosin/ERS1p repeat
GRMZM2G015906	SapB_1|SaposinB|Saposin-like	LOC_Os05g26954.1	Saposin-like type B, 1|Saposin B|Saposin-like	AT3G51730.1	Saposin B|Saposin-like type B, 2|Saposin-like|Saposin-like type B, 1
GRMZM2G015941	Uncharacterised_Cys-rich	LOC_Os02g52550.1	Protein of unknown function Cys-rich	AT5G35525.1	Uncharacterised protein family Cys-rich
GRMZM2G016097	Ribonucl_LSM|Ribonucl_LSM_euk/arc|LSM_dom	LOC_Os08g08040.1	Like-Sm ribonucleoprotein (LSM) domain|Like-Sm ribonucleoprotein (LSM)-related domain|U6 snRNA-associated Sm-like protein LSm7|Like-Sm ribonucleoprotein (LSM) domain, eukaryotic/archaea-type	AT2G03870.2	Like-Sm (LSM) domain|Ribonucleoprotein LSM domain|Ribonucleoprotein LSM domain, eukaryotic/archaea-type|U6 snRNA-associated Sm-like protein LSm7
GRMZM2G016168	UBQ-conj_enz_E2-bd_prot	LOC_Os02g03820.1	Ubiquitin-conjugating enzyme E2C-binding protein	AT3G26750.1	Ubiquitin-conjugating enzyme E2C-binding protein
GRMZM2G016236	Aldo/keto reductase	LOC_Os07g05000.1	oxidoreductase, aldo/keto reductase family protein, putative, expressed	AT1G06690.1	NAD(P)-linked oxidoreductase superfamily protein
GRMZM2G016275	DCC	LOC_Os06g13010.1	Putative thiol-disulphide oxidoreductase DCC	AT1G24095.1	Putative thiol-disulphide oxidoreductase DCC
GRMZM2G016457	DUF3411_plant	LOC_Os12g18630.1	Protein of unknown function DUF3411	AT5G24690.1	Protein of unknown function DUF3411
GRMZM2G016511	Proteasome_sua/b|Proteasome_asu_N|Proteasome_suA-type	LOC_Os03g08280.2	Proteasome, alpha-subunit, conserved site|Proteasome, subunit alpha/beta	AT2G05840.1	Proteasome, alpha-subunit, N-terminal domain|Proteasome, subunit alpha/beta
GRMZM2G016602	AAA+_ATPase|DNA_recomb/repair_RecA|DNA_recomb/repair_RecA_CS|RecA_monomer-monomer_interface|RecA_ATP-bd|RecA_C	LOC_Os03g43850.1	ATPase, AAA+ type, core|DNA recombination and repair protein RecA|DNA recombination/repair protein RecA, monomer-monomer interface|DNA recombination/repair protein RecA/RadB, ATP-binding domain|DNA recombination/repair protein RecA, conserved site	AT1G79050.1	DNA recombination and repair protein RecA|DNA recombination/repair protein RecA/RadB, ATP-binding domain|DNA recombination/repair protein RecA, monomer-monomer interface|DNA recombination/repair protein RecA, conserved site|AAA+ ATPase domain
GRMZM2G016705	NA	LOC_Os04g49540.1	NA	AT1G20830.1	NA
GRMZM2G016774	AMP-dep_Synth/Lig|AMP-binding_CS	NA	NA	AT3G23790.1	AMP-binding, conserved site|AMP-dependent synthetase/ligase|AMP-binding
GRMZM2G016805	Znf_DHHC_palmitoyltrfase	LOC_Os08g42620.1	Zinc finger, DHHC-type	AT3G26935.1	Zinc finger, DHHC-type, palmitoyltransferase
GRMZM2G017013	BAG_domain|Ubiquitin_dom	LOC_Os09g35630.1	Apoptosis regulator, Bcl-2 protein, BAG|Ubiquitin supergroup	AT5G52060.1	BAG domain|Ubiquitin supergroup
GRMZM2G017016	Frigida	LOC_Os07g40270.1	Frigida-like	AT4G15200.1	Actin-binding FH2|Actin-binding FH2/DRF autoregulatory
GRMZM2G017047	MFS|MFS_dom_general_subst_transpt|MFS_dom	LOC_Os12g07970.3	Major facilitator superfamily MFS-1|Major facilitator superfamily, general substrate transporter|Major facilitator superfamily	AT5G44370.1	Major facilitator superfamily|Major facilitator superfamily domain|Major facilitator superfamily domain, general substrate transporter
GRMZM2G017077	PspA_IM30	LOC_Os01g67000.1	PspA/IM30	AT1G65260.1	PspA/IM30
GRMZM2G017089	WD40_repeat|WD40_repeat_dom|WD40_repeat_CS|G-protein_beta_WD-40_rep	LOC_Os03g21990.1	WD40 repeat, subgroup|G-protein beta WD-40 repeat, region|WD40 repeat|WD40 repeat-like-containing domain|WD40/YVTN repeat-like-containing domain|WD40 repeat, conserved site|WD40 repeat 2|WD40-repeat-containing domain	AT4G15900.1	G-protein beta WD-40 repeat|WD40 repeat|WD40/YVTN repeat-like-containing domain|WD40 repeat, conserved site|WD40-repeat-containing domain
GRMZM2G017113	NA	LOC_Os11g06670.1	NA	AT5G09580.1	NA
GRMZM2G017187	B3_DNA-bd|AUX_IAA|Auxin_resp|AuxIAA_ARF_dimer|DNA-bd_pseudobarrel	LOC_Os04g36054.1	AUX/IAA protein|Auxin response factor|Transcriptional factor B3|Aux/IAA-ARF-dimerisation	AT1G59750.1	B3 DNA binding domain|Aux/IAA-ARF-dimerisation|Auxin response factor|AUX/IAA protein
GRMZM2G017257	Kinesin_motor_dom	LOC_Os06g11380.1	NA	AT5G10470.2	Kinesin, motor domain|Kinesin, motor region, conserved site
GRMZM2G017305	ATPase_AAA_CS|ATPase_AAA_core|AAA+_ATPase|Vps4_C	LOC_Os01g49000.1	Vps4 oligomerisation, C-terminal|ATPase, AAA-type, core|ATPase, AAA-type, conserved site|ATPase, AAA+ type, core	AT1G80350.1	ATPase, AAA-type, conserved site|AAA+ ATPase domain|ATPase, AAA-type, core|Vps4 oligomerisation, C-terminal
GRMZM2G017520	SANT/Myb|Homeodomain-like|Myb_dom|DUF3651_TMEM131	LOC_Os01g18240.1	Homeodomain-like|Myb, DNA-binding|Protein of unknown function DUF3651|Myb transcription factor|SANT, DNA-binding|Homeodomain-related|HTH transcriptional regulator, Myb-type, DNA-binding	AT1G09540.1	Myb domain|SANT/Myb domain|Homeodomain-like
GRMZM2G017525	MAP70	LOC_Os12g44340.1	Myosin II heavy chain-like	AT1G24764.1	Myosin II heavy chain-like
GRMZM2G017532	NUDIX_hydrolase_dom|NUDIX_hydrolase_dom-like|NUDIX_hydrolase_CS	LOC_Os03g59580.1	NUDIX hydrolase, conserved site|NUDIX hydrolase domain|NUDIX hydrolase domain-like	AT3G12600.1	NUDIX hydrolase domain-like|NUDIX hydrolase domain|NUDIX hydrolase, conserved site
GRMZM2G017578	RNase_P/MRP_subunit	LOC_Os04g22870.1	Ribonuclease P-related	AT1G04635.1	Ribonuclease P/MRP protein subunit
GRMZM2G017586	bHLH_dom	LOC_Os08g04390.2	Helix-loop-helix DNA-binding|Helix-loop-helix DNA-binding domain	AT5G54680.1	Myc-type, basic helix-loop-helix (bHLH) domain
GRMZM2G017624	Ankyrin_rpt|Ankyrin_rpt-contain_dom	LOC_Os11g14180.1	Ankyrin repeat-containing domain	AT2G44090.1	Ankyrin repeat-containing domain
GRMZM2G017634	NA	LOC_Os07g12220.1	NA	AT1G55535.1	NA
GRMZM2G017671	Anticodon-bd|Aromatic_Lyase|aa-tRNA-synth_II|L-Aspartase-like|His-tRNA-ligase	LOC_Os05g05840.1	Anticodon-binding|Histidyl-tRNA synthetase, class IIa, subgroup|Aminoacyl-tRNA synthetase, class II (G/ H/ P/ S), conserved domain|Phenylalanine/histidine ammonia-lyase|Histidyl-tRNA synthetase, class IIa|Aminoacyl-tRNA synthetase, class II, conserved domain|L-Aspartase-like	AT3G02760.1	Aminoacyl-tRNA synthetase, class II (G/ H/ P/ S), conserved domain|Anticodon-binding|Aminoacyl-tRNA synthetase, class II|Histidine-tRNA ligase/ATP phosphoribosyltransferase regulatory subunit|Histidine-tRNA ligase
GRMZM2G017789	Peptidase_C12	LOC_Os04g46190.2	Peptidase C12, ubiquitin carboxyl-terminal hydrolase 1	AT4G17510.1	Peptidase C12, ubiquitin carboxyl-terminal hydrolase 1
GRMZM2G017853	NA	LOC_Os01g26920.1	NA	AT2G39080.1	NA
GRMZM2G017882	DUF597	LOC_Os06g45540.1	Zinc finger, B-box|Protein of unknown function DUF597	AT1G31040.1	Protein of unknown function DUF597
GRMZM2G017923	Znf_CCCH|G_patch_dom	LOC_Os02g55000.1	D111/G-patch|Zinc finger, CCCH-type	AT2G24830.1	Zinc finger, CCCH-type|G-patch domain
GRMZM2G018059	Ubox_domain|Prot_kinase_dom|UspA|Kinase-like_dom	LOC_Os10g01060.1	Tyrosine-protein kinase, catalytic domain|Protein kinase, catalytic domain|Serine/threonine-protein kinase, active site|U box domain|Protein kinase-like domain|Serine/threonine-protein kinase-like domain|UspA|Serine/threonine-protein kinase domain	AT2G45910.1	Serine/threonine-protein kinase, active site|U box domain|Protein kinase-like domain|UspA|Protein kinase, catalytic domain|Protein kinase, ATP binding site
GRMZM2G018142	Helicase/SANT-assoc_DNA-bd	NA	NA	AT3G24880.1	HSA|Myb-like domain|Helicase/SANT-associated, DNA binding|Homeodomain-like|HAS subgroup|SANT/Myb domain
GRMZM2G018229	Brix	LOC_Os03g22350.1	Brix domain	AT5G61770.2	Brix domain
GRMZM2G018251	Glc/ribitol_DH|DH_sc/Rdtase_SDR	LOC_Os02g02470.1	Short-chain dehydrogenase/reductase SDR|NAD(P)-binding domain|Glucose/ribitol dehydrogenase	AT4G27760.1	Short-chain dehydrogenase/reductase SDR|Glucose/ribitol dehydrogenase|NAD(P)-binding domain
GRMZM2G018281	Sugar/inositol_transpt|Sub_transporter|Sugar_transporter_CS|MFS_dom_general_subst_transpt|MFS_dom	LOC_Os04g41460.1	Major facilitator superfamily|Sugar transporter, conserved site|Major facilitator superfamily, general substrate transporter|Sugar/inositol transporter|General substrate transporter	AT2G43330.1	Sugar/inositol transporter|Major facilitator superfamily domain, general substrate transporter|Sugar transporter, conserved site|General substrate transporter|Major facilitator superfamily domain
GRMZM2G018414	WRC|Gln-Leu-Gln_QLQ	LOC_Os03g47140.1	Glutamine-Leucine-Glutamine, QLQ|WRC	AT4G37740.1	Glutamine-Leucine-Glutamine, QLQ|WRC
GRMZM2G018416	GlyceroP-diester-Pdiesterase|PLC-like_Pdiesterase_TIM-brl	LOC_Os02g37590.1	PLC-like phosphodiesterase, TIM beta/alpha-barrel domain|Glycerophosphoryl diester phosphodiesterase	AT4G26690.1	PLC-like phosphodiesterase, TIM beta/alpha-barrel domain|Glycerophosphoryl diester phosphodiesterase
GRMZM2G018436	NAC-dom	LOC_Os12g03050.1	No apical meristem (NAM) protein	AT5G18270.1	No apical meristem (NAM) protein
GRMZM2G018573	WD40_repeat|WD40_repeat_dom	LOC_Os02g54910.1	WD40 repeat|WD40 repeat-like-containing domain|WD40 repeat, subgroup|WD40/YVTN repeat-like-containing domain	AT4G30510.1	WD40/YVTN repeat-like-containing domain|WD40 repeat
GRMZM2G018673	NA	NA	NA	AT2G31340.1	NA
GRMZM2G018798	Znf_RING|Znf_RING_CS|Znf_C3HC4_RING-type	LOC_Os03g53080.1	Zinc finger, RING-type|Zinc finger, C3HC4 RING-type|Zinc finger, RING-type, conserved site	AT2G30580.1	Zinc finger, C3HC4 RING-type|Zinc finger, RING-type|Zinc finger, RING-type, conserved site
GRMZM2G018901	DUF866_euk	LOC_Os01g38480.1	Protein of unknown function DUF866, eukaryotic	AT4G32930.2	Protein of unknown function DUF866, eukaryotic
GRMZM2G018947	Helicase_C|RNA-helicase_DEAD-box_CS|DNA/RNA_helicase_DEAD/DEAH_N|Helicase_ATP-bd|RNA_helicase_DEAD_Q_motif	LOC_Os01g45190.1	DNA/RNA helicase, DEAD/DEAH box type, N-terminal|DNA/RNA helicase, C-terminal|DEAD-like helicase, N-terminal|RNA helicase, ATP-dependent, DEAD-box, conserved site|Helicase, superfamily 1/2, ATP-binding domain|RNA helicase, DEAD-box type, Q motif	AT3G19760.1	DNA/RNA helicase, DEAD/DEAH box type, N-terminal|Helicase, C-terminal|RNA helicase, DEAD-box type, Q motif|Helicase, superfamily 1/2, ATP-binding domain
GRMZM2G018971	Mg_trans_NIPA	LOC_Os05g35060.1	Protein of unknown function DUF803	AT1G71900.1	Magnesium transporter NIPA
GRMZM2G019171	Kelch_1	LOC_Os03g07530.1	Kelch repeat type 1|Kelch-type beta propeller|Kelch related|Galactose oxidase/kelch, beta-propeller	AT1G14330.1	Kelch repeat type 1|Kelch-type beta propeller|Galactose oxidase/kelch, beta-propeller
GRMZM2G019177	Beta-lactamas-like	LOC_Os02g58270.1	Beta-lactamase-like	AT4G33540.1	Beta-lactamase-like
GRMZM2G019183	Trehalose_PPase|Glyco_trans_20|HAD-like_dom|HAD-SF_hydro_IIB	LOC_Os09g23350.1	Trehalose-phosphatase|HAD-superfamily hydrolase, subfamily IIB|Glycosyl transferase, family 20	AT1G68020.2	Trehalose-phosphatase|HAD-superfamily hydrolase, subfamily IIB|Glycosyl transferase, family 20
GRMZM2G019358	Galactose-bd-like|NADH-UbQ_OxRdtase-assoc_prot30	LOC_Os02g13970.1	NAD(P)-binding domain|NADH:ubiquinone oxidoreductase intermediate-associated protein 30|NmrA-like	AT4G18810.2	NADH:ubiquinone oxidoreductase intermediate-associated protein 30|NmrA-like|NAD(P)-binding domain
GRMZM2G019361	Guanylate-bd_C|Guanylate-bd_N	LOC_Os03g58240.1	Guanylate-binding protein, C-terminal	AT2G38840.1	Guanylate-binding protein, C-terminal|Guanylate-binding protein, N-terminal
GRMZM2G019363	LOG	LOC_Os09g37540.1	Conserved hypothetical protein CHP00730	AT2G37210.2	Cytokinin riboside 5'-monophosphate phosphoribohydrolase LOG
GRMZM2G019437	Formyl_transf_N|Formyl_trans_C|Fmt|Formyl_transferase_C-like	LOC_Os01g49330.1	Formyl transferase, C-terminal|Formyl transferase, N-terminal|Formyl transferase, C-terminal-like|Methionyl-tRNA formyltransferase|Methionine tRNA Formyltransferase-like	AT1G66520.1	Formyl transferase, N-terminal|Formyl transferase, C-terminal|Methionine tRNA Formyltransferase-like|Formyl transferase, C-terminal-like
GRMZM2G019450	tRNA_Trfase_Trm5/Tyw2	LOC_Os02g39370.1	Protein of unknown function Met10	AT3G56120.1	tRNA transferase Trm5/Tyw2
GRMZM2G019553	Cyt_c_biogenesis_CcmH	LOC_Os02g17520.1	Cytochrome C biogenesis protein CcmH	AT1G15220.1	Cytochrome C biogenesis protein CcmH
GRMZM2G019586	NA	LOC_Os06g38960.2	NA	AT5G62550.1	NA
GRMZM2G019738	NA	LOC_Os01g49340.1	Protein of unknown function DUF1777	AT3G48120.1	NA
GRMZM2G019771	X8	LOC_Os05g50490.3	X8	AT1G29380.1	X8
GRMZM2G019919	RRM_dom	LOC_Os04g45930.2	RNA recognition motif, RNP-1|Nucleotide-binding, alpha-beta plait	AT2G44710.1	Nucleotide-binding, alpha-beta plait|RNA recognition motif domain
GRMZM2G019986	UDPGP_trans	LOC_Os04g52370.1	UTP--glucose-1-phosphate uridylyltransferase	AT2G35020.1	UTP--glucose-1-phosphate uridylyltransferase
GRMZM2G020034	DUF292_euk	LOC_Os01g49350.1	Protein of unknown function DUF292, eukaryotic	AT1G25420.1	Domain of unknown function DUF292, eukaryotic
GRMZM2G020146	Peptidase_S10|Peptidase_S10_AS	LOC_Os02g02320.1	Peptidase S10, serine carboxypeptidase, active site|Peptidase S10, serine carboxypeptidase	AT3G45010.1	Peptidase S10, serine carboxypeptidase|Peptidase S10, serine carboxypeptidase, active site
GRMZM2G020187	Znf-XS_domain|XS_domain	LOC_Os12g09580.1	Domain of unknown function XS|Domain of unknown function, putative Zinc finger, XS/XH	AT5G23570.1	XS domain|Zinc finger-XS domain
GRMZM2G020291	WD40_repeat|Prot_kinase_dom|Kinase-like_dom|WD40_repeat_dom|WD40_repeat_CS|G-protein_beta_WD-40_rep	LOC_Os05g49590.1	WD40 repeat|WD40 repeat-like-containing domain|Protein kinase-like domain|WD40/YVTN repeat-like-containing domain|WD40 repeat, conserved site|WD40 repeat 2|WD40-repeat-containing domain|WD40 repeat, subgroup|G-protein beta WD-40 repeat, region	AT2G46340.1	WD40-repeat-containing domain|G-protein beta WD-40 repeat|WD40 repeat|Protein kinase-like domain|Protein kinase, catalytic domain|WD40/YVTN repeat-like-containing domain|WD40 repeat, conserved site
GRMZM2G020295	Ham1p-like	NA	NA	AT4G13720.1	Ham1-like protein
GRMZM2G020594	F-box_dom|Gal_Oxase/kelch_b-propeller	LOC_Os01g33490.1	Kelch-type beta propeller|F-box domain, cyclin-like|Galactose oxidase/kelch, beta-propeller|F-box domain, Skp2-like	AT5G15710.1	F-box associated interaction domain|F-box domain, cyclin-like|Kelch-type beta propeller|Galactose oxidase/kelch, beta-propeller
GRMZM2G020606	NA	LOC_Os07g47340.1	NA	AT5G18540.1	NA
GRMZM2G020620	Ankyrin_rpt|Ankyrin_rpt-contain_dom	LOC_Os10g43040.1	Ankyrin repeat|Ankyrin repeat-containing domain	AT4G19150.1	Ankyrin repeat-containing domain|Ankyrin repeat
GRMZM2G020653	Folate_rcpt-like	LOC_Os02g37940.2	Folate receptor, conserved region	AT5G27830.4	Folate receptor-like
GRMZM2G020721	Cas1_AcylTrans_dom	LOC_Os03g19970.1	Cas1p-like	AT5G46340.1	Cas1p 10 TM acyl transferase domain
GRMZM2G020801	Acoase/IPM_deHydtase_lsu_aba|AconitaseA/IPMdHydase_ssu_swvl|Aconitase/Fe_reg_prot_2|Aconitase/3IPM_dehydase_swvl|Aconitase_4Fe-4S_BS	LOC_Os08g09200.1	Aconitase/3-isopropylmalate dehydratase, swivel|Aconitase A/isopropylmalate dehydratase small subunit, swivel|Aconitase/3-isopropylmalate dehydratase large subunit, alpha/beta/alpha, subdomain 1/3|Aconitase/Iron regulatory protein 2/2-methylisocitrate dehydratase|Aconitase-like core|Aconitase/3-isopropylmalate dehydratase large subunit, alpha/beta/alpha, subdomain 2|Aconitase/3-isopropylmalate de…	AT2G05710.1	Aconitase/3-isopropylmalate dehydratase large subunit, alpha/beta/alpha, subdomain 1/3|Aconitase/isopropylmalate dehydratase|Aconitase family, 4Fe-4S cluster binding site|Aconitase/3-isopropylmalate dehydratase large subunit, alpha/beta/alpha|Aconitase/3-isopropylmalate dehydratase large subunit, alpha/beta/alpha, subdomain 2|Aconitase A/isopropylmalate dehydratase small subunit, swivel|Aconitase…
GRMZM2G020859	K_chnl_volt-dep_EAG/ELK/ERG|Ankyrin_rpt|cNMP-bd_dom|Ion_trans_dom|cNMP-bd-like|Ankyrin_rpt-contain_dom|K_channel_plant	LOC_Os05g35410.1	Ankyrin repeat|Cyclic nucleotide-binding|Ion transport|Ankyrin repeat-containing domain|Protein of unknown function DUF3354|Cyclic nucleotide-binding-like|RmlC-like jelly roll fold	AT4G22200.1	Ankyrin repeat-containing domain|Ankyrin repeat|Cyclic nucleotide-binding domain|Ion transport domain|RmlC-like jelly roll fold|Cyclic nucleotide-binding-like|Potassium channel, plant-type|Potassium channel, voltage-dependent, EAG/ELK/ERG
GRMZM2G020912	DUF789	LOC_Os06g51330.1	Protein of unknown function DUF789	AT1G17830.1	Protein of unknown function DUF789
GRMZM2G020928	Znf_CCCH|RRM_dom|U2_small	LOC_Os05g48960.1	U2 auxiliary factor small subunit|Zinc finger, CCCH-type|RNA recognition motif, RNP-1|Nucleotide-binding, alpha-beta plait	AT5G42820.2	Nucleotide-binding, alpha-beta plait|Zinc finger, CCCH-type|U2 auxiliary factor small subunit|RNA recognition motif domain
GRMZM2G020938	Prot_kinase_dom|Ser/Thr_kinase_AS|Kinase-like_dom|Ser/Thr_dual-sp_kinase_dom	LOC_Os02g49310.1	Serine/threonine-protein kinase-like domain|Protein kinase, catalytic domain|Serine/threonine-protein kinase domain|Tyrosine-protein kinase, catalytic domain|Serine/threonine-protein kinase, active site|Protein kinase-like domain	AT5G47750.1	Serine/threonine-protein kinase, active site|Protein kinase-like domain|Protein kinase, catalytic domain|Serine/threonine- / dual specificity protein kinase, catalytic domain
GRMZM2G020940	Ricin_B_lectin	LOC_Os03g21040.2	Ricin B-related lectin	AT2G39050.1	Ricin B lectin domain
GRMZM2G020976	Tpt_PEP_trans_dom	LOC_Os02g40030.1	Protein of unknown function DUF250	AT4G32272.2	Domain of unknown function DUF250
GRMZM2G020996	Znf_C6HC|Znf_RING|Znf_RING_CS|Znf_C3HC4_RING-type	LOC_Os11g01240.1	Zinc finger, RING-type|Zinc finger, RING-type, conserved site|Zinc finger, C6HC-type	AT5G60250.1	Ribonuclease H-like domain|Zinc finger, RING-type|Zinc finger, RING-type, conserved site|Zinc finger, C6HC-type
GRMZM2G021107	Uncharacterised_Ycf20	LOC_Os04g41150.1	Protein of unknown function DUF565	AT5G43050.1	Uncharacterised protein family Ycf20
GRMZM2G021110	Pept_M24_structural-domain|Aminopep_P_N	LOC_Os02g13140.1	Peptidase M24, structural domain|Peptidase M24B, X-Pro dipeptidase/aminopeptidase P N-terminal	AT4G29490.1	Peptidase M24, structural domain|Aminopeptidase P N-terminal domain
GRMZM2G021170	tRNA-bd_dom|NA-bd_OB-fold	LOC_Os04g23820.1	tRNA-binding domain|Nucleic acid-binding, OB-fold|Nucleic acid-binding, OB-fold-like	AT3G59980.1	Nucleic acid-binding, OB-fold|tRNA-binding domain
GRMZM2G021225	NA	LOC_Os02g34500.1	NA	AT4G26450.1	NA
GRMZM2G021270	HATPase_ATP-bd|Topo_IIA_A/C|Topo_IIA|TopoII_euk|Toprim_domain|Topo_IIA_bsu_dom2|Topo_IIA_like_dom|TopoIIA_CS|Ribosomal_S5_D2-typ_fold	LOC_Os02g47150.1	DNA topoisomerase, type IIA, conserved site|DNA topoisomerase, type IIA, subunit A, alpha-helical|DNA topoisomerase, type IIA, subunit A/ C-terminal, alpha-beta|DNA topoisomerase, type IIA, subunit B/N-terminal, alpha-beta|ATPase-like, ATP-binding domain|Ribosomal protein S5 domain 2-type fold|DNA topoisomerase, type IIA, central|DNA topoisomerase, type IIA, subunit A/C-terminal|DNA topoisomerase…	AT3G23890.1	DNA topoisomerase, type IIA-like domain|Histidine kinase-like ATPase, ATP-binding domain|Ribosomal protein S5 domain 2-type fold|DNA topoisomerase II, eukaryotic-type|DNA topoisomerase, type IIA|DNA topoisomerase, type IIA, conserved site|DNA topoisomerase, type IIA, subunit A/C-terminal|DNA topoisomerase, type IIA, subunit B, domain 2|DNA topoisomerase, type IIA, central domain|DNA topoisomerase…
GRMZM2G021299	HECT|UBA/Ts_N|UBA-like|E3_Ub_ligase_DUF908|E3_Ub_ligase_DUF913|UBA/transl_elong_EF1B_N_euk|ARM-type_fold|DUF4414	LOC_Os09g07900.1	E3 ubiquitin ligase, domain of unknown function DUF913|HECT|E3 ubiquitin ligase, domain of unknown function DUF908|Ubiquitin-associated/translation elongation factor EF1B, N-terminal|Ubiquitin-associated/translation elongation factor EF1B, N-terminal, eukaryote|UBA-like|Armadillo-type fold|Ubiquitin interacting motif	AT1G55860.1	Ubiquitin-associated/translation elongation factor EF1B, N-terminal, eukaryote|HECT|Ubiquitin interacting motif|E3 ubiquitin ligase, domain of unknown function DUF913|E3 ubiquitin ligase, domain of unknown function DUF908|Ubiquitin-associated/translation elongation factor EF1B, N-terminal|Armadillo-type fold|UBA-like
GRMZM2G021422	Mannosyltransferase	LOC_Os12g31480.1	GPI mannosyltransferase 2, putative, expressed	AT1G11880.1	transferases, transferring hexosyl groups
GRMZM2G021482	GlyceroP-diester-Pdiesterase|PLC-like_Pdiesterase_TIM-brl	LOC_Os04g39610.2	PLC-like phosphodiesterase, TIM beta/alpha-barrel domain|Glycerophosphoryl diester phosphodiesterase	AT4G26690.1	PLC-like phosphodiesterase, TIM beta/alpha-barrel domain|Glycerophosphoryl diester phosphodiesterase
GRMZM2G021589	TLC-dom	LOC_Os05g40700.1	TRAM/LAG1/CLN8 homology domain	AT4G10360.1	TRAM/LAG1/CLN8 homology domain
GRMZM2G021605	PG/BPGM_mutase_AS|His_Pase_superF_clade-1	LOC_Os02g51590.1	Histidine phosphatase superfamily, clade-1|Phosphoglycerate mutase 1|Phosphoglycerate/bisphosphoglycerate mutase, active site	AT1G22170.1	Histidine phosphatase superfamily, clade-1|Phosphoglycerate/bisphosphoglycerate mutase, active site|Phosphoglycerate mutase 1
GRMZM2G021687	HSP_DnaJ_Cys-rich_dom	LOC_Os08g36140.1	Heat shock protein DnaJ, cysteine-rich domain	AT2G34860.1	Heat shock protein DnaJ, cysteine-rich domain
GRMZM2G021704	DHOdimr|Dihydroorotase_CS|Amidohydro_1	LOC_Os01g54370.1	Dihydroorotase homodimeric type|Amidohydrolase 1|Dihydroorotase, conserved site	AT4G22930.1	Dihydroorotase homodimeric type|Dihydroorotase, conserved site|Amidohydrolase 1
GRMZM2G021742	U2A'_phosphoprotein32A_C|Leu-rich_rpt	LOC_Os02g13990.1	NA	AT1G09760.1	U2A'/phosphoprotein 32 family A, C-terminal
GRMZM2G021822	NA	LOC_Os04g53360.1	NA	AT3G20490.1	NA
GRMZM2G021864	HATPase_ATP-bd	LOC_Os10g10190.1	ATPase-like, ATP-binding domain	AT4G36290.1	Histidine kinase-like ATPase, ATP-binding domain
GRMZM2G021912	CRAL-TRIO_dom|CRAL/TRIO_N_dom	LOC_Os02g51610.1	Cellular retinaldehyde-binding/triple function, C-terminal|Cellular retinaldehyde-binding/triple function, N-terminal|Phosphatidylinositol transfer protein-like, N-terminal	AT1G22180.2	CRAL-TRIO domain|CRAL/TRIO, N-terminal domain
GRMZM2G021921	NA	LOC_Os07g05960.1	Armadillo-type fold	AT4G14970.1	NA
GRMZM2G022014	Ser_palmitoyltrfase_ssu-like	LOC_Os07g26550.1	NA	AT1G06515.1	NA
GRMZM2G022019	TIF_eIF_4E|TIF_eIF_4E_CS|TIF_eIF4e-like_dom	LOC_Os10g32970.1	Eukaryotic translation initiation factor 4E (eIF-4E), conserved site|Eukaryotic translation initiation factor 4E (eIF-4E)	AT5G35620.1	Translation Initiation factor eIF- 4e|Eukaryotic translation initiation factor 4E (eIF-4E), conserved site
GRMZM2G022054	DUF303_acetylest	LOC_Os03g64030.1	Protein of unknown function DUF303, acetylesterase putative	AT4G34215.1	Domain of unknown function DUF303, acetylesterase putative
GRMZM2G022065	NA	LOC_Os05g48880.1	NA	AT3G15150.1	NA
GRMZM2G022107	NA	LOC_Os04g28170.1	NA	AT3G04160.2	NA
GRMZM2G022159	Exo70|Cullin_repeat-like_dom	LOC_Os01g69230.1	Exo70 exocyst complex subunit	AT5G50380.1	Exocyst complex protein Exo70
GRMZM2G022181	DUF581	LOC_Os02g07820.1	Protein of unknown function DUF581	AT1G19200.1	Protein of unknown function DUF581
GRMZM2G022275	WD40_repeat|WD40_repeat_dom|WD40_repeat_CS	LOC_Os06g39760.1	WD40 repeat|WD40 repeat, conserved site|WD40/YVTN repeat-like-containing domain|WD40 repeat-like-containing domain|WD40 repeat, subgroup|WD40 repeat 2|G-protein beta WD-40 repeat, region|WD40-repeat-containing domain	AT1G52730.2	WD40-repeat-containing domain|WD40 repeat|WD40/YVTN repeat-like-containing domain|WD40 repeat, conserved site
GRMZM2G022313	RRM_dom	LOC_Os07g39560.1	RNA recognition motif, RNP-1|Nucleotide-binding, alpha-beta plait	AT3G07810.2	RNA recognition motif domain|Nucleotide-binding, alpha-beta plait
GRMZM2G022359	AP2/ERF_dom|DNA-bd_dom	LOC_Os01g67410.1	Pathogenesis-related transcriptional factor/ERF, DNA-binding|DNA-binding, integrase-type	NA	NA
GRMZM2G022499	Bromodomain|SANT/Myb	LOC_Os08g39980.1	Myb transcription factor|MYB-like|Bromodomain|Myb, DNA-binding|SANT, DNA-binding	AT3G57980.1	Bromodomain|Myb domain|SANT/Myb domain
GRMZM2G022506	NA	LOC_Os08g07430.1	NA	AT1G74530.3	NA
GRMZM2G022563	FabH_synth|ACP_syn_III_C|ACP_syn_III|Thiolase-like	LOC_Os04g55060.1	3-Oxoacyl-[acyl-carrier-protein (ACP)] synthase III C-terminal|Beta-ketoacyl-acyl carrier protein synthase III (FabH)|Thiolase-like, subgroup|Thiolase-like|3-Oxoacyl-[acyl-carrier-protein (ACP)] synthase III	AT1G62640.1	3-Oxoacyl-[acyl-carrier-protein (ACP)] synthase III C-terminal|Thiolase-like|3-oxoacyl-[acyl-carrier-protein] synthase 3|3-Oxoacyl-[acyl-carrier-protein (ACP)] synthase III
GRMZM2G022629	NA	LOC_Os12g40840.2	NA	NA	NA
GRMZM2G022632	NA	LOC_Os05g32850.1	Cystathionine beta-synthase, core|Protein of unknown function DUF21	AT4G14240.1	Cystathionine beta-synthase, core|Domain of unknown function DUF21
GRMZM2G022768	Glyco_trans_31	LOC_Os05g11060.1	Glycosyl transferase, family 31	AT2G26100.1	Glycosyl transferase, family 31
GRMZM2G022876	TPM_domain	LOC_Os07g34950.1	NA	AT5G52970.1	NA
GRMZM2G022897	Leu-rich_rpt|Malectin-like_Carb-bd_dom	LOC_Os01g04720.1	Malectin/receptor-like protein kinase|Leucine-rich repeat	AT1G25570.1	Malectin|Leucine-rich repeat
GRMZM2G022947	Cyt_P450_E_grp-I|Cyt_P450|Cyt_P450_CS	LOC_Os07g45000.1	Cytochrome P450, E-class, group I|Cytochrome P450|Cytochrome P450, conserved site	AT3G14620.1	Cytochrome P450, E-class, group I|Cytochrome P450|Cytochrome P450, conserved site
GRMZM2G023037	cNMP-bd_dom|IQ_motif_EF-hand-BS|Ion_trans_dom|cNMP-bd-like	LOC_Os04g55080.1	Potassium channel, voltage-dependent, EAG/ELK/ERG|Ion transport|Cyclic nucleotide-binding|Cyclic nucleotide-binding-like|RmlC-like jelly roll fold|IQ calmodulin-binding region	AT4G30560.1	Cyclic nucleotide-binding-like|Cyclic nucleotide-binding domain|IQ motif, EF-hand binding site|Ion transport domain|Potassium channel, voltage-dependent, EAG/ELK/ERG|RmlC-like jelly roll fold
GRMZM2G023049	Lipase_3	LOC_Os03g61540.1	Lipase, class 3	AT4G16070.1	Mono-/di-acylglycerol lipase, N-terminal|Lipase, class 3
GRMZM2G023105	GAT|VHS|ENTH_VHS|VHS_subgr	LOC_Os05g27320.1	VHS|GAT|VHS subgroup|ENTH/VHS	AT2G38410.1	VHS|GAT|ENTH/VHS|VHS subgroup
GRMZM2G023220	Epox_hydrolase-like	LOC_Os01g45960.1	Alpha/beta hydrolase fold-1|Epoxide hydrolase-like	AT1G80280.1	Alpha/beta hydrolase fold-1
GRMZM2G023279	NA	LOC_Os01g61760.1	NA	AT2G37080.1	NA
GRMZM2G023328	NA	LOC_Os11g34150.1	NA	AT1G10890.1	NA
GRMZM2G023347	PFD_beta-like|Prefoldin|PFDN4	LOC_Os03g43020.1	Prefoldin, subunit 4|Prefoldin|Prefoldin beta-like	AT1G08780.1	Prefoldin, subunit 4|Prefoldin beta-like
GRMZM2G023418	Small_GTP-bd_dom|Transl_elong_EFTu/EF1A_2|EF_GTP-bd_dom|Transl_B-barrel|TIF_IF2_dom3	LOC_Os05g51500.1	Protein synthesis factor, GTP-binding|Translation elongation factor EFTu/EF1A, domain 2|Small GTP-binding protein|Translation elongation/initiation factor/Ribosomal, beta-barrel	AT1G76810.1	Elongation factor, GTP-binding domain|Translation elongation factor EFTu/EF1A, domain 2|Small GTP-binding protein domain|Translation initiation factor IF- 2|Translation elongation/initiation factor/Ribosomal, beta-barrel
GRMZM2G023438	Armadillo|ARM-type_fold|Importin-a_IBB|Importing_su_alpha	LOC_Os07g48880.2	Armadillo-like helical|Armadillo|Armadillo-type fold	AT1G09270.1	Armadillo|Importin-alpha, importin-beta-binding domain|Armadillo-type fold|Armadillo-like helical
GRMZM2G023444	Prot_kinase_dom|Kinase-like_dom	LOC_Os07g39520.1	Serine/threonine-protein kinase domain|Serine/threonine-protein kinase-like domain|Protein kinase, catalytic domain|Tyrosine-protein kinase, catalytic domain|Protein kinase-like domain	AT5G55560.1	Protein kinase-like domain|Protein kinase, catalytic domain
GRMZM2G023652	TPX2_dom_C	LOC_Os11g36340.1	Xklp2 targeting protein	AT2G35880.1	TPX2
GRMZM2G023711	Thioredoxin-like_fold|Thioredoxin_domain	LOC_Os02g53400.1	Thioredoxin-like|Thioredoxin domain|Thioredoxin fold|Thioredoxin, core|Thioredoxin-like fold	AT5G04260.1	Thioredoxin-like fold|Thioredoxin domain
GRMZM2G023748	Ribosomal_L1|Ribosomal_L1_CS|Ribosomal_L1-like	LOC_Os02g21660.1	Ribosomal protein L1|Ribosomal protein L1, 2-layer alpha/beta-sandwich	AT1G08360.1	Ribosomal protein L1|Ribosomal protein L1, 2-layer alpha/beta-sandwich
GRMZM2G023791	NA	LOC_Os08g37690.1	NA	AT2G46550.1	NA
GRMZM2G023858	NA	LOC_Os03g52770.1	Vps51/Vps67	AT4G02030.2	Vacuolar protein sorting-associated protein 51
GRMZM2G023988	Znf_C2H2|Znf_C2H2-like	LOC_Os02g36360.3	Zinc finger, C2H2-type|Zinc finger, C2H2-like	AT1G34370.2	Zinc finger, C2H2|Zinc finger, C2H2-like
GRMZM2G024051	WD40_repeat|WD40_repeat_dom|WD40_repeat_CS	LOC_Os03g54770.1	WD40 repeat, subgroup|WD40 repeat|WD40 repeat-like-containing domain|WD40/YVTN repeat-like-containing domain|WD40 repeat, conserved site|WD40 repeat 2|WD40-repeat-containing domain	AT5G60940.1	WD40-repeat-containing domain|WD40 repeat|WD40/YVTN repeat-like-containing domain|WD40 repeat, conserved site
GRMZM2G024104	Gln_synth_cat_dom|Gln_synt_beta|Gln_synth_N_conserv_site|Gln_synth_gly_rich_site	LOC_Os03g50490.1	Glutamine synthetase, beta-Grasp|Glutamine synthetase/guanido kinase, catalytic domain|Glutamine synthetase, catalytic domain	AT5G37600.1	Glutamine synthetase, beta-Grasp|Glutamine synthetase/guanido kinase, catalytic domain|Glutamine synthetase, catalytic domain
GRMZM2G024119	NA	LOC_Os04g37810.1	NA	AT5G10320.1	NA
GRMZM2G024145	TMS_TDE	LOC_Os03g34300.1	TMS membrane protein/tumour differentially expressed protein	AT3G06170.1	TMS membrane protein/tumour differentially expressed protein
GRMZM2G024247	HMG_box_dom	LOC_Os01g47600.1	High mobility group, HMG1/HMG2|High mobility group, superfamily	AT2G34450.2	High mobility group (HMG) box domain
GRMZM2G024444	Glycosyltransferase_AER61	LOC_Os02g22190.1	Glycosyltransferase AER61, uncharacterised	AT1G52000.1	Mannose-binding lectin
GRMZM2G024448	Cyt_b561_euk|Cyt_b561/ferric_Rdtase_TM	LOC_Os01g47635.1	Cytochrome b561/ferric reductase transmembrane|Cytochrome b561, eukaryote	NA	NA
GRMZM2G024466	Dicer_dimerisation_dom|Helicase_C	LOC_Os04g43050.1	DNA/RNA helicase, C-terminal|Ribonuclease III|Restriction endonuclease, type I, R subunit/Type III, Res subunit|Argonaute/Dicer protein, PAZ|Dicer double-stranded RNA-binding fold|Double-stranded RNA-binding	AT5G20320.1	Ribonuclease III domain|Helicase, C-terminal|Argonaute/Dicer protein, PAZ|Double-stranded RNA-binding-like domain|Double-stranded RNA-binding|Dicer double-stranded RNA-binding fold|DNA/RNA helicase, DEAD/DEAH box type, N-terminal|Helicase, superfamily 1/2, ATP-binding domain
GRMZM2G024482	FabA_FabZ|FabZ	LOC_Os08g12840.1	Beta-hydroxyacyl-(acyl-carrier-protein) dehydratase FabZ|Beta-hydroxyacyl-(acyl-carrier-protein) dehydratase, FabA/FabZ	AT2G22230.1	Beta-hydroxyacyl-(acyl-carrier-protein) dehydratase, FabA/FabZ|Beta-hydroxyacyl-(acyl-carrier-protein) dehydratase FabZ
GRMZM2G024499	NA	NA	NA	NA	NA
GRMZM2G024550	Mit_transcrip_term-rel	LOC_Os02g39040.1	Mitochodrial transcription termination factor-related	AT4G14605.1	Mitochodrial transcription termination factor-related
GRMZM2G024563	CpcT/CpeT	LOC_Os11g32160.1	Protein of unknown function DUF1001	AT5G51020.1	Chromophore lyase CpcT/CpeT
GRMZM2G024576	Kinesin_motor_dom|Kinesin_motor_CS	LOC_Os05g02670.1	Kinesin, motor domain|Kinesin, motor region, conserved site	AT3G45850.1	Kinesin, motor domain|Kinesin, motor region, conserved site
GRMZM2G024655	Znf_U1|Znf_CCCH|Znf_U1-C|Znf_C2H2-like	LOC_Os01g14870.1	Zinc finger, CCCH-type|Zinc finger, U1-type|Zinc finger, U1-C type	AT5G26749.2	Zinc finger, U1-type|Zinc finger, CCCH-type|Zinc finger, U1-C type
GRMZM2G024686	ACT_dom|Asp_kinase_dom|Asp/Glu/Uridylate_kinase|Aspartate_kinase_CS	LOC_Os03g63330.1	Aspartate/glutamate/uridylate kinase|Amino acid-binding ACT|Aspartate kinase domain	AT5G13280.1	Aspartate kinase domain|Aspartate/glutamate/uridylate kinase|Aspartate kinase, conserved site|ACT domain
GRMZM2G024693	Small_GTP-bd_dom|Small_GTPase_Rab_type|Small_GTPase	LOC_Os02g37420.1	Ras GTPase|Small GTPase|Ras|Ran GTPase|Small GTPase, Rho type|Ras small GTPase, Rab type|Ras small GTPase, Ras type|Small GTP-binding protein	AT4G17170.1	Small GTP-binding protein domain|Small GTPase superfamily, Rab type|Small GTPase superfamily
GRMZM2G024730	Znf_CCHC	LOC_Os01g14920.1	Zinc finger, CCHC-type	AT3G62330.1	Zinc finger, CCHC-type
GRMZM2G024733	CTNS	LOC_Os01g16170.1	Cystinosin/ERS1p repeat	AT2G41050.1	Cystinosin/ERS1p repeat
GRMZM2G024823	Mitochondrial_sb/sol_carrier|Mt_carrier_dom	LOC_Os10g42299.3	Adenine nucleotide translocator 1|Mitochondrial substrate/solute carrier|Mitochondrial substrate carrier	AT5G46800.1	Adenine nucleotide translocator 1|Mitochondrial substrate/solute carrier
GRMZM2G024976	ARID/BRIGHT_DNA-bd|HMG_box_dom	LOC_Os02g27060.1	High mobility group, HMG1/HMG2|ARID/BRIGHT DNA-binding domain|High mobility group, superfamily	AT1G04880.1	High mobility group (HMG) box domain|ARID/BRIGHT DNA-binding domain
GRMZM2G024992	NA	LOC_Os01g59670.1	NA	AT5G17910.1	NA
GRMZM2G025014	Zinc finger, CCCH-type	LOC_Os05g48960.1	splicing factor U2AF, putative, expressed	AT5G42820.1	Zinc finger C-x8-C-x5-C-x3-H type family protein
GRMZM2G025123	TatC|Sec-indep_translocase_CS	LOC_Os01g31680.1	Sec-independent periplasmic protein translocase, conserved site|Twin arginine-targeting protein translocase, TatC|Sec-independent periplasmic protein translocase	AT2G01110.1	Sec-independent periplasmic protein translocase TatC|Sec-independent periplasmic protein translocase, conserved site
GRMZM2G025126	NA	LOC_Os11g05100.1	NA	AT1G54920.3	NA
GRMZM2G025127	Ser-Thr/Tyr_kinase_cat_dom|Prot_kinase_dom|Ser/Thr_kinase_AS|Kinase-like_dom|Protein_kinase_ATP_BS	LOC_Os02g02600.1	Serine/threonine-protein kinase domain|Tyrosine-protein kinase, catalytic domain|Serine-threonine/tyrosine-protein kinase|Protein kinase-like domain|Protein kinase, ATP binding site|Serine/threonine-protein kinase, active site|Protein kinase, catalytic domain	AT2G17220.1	Serine/threonine-protein kinase, active site|Protein kinase-like domain|Serine-threonine/tyrosine-protein kinase catalytic domain|Protein kinase, catalytic domain|Protein kinase, ATP binding site
GRMZM2G025231	Cellulose_synth|Znf_RING	LOC_Os07g24190.1	Zinc finger, RING-type|Cellulose synthase	AT5G64740.1	Zinc finger, RING-type|Cellulose synthase
GRMZM2G025243	Glc/ribitol_DH|DH_sc/Rdtase_SDR	LOC_Os04g52400.1	NAD(P)-binding domain|Short-chain dehydrogenase/reductase SDR|Glucose/ribitol dehydrogenase	AT3G12800.1	Short-chain dehydrogenase/reductase SDR|Glucose/ribitol dehydrogenase|NAD(P)-binding domain
GRMZM2G025340	RecF/RecN/SMC_N|SMC_hinge	LOC_Os09g03370.1	RecF/RecN/SMC protein, N-terminal	AT5G61460.1	RecF/RecN/SMC
GRMZM2G025356	DNA-dir_RNA_pol_30-40kDasu_CS|RBP11-like_dimer|DNA-dir_RNA_pol_insert|DNA-dir_RNA_pol_RpoA/D/Rpb3	LOC_Os03g18410.1	DNA-directed RNA polymerase, RpoA/D/Rpb3-type|DNA-directed RNA polymerase, insert domain|DNA-directed RNA polymerase, 30-40kDa subunit, conserved site|DNA-directed RNA polymerase, dimerisation|DNA-directed RNA polymerase, RBP11-like	AT1G60620.1	DNA-directed RNA polymerase, insert domain|DNA-directed RNA polymerase, 30-40kDa subunit, conserved site|DNA-directed RNA polymerase, RpoA/D/Rpb3-type|DNA-directed RNA polymerase, dimerisation|DNA-directed RNA polymerase, RBP11-like
GRMZM2G025387	Ser/Thr_dual-sp_kinase_dom|EF_hand_dom|Prot_kinase_dom|Ser/Thr_kinase_AS|Kinase-like_dom|EF-hand-dom_pair|Protein_kinase_ATP_BS|EF_Hand_1_Ca_BS	LOC_Os01g43410.1	EF-HAND 2|Protein kinase, catalytic domain|Serine/threonine-protein kinase, active site|Protein kinase, ATP binding site|EF-Hand 1, calcium-binding site|EF-hand-like domain|Protein kinase-like domain|Calcium-binding EF-hand|Tyrosine-protein kinase, catalytic domain|Serine/threonine-protein kinase domain|Calcium/calmodulin-dependent protein kinase-like|Calcium-dependent protein kinase|EF-hand|Seri…	AT4G23650.1	EF-Hand 1, calcium-binding site|EF-hand-like domain|Protein kinase, ATP binding site|Serine/threonine- / dual specificity protein kinase, catalytic domain|EF-hand domain|Serine/threonine-protein kinase, active site|Protein kinase-like domain|Protein kinase, catalytic domain|Calcium/calmodulin-dependent/calcium-dependent protein kinase
GRMZM2G025451	TPR-contain_dom|TPR_2|TPR_repeat	LOC_Os01g67920.1	Tetratricopeptide repeat|Tetratricopeptide TPR2|Tetratricopeptide-like helical|Tetratricopeptide repeat-containing	AT5G63200.1	Tetratricopeptide repeat|Tetratricopeptide repeat-containing domain|Tetratricopeptide TPR-1|Tetratricopeptide-like helical
GRMZM2G025480	ARM-type_fold	LOC_Os06g22550.1	NA	AT4G11270.1	WD40-repeat-containing domain|WD40 repeat|WD40/YVTN repeat-like-containing domain|WD40 repeat, conserved site
GRMZM2G025528	Ureide_permease	LOC_Os12g31850.1	NA	AT2G03530.1	NA
GRMZM2G025703	Znf_PHD|Znf_FYVE_PHD|Znf_PHD-finger	NA	NA	AT3G07690.1	Glycerol-3-phosphate dehydrogenase, NAD-dependent|NAD(P)-binding domain|Dehydrogenase, multihelical|6-phosphogluconate dehydrogenase, C-terminal-like|Glycerol-3-phosphate dehydrogenase, NAD-dependent, C-terminal|Glycerol-3-phosphate dehydrogenase, NAD-dependent, N-terminal
GRMZM2G026065	Ser/Thr_dual-sp_kinase_dom|Prot_kinase_dom|Ser/Thr_kinase_AS|Kinase-like_dom	LOC_Os09g30150.3	Protein kinase-like domain|Tyrosine-protein kinase, catalytic domain|Serine/threonine-protein kinase-like domain|Serine/threonine-protein kinase, active site|Protein kinase, catalytic domain|Serine/threonine-protein kinase domain	AT5G47750.1	Serine/threonine-protein kinase, active site|Protein kinase-like domain|Protein kinase, catalytic domain|Serine/threonine- / dual specificity protein kinase, catalytic domain
GRMZM2G026180	UbiB_dom|Kinase-like_dom	LOC_Os11g34750.1	Twin-arginine translocation pathway, signal sequence|ABC-1|Protein kinase, catalytic domain|Protein kinase-like domain	AT2G40090.1	UbiB domain|Protein kinase-like domain
GRMZM2G026203	Ser-Thr/Tyr_kinase_cat_dom|Prot_kinase_dom|Ser/Thr_kinase_AS|Kinase-like_dom|Protein_kinase_ATP_BS	LOC_Os11g35274.1	Protein kinase, catalytic domain|Serine/threonine-protein kinase, active site|Protein kinase, ATP binding site|Protein kinase-like domain|Serine/threonine-protein kinase domain|Tyrosine-protein kinase, catalytic domain|Serine-threonine/tyrosine-protein kinase	AT3G17840.1	Protein kinase, ATP binding site|Protein kinase-like domain|Protein kinase, catalytic domain|Leucine-rich repeat-containing N-terminal, type 2|Leucine-rich repeat|Serine/threonine- / dual specificity protein kinase, catalytic domain|Tyrosine-protein kinase, catalytic domain
GRMZM2G026223	TF_Kbox|TF_MADSbox	LOC_Os10g39130.1	Transcription factor, MADS-box|Transcription factor, K-box	AT2G45660.1	Transcription factor, MADS-box|Transcription factor, K-box
GRMZM2G026311	EAP30|ESCRT-2_cplx_Snf8	LOC_Os09g36020.1	EAP30	AT4G27040.1	ESCRT-2 complex, Snf8|EAP30
GRMZM2G026346	Cyclin_C-dom|Cyclin_N|Cyclin-like|Cyclin_A/B/D/E	LOC_Os03g41100.1	Cyclin, N-terminal|Cyclin-related|Cyclin-like|Cyclin|G2/mitotic-specific cyclin A|Cyclin, A/B/D/E|Cyclin, C-terminal	AT5G43080.1	Cyclin A, G2/mitotic-specific|Cyclin A/B/D/E|Cyclin, N-terminal|Cyclin-like|Cyclin, C-terminal domain
GRMZM2G026490	NHL_repeat	LOC_Os02g13950.1	Six-bladed beta-propeller, TolB-like|NHL repeat. subgroup|NHL repeat	AT3G14860.2	NHL repeat|Six-bladed beta-propeller, TolB-like
GRMZM2G026560	Kinesin_motor_dom|Kinesin_motor_CS	LOC_Os02g50910.1	NA	AT5G60930.1	Kinesin, motor region, conserved site|Kinesin, motor domain
GRMZM2G026580	AAA+_ATPase|DNA_pol3_clamp-load_cplx_C|DNA_pol_III_sug/sutau	LOC_Os12g19180.1	DNA polymerase III, clamp loader complex, gamma/delta/delta subunit, C-terminal	AT4G24790.1	ATPase, AAA-type, core|DNA polymerase III, subunit gamma/ tau|DNA polymerase III, clamp loader complex, gamma/delta/delta subunit, C-terminal
GRMZM2G026614	RRM_dom	LOC_Os07g06450.1	RNA recognition motif, RNP-1|Nucleotide-binding, alpha-beta plait	AT3G52380.1	Nucleotide-binding, alpha-beta plait|RNA recognition motif domain
GRMZM2G026654	NA	LOC_Os02g12870.1	NA	AT1G67060.1	NA
GRMZM2G026800	PAP/fibrillin_dom	NA	NA	AT2G46910.1	Plastid lipid-associated protein/fibrillin conserved domain
GRMZM2G026918	NA	LOC_Os04g31050.1	NA	AT3G23910.1	NA
GRMZM2G026930	Epimerase_deHydtase|DUF1731_C|3Beta_OHSteriod_DH/Estase	LOC_Os01g44260.1	NAD(P)-binding domain|NAD-dependent epimerase/dehydratase	AT5G42800.1	NAD(P)-binding domain|NAD-dependent epimerase/dehydratase
GRMZM2G026962	CARP_motif|Tubulin-bd_cofactor_C_dom|Adenylate_cyclase-assoc_CAP_C|C-CAP_CF_C-like	LOC_Os06g41110.1	CARP motif|Tubulin binding cofactor C|C-CAP/cofactor C-like domain	AT3G57890.2	Tubulin binding cofactor C|CARP motif|C-CAP/cofactor C-like domain
GRMZM2G027059	LytB	LOC_Os03g52170.1	LytB protein	AT4G34350.1	LytB protein
GRMZM2G027120	Znf_RING	LOC_Os03g20870.1	Zinc finger, C3HC4 RING-type|Zinc finger, RING-type	AT5G56340.1	Zinc finger, C3HC4 RING-type|Zinc finger, RING-type
GRMZM2G027219	VDE|Calycin-like	LOC_Os04g31040.1	Violaxanthin de-epoxidase|Calycin-like|Calycin	AT1G08550.1	Calycin-like|Calycin|Violaxanthin de-epoxidase|Lipocalin conserved site
GRMZM2G027232	Ribosomal_L11/L12|Ribosomal_L11_bac-typ|Ribosomal_L11_C|Ribosomal_L11_N	LOC_Os10g32870.1	Ribosomal protein L11|Ribosomal protein L11, C-terminal domain|Ribosomal protein L11, N-terminal domain|Ribosomal protein L11, bacterial-type	AT4G35490.1	Ribosomal protein L11, N-terminal|Ribosomal protein L11, C-terminal|Ribosomal protein L11|Ribosomal protein L11, bacterial-type
GRMZM2G027331	HAD-like_dom	LOC_Os12g43520.1	NA	AT5G45170.1	NA
GRMZM2G027333	Znf_C2H2|Znf_C2H2-like	LOC_Os01g39110.1	Zinc finger, C2H2-like|Zinc finger, C2H2-type	AT1G55110.1	Zinc finger, C2H2|Zinc finger, C2H2-like
GRMZM2G027378	UBQ-conjugat_E2|UBQ-conjugating_enzyme/RWD	LOC_Os09g12570.1	Ubiquitin-conjugating enzyme, E2|Ubiquitin-conjugating enzyme/RWD-like	AT2G36060.2	Ubiquitin-conjugating enzyme/RWD-like|Ubiquitin-conjugating enzyme, E2
GRMZM2G027431	NYN_limkain-b1|OST-HTH/LOTUS_dom	LOC_Os08g13390.1	NA	AT2G15560.1	NA
GRMZM2G027462	NA	LOC_Os10g33970.1	Double-stranded RNA-binding|Double-stranded RNA-binding-like	AT2G28380.1	Double-stranded RNA-binding|Double-stranded RNA-binding-like domain
GRMZM2G027495	Znf_RING	LOC_Os03g57500.1	Zinc finger, RING-type|Zinc finger, C3HC4 RING-type	AT5G22000.2	Zinc finger, C3HC4 RING-type|Zinc finger, RING-type
GRMZM2G027723	Cellulose_synth|Znf_RING	LOC_Os05g08370.1	Cellulose synthase	AT4G32410.1	Cellulose synthase|Zinc finger, RING-type
GRMZM2G027728	Ribosomal_L7Ae/L30e/S12e/Gad45|Ribosomal_L30e_CS	LOC_Os01g16890.1	Ribosomal protein L30e|Ribosomal protein L7Ae/L30e/S12e/Gadd45	AT1G36240.1	Ribosomal protein L30e|Ribosomal protein L7Ae/L30e/S12e/Gadd45
GRMZM2G027737	NA	LOC_Os01g19410.2	NA	AT3G17120.1	NA
GRMZM2G027741	GAT|VHS|ENTH_VHS|TOM1	LOC_Os02g46962.1	VHS|VHS subgroup|ENTH/VHS|GAT|Target of Myb protein 1	AT5G16880.1	VHS|GAT|Target of Myb protein 1|ENTH/VHS
GRMZM2G027794	NA	LOC_Os01g56130.1	Glycosyl transferase, family 2	AT4G07960.1	Glycosyl transferase, family 2
GRMZM2G027821	Uncharacterised_Cys-rich	LOC_Os03g06120.2	Protein of unknown function Cys-rich	AT4G35920.1	Uncharacterised protein family Cys-rich
GRMZM2G027851	NaH_exchanger|Cation/H_exchanger	LOC_Os07g47100.1	Na+/H+ exchanger, isoforms 1-4, conserved region|Cation/H+ exchanger|Na+/H+ exchanger, subfamily|Cation/H+ exchanger, conserved region	AT3G05030.1	Na+/H+ exchanger|Cation/H+ exchanger, CPA1 family|Cation/H+ exchanger
GRMZM2G027867	Condensin_barren_su2	LOC_Os01g34870.1	NA	AT2G32590.1	NA
GRMZM2G028129	ATPase_AAA_CS|ATPase_AAA_core|AAA+_ATPase|AAA_N_dom	LOC_Os07g09420.1	ATPase, AAA-type, conserved site|ATPase, AAA+ type, core|ATPase, AAA-type, core	AT3G28580.1	AAA+ ATPase domain|ATPase, AAA-type, conserved site|ATPase, AAA-type, core
GRMZM2G028132	RNA_pol_asu|RNA_pol_N|RNA_pol_Rpb1_1	LOC_Os04g41490.1	RNA polymerase Rpb1, domain 1|RNA polymerase Rpb1, domain 5|RNA polymerase, alpha subunit|RNA polymerase, N-terminal|DNA-directed RNA polymerase III largest subunit|RNA polymerase Rpb1, domain 4|RNA polymerase Rpb1, domain 3	AT3G57660.1	RNA polymerase Rpb1, domain 5|RNA polymerase, alpha subunit|RNA polymerase, N-terminal|RNA polymerase Rpb1, domain 1|RNA polymerase Rpb1, domain 4|RNA polymerase Rpb1, domain 3|DNA-directed RNA pol I, largest subunit
GRMZM2G028139	Small_GTP-bd_dom|EF_GTP-bd_dom|TF_IF2_bacterial-like|Transl_B-barrel|TIF_IF2_dom3	LOC_Os09g34010.1	Translation elongation/initiation factor/Ribosomal, beta-barrel|Protein synthesis factor, GTP-binding|Translation initiation factor 2 related|Initiation factor 2|Small GTP-binding protein	AT4G11160.1	Translation initiation factor aIF-2, bacterial-like|Translation initiation factor IF- 2|Small GTP-binding protein domain|Translation elongation/initiation factor/Ribosomal, beta-barrel|Elongation factor, GTP-binding domain
GRMZM2G028216	Ribosomal_L29	LOC_Os02g51790.1	Ribosomal protein L29	AT5G65220.1	Ribosomal protein L29
GRMZM2G028325	MIP|MIP_CS|Aquaporin-like	LOC_Os02g51110.1	Major intrinsic protein|Aquaporin|Major intrinsic protein, conserved site	AT5G37820.1	Major intrinsic protein|Major intrinsic protein, conserved site
GRMZM2G028369	Chorismate_mutase_AroQ_euk|Chorismate_mutase_type_II	LOC_Os01g55870.1	Chorismate mutase, type II|Chorismate mutase, AroQ class, eukaryotic type	AT1G69370.1	Chorismate mutase, AroQ class, eukaryotic type|Chorismate mutase, type II
GRMZM2G028413	Lipase_GDSL	LOC_Os06g43044.1	Lipase, GDSL|Esterase, SGNH hydrolase-type	AT4G26790.1	Lipase, GDSL
GRMZM2G028492	Znf_CCCH	LOC_Os04g56750.1	Zinc finger, CCCH-type	AT1G19860.1	Zinc finger, CCCH-type
GRMZM2G028763	START_lipid-bd_dom	LOC_Os02g26860.1	Lipid-binding START	AT3G13062.2	START domain
GRMZM2G028813	IQ_motif_EF-hand-BS	LOC_Os03g57330.1	IQ calmodulin-binding region	AT3G22190.1	IQ motif, EF-hand binding site
GRMZM2G028902	Proteasome_assmbl_chp_3	LOC_Os10g25600.1	Proteasome assembly chaperone 3	AT5G14710.1	Proteasome assembly chaperone 3
GRMZM2G029001	Znf_RING	LOC_Os02g37030.1	Zinc finger, RING-type	AT3G48070.2	Zinc finger, RING-type
GRMZM2G029058	RRM_dom|Ataxin-2_C	LOC_Os02g14760.1	RNA recognition motif, RNP-1|Nucleotide-binding, alpha-beta plait|Ataxin-2, C-terminal	AT3G14450.1	Nucleotide-binding, alpha-beta plait|RNA recognition motif domain|Ataxin-2, C-terminal
GRMZM2G029077	Clathrin/coatomer_adapt-like_N|B-adaptin_app_sub_C|ARM-type_fold|AP_complex_bsu_1_2_4	LOC_Os01g43630.2	Clathrin adaptor, beta-adaptin, appendage, C-terminal subdomain|Adaptor protein complex, beta subunit|Armadillo-type fold|Armadillo-like helical|Clathrin/coatomer adaptor, adaptin-like, N-terminal	AT5G11490.2	Armadillo-type fold|Coatomer/calthrin adaptor appendage, C-terminal subdomain|AP-1, 2,4 complex subunit beta|Armadillo-like helical|Clathrin/coatomer adaptor, adaptin-like, N-terminal|Beta-adaptin appendage, C-terminal subdomain
GRMZM2G029194	NA	LOC_Os04g56630.2	NA	AT1G70620.3	NA
GRMZM2G029262	Rhodanese-like_dom|Thiosulphate_STrfase_CS	LOC_Os12g41500.1	Rhodanese-like|Thiosulphate sulfurtransferase, conserved site	AT1G79230.1	Rhodanese-like domain|Thiosulphate sulfurtransferase, conserved site
GRMZM2G029396	Squ/phyt_synthse|Squal_synth|Terpenoid_synth|Squalene/phytoene_synthase_CS	LOC_Os03g59040.2	Farnesyl-diphosphate farnesyltransferase|Terpenoid synthase|Squalene/phytoene synthase, conserved site|Squalene/phytoene synthase	AT4G34640.1	Farnesyl-diphosphate farnesyltransferase|Terpenoid synthase|Squalene/phytoene synthase, conserved site|Squalene/phytoene synthase
GRMZM2G029530	Ser-Thr/Tyr_kinase_cat_dom|Prot_kinase_dom|Tyr_kinase_AS|Kinase-like_dom|Protein_kinase_ATP_BS	LOC_Os09g33860.1	Serine-threonine/tyrosine-protein kinase|Serine/threonine-protein kinase domain|Tyrosine-protein kinase, catalytic domain|Protein kinase-like domain|Protein kinase, ATP binding site|Tyrosine-protein kinase, active site|Protein kinase, catalytic domain	AT3G59350.1	Tyrosine-protein kinase, active site|Protein kinase-like domain|Serine-threonine/tyrosine-protein kinase catalytic domain|Protein kinase, catalytic domain|Protein kinase, ATP binding site
GRMZM2G029573	CarbamoylP_synth_ssu_N|CarbamoylP_synth_ssu|GATASE	LOC_Os02g47850.2	Carbamoyl phosphate synthase, small subunit|Carbamoyl phosphate synthase, small subunit, N-terminal|Glutamine amidotransferase type 1|Carbamoyl phosphate synthase, GATase domain|Glutamine amidotransferase superfamily|Anthranilate synthase component II/delta crystallin|Glutamine amidotransferase class-I, C-terminal	AT3G27740.1	Carbamoyl-phosphate synthase, small subunit|Carbamoyl-phosphate synthase, small subunit N-terminal domain|Glutamine amidotransferase
GRMZM2G029641	Peptidase_S10|Peptidase_S10_AS	LOC_Os04g25560.1	Peptidase S10, serine carboxypeptidase|Peptidase S10, serine carboxypeptidase, active site	AT4G12910.1	Peptidase S10, serine carboxypeptidase|Peptidase S10, serine carboxypeptidase, active site
GRMZM2G029685	Ribosomal_S24e|Ribosomal_L23/L15e_core_dom|Ribosomal_S24e_CS	LOC_Os01g52490.1	Ribosomal protein S24e|Nucleotide-binding, alpha-beta plait|Ribosomal S24e conserved site	AT5G28060.1	Ribosomal protein S24e|Nucleotide-binding, alpha-beta plait|Ribosomal S24e conserved site
GRMZM2G029731	Inositol_monophosphatase|Inositol_monoP_metal-BS	LOC_Os07g09330.1	Inositol monophosphatase, metal-binding site|Histidinol-phosphate phosphatase, putative, inositol monophosphatase|Inositol monophosphatase	AT4G39120.1	Inositol monophosphatase|Histidinol-phosphate phosphatase, putative, inositol monophosphatase|Inositol monophosphatase, metal-binding site
GRMZM2G029756	Lipase_3	LOC_Os05g32380.1	Lipase, class 3	AT1G06800.1	Lipase, class 3
GRMZM2G029922	NA	LOC_Os02g38180.1	NA	AT3G27520.1	NA
GRMZM2G029933	Mit_transcrip_term-rel	LOC_Os05g33500.1	Mitochodrial transcription termination factor-related	AT4G02990.1	Mitochodrial transcription termination factor-related
GRMZM2G029951	Cation_transp_P_typ_ATPase|HeavyMe-assoc_HMA|HMA_Cu_ion-bd|ATPase_P-typ_transduc_dom_A|Heavy-metal-associated_CS|ATPase_P-typ_P_site|HAD-like_dom|Cation_transp_P-typ_ATPase_IB	LOC_Os02g10290.1	Heavy metal transport/detoxification protein|Haloacid dehalogenase-like hydrolase|ATPase, P-type, ATPase-associated domain|Heavy-metal-associated, conserved site|ATPase, P-type phosphorylation site|ATPase, P-type, K/Mg/Cd/Cu/Zn/Na/Ca/Na/H-transporter|ATPase, P-type, H+ transporting proton pump|ATPase, P-type, heavy metal translocating|ATPase, P type, cation/copper-transporter|Copper ion-binding	AT1G63440.1	P-type ATPase, phosphorylation site|Heavy-metal-associated, conserved site|Cation-transporting P-type ATPase|Heavy metal-associated domain, HMA|P-type ATPase, A domain
GRMZM2G030125	Auxin_eff	LOC_Os08g09190.1	Auxin efflux carrier	AT1G71090.1	Auxin efflux carrier
GRMZM2G030235	NA	LOC_Os05g06980.1	NA	AT5G13560.1	NA
GRMZM2G030465	AUX_IAA|AuxIAA_ARF_dimer	LOC_Os02g56120.2	Aux/IAA-ARF-dimerisation|AUX/IAA protein	NA	NA
GRMZM2G030596	HATPase_ATP-bd	LOC_Os01g36840.1	ATPase-like, ATP-binding domain	AT1G19100.1	Histidine kinase-like ATPase, ATP-binding domain
GRMZM2G030598	NA	LOC_Os04g41020.1	Kelch repeat type 1|Kelch related|Kelch-type beta propeller|Galactose oxidase/kelch, beta-propeller	AT1G51540.1	Kelch repeat type 1|Kelch-type beta propeller|Galactose oxidase/kelch, beta-propeller
GRMZM2G030712	DUF547|MIP1_Leuzipper	LOC_Os01g05480.3	Protein of unknown function DUF547	AT2G39690.1	Domain of unknown function DUF547
GRMZM2G030768	Znf_RING|Helicase_C|SNF2_N|Helicase_ATP-bd|HIP116_Rad5p_N|Znf_RING_CS|Znf_C3HC4_RING-type	LOC_Os04g09800.1	HIP116, Rad5p N-terminal|Zinc finger, RING-type|Ubiquitin-associated/translation elongation factor EF1B, N-terminal, eukaryote|Zinc finger, RING-type, conserved site|Zinc finger, C3HC4 RING-type|DNA/RNA helicase, C-terminal|DEAD-like helicase, N-terminal|SNF2-related|Helicase, superfamily 1/2, ATP-binding domain	AT5G43530.1	Zinc finger, RING-type|Helicase, C-terminal|Zinc finger, C3HC4 RING-type|SNF2-related|HIP116, Rad5p N-terminal|Zinc finger, RING-type, conserved site|Helicase, superfamily 1/2, ATP-binding domain
GRMZM2G030823	F-box_dom|Znf_RING_CS|FBD	LOC_Os07g18710.1	FBD|F-box domain, Skp2-like	AT5G22670.1	Leucine-rich repeat 2|F-box domain, cyclin-like|FBD
GRMZM2G030873	Helicase_C|DNA/RNA_helicase_DEAD/DEAH_N|Helicase_ATP-bd|RNA_helicase_DEAD_Q_motif	LOC_Os02g55260.1	DNA/RNA helicase, C-terminal|Helicase, superfamily 1/2, ATP-binding domain|DEAD-like helicase, N-terminal|DNA/RNA helicase, DEAD/DEAH box type, N-terminal	AT4G15850.1	Helicase, C-terminal|DNA/RNA helicase, DEAD/DEAH box type, N-terminal|Helicase, superfamily 1/2, ATP-binding domain
GRMZM2G030880	NA	LOC_Os03g17660.2	NA	AT3G53470.2	NA
GRMZM2G030955	Znf_RING|Znf_RING_CS	LOC_Os03g31320.1	Zinc finger, RING-type, conserved site|Zinc finger, RING-type	AT3G29270.1	Zinc finger, RING-type|Zinc finger, RING-type, conserved site
GRMZM2G031107	G6P_DH|G6P_DH_AS|G6P_DH_NAD-bd|G6P_DH_C	LOC_Os02g38840.1	Glucose-6-phosphate dehydrogenase|Glucose-6-phosphate dehydrogenase, C-terminal|Glucose-6-phosphate dehydrogenase, NAD-binding|NAD(P)-binding domain|Glucose-6-phosphate dehydrogenase, active site	AT5G40760.1	Glucose-6-phosphate dehydrogenase, active site|Glucose-6-phosphate dehydrogenase|Glucose-6-phosphate dehydrogenase, C-terminal|Glucose-6-phosphate dehydrogenase, NAD-binding|NAD(P)-binding domain
GRMZM2G031169	NA	LOC_Os06g25439.1	NAD(P)-binding domain	AT2G34460.1	NAD(P)-binding domain|NmrA-like
GRMZM2G031177	MATE	LOC_Os03g08900.1	Multi antimicrobial extrusion protein MatE	AT5G65380.1	Multi antimicrobial extrusion protein
GRMZM2G031298	Ankyrin_rpt|Ankyrin_rpt-contain_dom	LOC_Os07g46500.1	Ankyrin repeat|Ankyrin repeat-containing domain	AT5G12320.1	Ankyrin repeat-containing domain|Ankyrin repeat
GRMZM2G031326	CCAAT-binding_factor|ARM-type_fold	LOC_Os04g49580.1	CCAAT-binding factor	AT2G17250.1	CCAAT-binding factor
GRMZM2G031360	Clathrin_mu|Clathrin_mu_C|Longin-like_dom|Clathrin_mu_CS|AP_mu_sigma_su	LOC_Os07g42810.2	Clathrin adaptor, mu subunit|Clathrin adaptor, mu subunit, C-terminal|Longin-like|Clathrin adaptor, mu subunit, conserved site	AT4G24550.2	Longin-like domain|Clathrin adaptor, mu subunit|Clathrin adaptor, mu subunit, C-terminal
GRMZM2G031400	Prot_kinase_dom|Ser/Thr_kinase_AS|Kinase-like_dom|Protein_kinase_ATP_BS	LOC_Os01g47470.1	Protein kinase, catalytic domain|Serine/threonine-protein kinase, active site|Tyrosine-protein kinase, catalytic domain|Protein kinase-like domain|Serine/threonine-protein kinase domain|Serine/threonine-protein kinase-like domain|Protein kinase, ATP binding site	AT2G42960.1	Serine/threonine-protein kinase, active site|Protein kinase-like domain|Protein kinase, ATP binding site|Protein kinase, catalytic domain
GRMZM2G031420	DUF1242	NA	NA	AT5G20165.3	Protein of unknown function DUF1242
GRMZM2G031435	Tyr/Dual-sp_Pase|Dual-sp_phosphatase_cat-dom|Tyr_Pase_AS|Dual-sp_phosphatase_subgr_cat	LOC_Os05g44910.1	Dual-specific/protein-tyrosine phosphatase, conserved region|Dual specificity phosphatase, subgroup, catalytic domain|Dual specificity phosphatase, catalytic domain|Protein-tyrosine phosphatase, active site	AT2G35680.1	Dual specificity phosphatase, catalytic domain|Dual specificity phosphatase, subgroup, catalytic domain|Protein-tyrosine/Dual specificity phosphatase|Protein-tyrosine phosphatase, active site
GRMZM2G031461	NUDIX_hydrolase_dom|NUDIX_hydrolase_dom-like	LOC_Os09g15340.1	NUDIX hydrolase domain|NUDIX hydrolase domain-like	AT5G19460.1	NUDIX hydrolase domain|NUDIX hydrolase domain-like
GRMZM2G031496	Mrp_CS|ATPase-like_ParA/MinD|Anion-transp_ATPase-like_dom	LOC_Os04g40880.3	Mrp, conserved site|ATPase-like, ParA/MinD	AT5G50960.1	Mrp, conserved site|ATPase-like, ParA/MinD
GRMZM2G031523	Small_GTP-bd_dom|GTP_binding_domain|GTP-bd_ribosome_bio_YsxC	LOC_Os03g60180.1	GTP-binding protein, ribosome biogenesis, YsxC|GTP-binding protein, HSR1-related	AT5G58370.2	GTP-binding protein, ribosome biogenesis, YsxC
GRMZM2G031545	Transl_elong_EF1B_B/D_CS|Glutathione-S-Trfase_C-like|Transl_elong_fac_EF1B_bsu/dsu	LOC_Os07g42300.1	Translation elongation factor EF1B/ribosomal protein S6|Translation elongation factor EF1B, beta/delta chains, conserved site|Translation elongation factor EF1B, beta/delta subunit, guanine nucleotide exchange	AT2G18110.1	Translation elongation factor EF1B, beta/delta chains, conserved site|Translation elongation factor EF1B, beta/delta subunit, guanine nucleotide exchange|Translation elongation factor EF1B/ribosomal protein S6
GRMZM2G031591	NA	LOC_Os07g42650.1	NA	AT5G42900.1	NA
GRMZM2G031625	Romo1	NA	NA	AT3G07910.1	Reactive oxygen species modulator 1
GRMZM2G031637	DnaJ_domain	LOC_Os03g19200.1	Heat shock protein DnaJ, N-terminal|Tetratricopeptide TPR-1|Tetratricopeptide repeat|Tetratricopeptide-like helical	AT4G02100.1	Tetratricopeptide-like helical|DnaJ domain
GRMZM2G031718	Pentatricopeptide_repeat	LOC_Os03g06710.1	Pentatricopeptide repeat	AT3G23020.1	Tetratricopeptide-like helical|Pentatricopeptide repeat
GRMZM2G031780	UbiB_dom|Kinase-like_dom	LOC_Os07g12530.2	Protein kinase-like domain|ABC-1	AT5G05200.1	Protein kinase-like domain|UbiB domain
GRMZM2G031802	ER_ret_rcpt	NA	NA	AT3G25040.1	ER lumen protein retaining receptor
GRMZM2G031824	NA	LOC_Os09g22440.1	NA	AT1G70160.1	NA
GRMZM2G031850	Split_barrel_FMN-bd|Pyridox_Oxase_FMN-bd	LOC_Os02g05500.1	FMN-binding split barrel, related|FMN-binding split barrel|Pyridoxamine 5'-phosphate oxidase-like, FMN-binding domain	AT1G51560.1	FMN-binding split barrel|Pyridoxamine 5'-phosphate oxidase-like, FMN-binding domain
GRMZM2G031859	NA-bd_OB-fold|RNase_II/R_CS	LOC_Os03g03710.1	Nucleotide binding protein, PINc|Ribonuclease II/R	AT2G17510.2	Nucleotide binding protein, PINc|Ribonuclease II/R
GRMZM2G031954	AAA+_ATPase|ABC_transporter-like|ABC_transporter_CS	LOC_Os08g45010.1	ABC transporter-like|ABC transporter, conserved site|ATPase, AAA+ type, core	AT5G60790.1	ABC transporter, conserved site|AAA+ ATPase domain|ABC transporter-like
GRMZM2G031981	F-box_dom|HSP_DnaJ_Cys-rich_dom	LOC_Os04g49940.1	Heat shock protein DnaJ, cysteine-rich domain	AT3G17668.1	Heat shock protein DnaJ, cysteine-rich domain
GRMZM2G032022	DUF1308	LOC_Os10g34810.1	Protein of unknown function DUF1308	AT1G73380.1	Protein of unknown function DUF1308
GRMZM2G032049	Gln-tRNA-synth|aa-tRNA-synth_I_CS|Glu/Gln-tRNA-synth|Gln-tRNA-synth_Ib_RNA-bd_2|Gln-tRNA-synth_Ib_RNA-bd_N|Ribosomal_L25/Gln-tRNA_synth|Glu/Gln-tRNA-synth_Ib_cat-dom|Glu/Gln-tRNA-synth_Ib_codon-bd	LOC_Os01g09000.1	Glutamyl/glutaminyl-tRNA synthetase, class Ic, N-terminal|Glutamyl/glutaminyl-tRNA synthetase, class Ic, catalytic domain|Glutaminyl-tRNA synthetase, class Ic, non-specific RNA-binding region part 1|Glutamyl/glutaminyl-tRNA synthetase, class Ic, anti-codon binding domain|Glutaminyl-tRNA synthetase, class Ic, non-specific RNA-binding region part 2|Glutaminyl-tRNA synthetase, class Ic|Glutamyl/glut…	AT1G25350.2	Glutamyl/glutaminyl-tRNA synthetase, class Ib, catalytic domain|Glutaminyl-tRNA synthetase, class Ib, non-specific RNA-binding domain, N-terminal|Glutamyl/glutaminyl-tRNA synthetase, class Ib, anti-codon binding domain|Glutaminyl-tRNA synthetase, class Ib, non-specific RNA-binding domain 2|Glutamine-tRNA synthetase, class Ib|Glutamyl/glutaminyl-tRNA synthetase, class Ib, alpha-bundle domain|Ribos…
GRMZM2G032182	Mit_carrier|Mitochondrial_sb/sol_carrier|Mt_carrier_dom	LOC_Os03g18550.1	Mitochondrial carrier protein|Mitochondrial substrate/solute carrier|Mitochondrial substrate carrier	AT1G07030.1	Mitochondrial substrate/solute carrier|Mitochondrial carrier protein
GRMZM2G032258	Znf_CCCH	LOC_Os01g61830.1	Zinc finger, CCCH-type	AT2G20280.1	Zinc finger, CCCH-type
GRMZM2G032280	Biotin_CoA_COase_ligase|BPL_LipA_LipB|BPL_C	LOC_Os02g07040.2	Biotin protein ligase, C-terminal|Biotin/lipoate A/B protein ligase|Biotin--acetyl-CoA-carboxylase ligase	AT2G25710.1	Biotin protein ligase, C-terminal|Biotin/lipoate A/B protein ligase|Biotin--acetyl-CoA-carboxylase ligase
GRMZM2G032348	D-isomer_2_OHA_DH_NAD-bd	LOC_Os01g12840.1	NA	AT5G42710.1	NA
GRMZM2G032367	Cyt_c1|Cyt_c-like_dom|Cyt_c1_TM_anchor_C	LOC_Os05g23620.1	Cytochrome c1|Cytochrome c domain|Cytochrome c1, transmembrane anchor, C-terminal	AT5G40810.1	Cytochrome c1|Cytochrome c domain|Cytochrome c1, transmembrane anchor, C-terminal
GRMZM2G032409	Ribophorin_I	LOC_Os05g23600.1	Ribophorin I	AT1G76400.1	Ribophorin I
GRMZM2G032423	Frigida	NA	NA	AT1G31814.1	Frigida-like
GRMZM2G032475	Nucleotidyltransferase	LOC_Os11g02320.1	PAP/25A-associated	AT3G51620.2	NA
GRMZM2G032484	NA	LOC_Os01g50450.1	NA	AT1G29530.1	NA
GRMZM2G032505	ATPase_AAA_CS|ATPase_AAA_core|AAA+_ATPase|26S_Psome_P45	LOC_Os06g07630.1	ATPase, AAA-type, conserved site|ATPase, AAA+ type, core|26S proteasome subunit P45|ATPase, AAA-type, core	AT3G05530.1	26S proteasome subunit P45|ATPase, AAA-type, core|ATPase, AAA-type, conserved site|AAA+ ATPase domain
GRMZM2G032619	Prot_kinase_dom|Ser/Thr_kinase_AS|Kinase-like_dom	LOC_Os12g02250.1	Serine/threonine-protein kinase domain|Protein kinase, catalytic domain|Serine/threonine-protein kinase-like domain|Tyrosine-protein kinase, catalytic domain|Protein kinase-like domain|Serine/threonine-protein kinase, active site	AT5G58350.1	Serine/threonine-protein kinase, active site|Protein kinase-like domain|Protein kinase, catalytic domain
GRMZM2G032711	WD40_repeat|WD40_repeat_dom|WD40_repeat_CS|G-protein_beta_WD-40_rep|Histone-bd_RBBP4_N	LOC_Os09g36900.1	WD40 repeat|WD40 repeat 2|G-protein beta WD-40 repeat, region|WD40/YVTN repeat-like-containing domain|WD40 repeat-like-containing domain|WD40 repeat, conserved site|Histone-binding protein RBBP4|WD40 repeat, subgroup|WD40-repeat-containing domain	AT5G58230.1	WD40-repeat-containing domain|G-protein beta WD-40 repeat|WD40 repeat|WD40/YVTN repeat-like-containing domain|WD40 repeat, conserved site|Histone-binding protein RBBP4
GRMZM2G032847	Primosome_PriB/ssb|NA-bd_OB-fold	LOC_Os05g43440.1	Nucleic acid-binding, OB-fold-like|Primosome PriB/single-strand DNA-binding|Nucleic acid-binding, OB-fold	AT4G11060.1	Primosome PriB/single-strand DNA-binding|Nucleic acid-binding, OB-fold
GRMZM2G032896	Cyt_P450_E_grp-I|Cyt_P450|Cyt_P450_CS	LOC_Os05g11130.1	Cytochrome P450, E-class, group I|Cytochrome P450|Cytochrome P450, conserved site	AT3G13730.1	Cytochrome P450, conserved site|Cytochrome P450, E-class, group I|Cytochrome P450
GRMZM2G032977	S1/P1nuclease|PLipase_C/P1_nuclease	LOC_Os04g55850.1	S1/P1 nuclease|Phospholipase C/P1 nuclease, core	AT1G68290.1	Phospholipase C/P1 nuclease domain|S1/P1 nuclease
GRMZM2G033199	DNA_pol_delta_4	LOC_Os09g34850.1	DNA polymerase delta, subunit 4	AT1G09815.1	DNA polymerase delta, subunit 4
GRMZM2G033208	Transketolase_N|Transketolase-like_Pyr-bd|Transketolase_C|Transketolase_bac-like|Transketo_C/Pyr-ferredox_oxred	LOC_Os06g04270.1	Transketolase, bacterial-like|Transketolase, C-terminal|Transketolase-like, pyrimidine-binding domain|Transketolase, N-terminal|Transketolase-like, C-terminal|Transketolase, C-terminal/Pyruvate-ferredoxin oxidoreductase, domain II	AT3G60750.1	Transketolase, C-terminal/Pyruvate-ferredoxin oxidoreductase, domain II|Transketolase, N-terminal|Transketolase-like, pyrimidine-binding domain|Transketolase, bacterial-like|Transketolase, C-terminal|Transketolase-like, C-terminal|Transketolase binding site
GRMZM2G033228	NA	LOC_Os08g39320.1	NA	AT1G71480.1	Nuclear transport factor 2
GRMZM2G033375	Peptidase_C12	LOC_Os04g57190.1	Peptidase C12, ubiquitin carboxyl-terminal hydrolase 1	AT4G17510.1	Peptidase C12, ubiquitin carboxyl-terminal hydrolase 1
GRMZM2G033626	JAB_MPN_dom|Rpn11/EIF3F_C	LOC_Os05g30800.1	Mov34/MPN/PAD-1	AT5G23540.1	JAB1/Mov34/MPN/PAD-1
GRMZM2G033787	Pyr-5-nucltdase|HAD-like_dom	LOC_Os03g49440.1	HAD-superfamily hydrolase, subfamily IA, variant 3|Pyrimidine 5-nucleotidase	AT2G32150.1	Pyrimidine 5-nucleotidase|HAD-superfamily hydrolase, subfamily IA, variant 3
GRMZM2G034025	Sec39|WD40_repeat_dom	LOC_Os12g13150.1	Secretory pathway Sec39	AT5G24350.2	Secretory pathway Sec39
GRMZM2G034065	Ser/Thr_dual-sp_kinase_dom|Prot_kinase_dom|Ser/Thr_kinase_AS|Kinase-like_dom|Protein_kinase_ATP_BS	LOC_Os09g29170.3	Protein kinase-like domain|Protein kinase, ATP binding site|Serine/threonine-protein kinase, active site|Calcium/calmodulin-dependent protein kinase-like|Calcium-dependent protein kinase|Serine/threonine-protein kinase domain|Serine/threonine-protein kinase-like domain|Tyrosine-protein kinase, catalytic domain|Protein kinase, catalytic domain	AT1G12680.1	Serine/threonine-protein kinase, active site|Protein kinase-like domain|Protein kinase, catalytic domain|Protein kinase, ATP binding site|Calcium/calmodulin-dependent/calcium-dependent protein kinase|Serine/threonine- / dual specificity protein kinase, catalytic domain
GRMZM2G034096	NADH_Ub_cplx-1_asu_assmbl-fac3	LOC_Os10g42090.1	Protein of unknown function DUF498	AT2G44525.1	NADH dehydrogenase [ubiquinone] 1 alpha subcomplex assembly factor 3
GRMZM2G034217	Mit_transcrip_term-rel	LOC_Os06g12040.1	Mitochodrial transcription termination factor-related	AT1G21150.1	Mitochodrial transcription termination factor-related
GRMZM2G034362	Dilute|Myosin_head_motor_dom|IQ_motif_EF-hand-BS|Dil_domain	LOC_Os02g57190.1	Dilute|IQ calmodulin-binding region|Myosin head, motor domain|Dil domain	AT1G04160.1	Myosin head, motor domain|IQ motif, EF-hand binding site|Dilute|Dil domain|Myosin, N-terminal, SH3-like
GRMZM2G034372	Transposase_MuDR|Znf_CCHC|OPR_PB1|Znf_PMZ|Znf_SWIM|MULE_transposase_dom	LOC_Os10g01550.2	Transposase, MuDR, plant|MULE transposase, conserved domain|Zinc finger, SWIM-type|Zinc finger, PMZ-type|Octicosapeptide/Phox/Bem1p	AT1G64260.1	Zinc finger, SWIM-type|Zinc finger, PMZ-type|Transposase, MuDR, plant|MULE transposase domain
GRMZM2G034573	DUF1644	LOC_Os01g42700.5	Protein of unknown function DUF1644	AT1G68140.1	Protein of unknown function DUF1644
GRMZM2G034598	TAT_signal|Glyco_hydro_20_cat-core|Glycoside_hydrolase_SF|Beta_hexosaminidase_sua/sub	LOC_Os05g02510.1	Glycoside hydrolase, family 20|Glycoside hydrolase, catalytic core|Glycoside hydrolase, subgroup, catalytic core|Glycoside hydrolase, family 20, catalytic core|Beta-N-acetylhexosaminidase, subunit a/b	AT3G55260.1	Glycosyl hydrolase family 20, domain 2|Glycoside hydrolase family 20, catalytic core|Glycoside hydrolase, catalytic domain|Glycoside hydrolase, superfamily
GRMZM2G034638	Transcription_factor_TCP|TF_TCP_subgr	LOC_Os01g69980.1	Transcription factor, TCP|Transcription factor TCP subgroup	AT3G27010.1	Transcription factor, TCP|Transcription factor TCP subgroup
GRMZM2G034639	HRD	LOC_Os01g66050.1	NA	AT1G21610.3	NA
GRMZM2G034764	C2_dom	LOC_Os07g39620.2	C2 calcium/lipid-binding domain, CaLB|C2 calcium-dependent membrane targeting	AT5G55530.1	C2 calcium-dependent membrane targeting|C2 calcium/lipid-binding domain, CaLB
GRMZM2G034947	Znf_GRF	NA	NA	AT1G31650.1	Plant specific Rop nucleotide exchanger, PRONE
GRMZM2G035042	GTP_binding_domain	LOC_Os06g30380.1	GTP-binding protein, HSR1-related	AT3G57180.1	NA
GRMZM2G035150	OTU	LOC_Os03g64219.1	Ovarian tumour, otubain	AT5G04250.1	Ovarian tumour, otubain
GRMZM2G035213	Methyltransf_11|Tocopherol_O-MeTrfase	LOC_Os02g47310.1	Methyltransferase type 11	AT1G64970.1	Methyltransferase type 11
GRMZM2G035248	NA	LOC_Os07g02460.1	expressed protein	AT5G43150.1	Note Annotated
GRMZM2G035338	PRK/URK	LOC_Os12g40880.1	Phosphoribulokinase/uridine kinase|Uridine kinase	AT1G03030.1	Uridine kinase|Phosphoribulokinase/uridine kinase
GRMZM2G035341	Znf_RING_H2|Znf_RING	LOC_Os01g01700.1	Zinc finger, RING-type	AT5G20570.2	NA
GRMZM2G035395	ARM-type_fold	LOC_Os01g23590.1	Armadillo-type fold|Protein of unknown function DUF625	AT3G06670.2	Domain of unknown function DUF625|Armadillo-type fold
GRMZM2G035405	B3_DNA-bd|AUX_IAA|Auxin_resp|AuxIAA_ARF_dimer|DNA-bd_pseudobarrel	LOC_Os06g46410.1	Auxin response factor|Transcriptional factor B3|AUX/IAA protein|Aux/IAA-ARF-dimerisation	AT1G30330.2	B3 DNA binding domain|Aux/IAA-ARF-dimerisation|Auxin response factor|AUX/IAA protein
GRMZM2G035417	Rad23|Ubiquitin_dom|UBA/Ts_N|STI1_HS-bd|UBA-like|XPC-bd|UBA/transl_elong_EF1B_N_euk	LOC_Os06g15360.1	XPC-binding domain|Ubiquitin-associated/translation elongation factor EF1B, N-terminal, eukaryote|Ubiquitin supergroup|Ubiquitin|Heat shock chaperonin-binding|UBA-like|UV excision repair protein Rad23|Ubiquitin-associated/translation elongation factor EF1B, N-terminal	AT5G38470.1	UV excision repair protein Rad23|XPC-binding domain|Ubiquitin-associated/translation elongation factor EF1B, N-terminal|Ubiquitin|UBA-like|Ubiquitin-associated/translation elongation factor EF1B, N-terminal, eukaryote|Heat shock chaperonin-binding|Ubiquitin supergroup
GRMZM2G035421	Patatin/PLipase_A2-rel|Acyl_Trfase/lysoPLipase|Triacylglycerol_lipase	LOC_Os01g55650.1	Acyl transferase/acyl hydrolase/lysophospholipase|ARF/SAR superfamily|Patatin|Protein of unknown function DUF3336	AT5G04040.1	Acyl transferase/acyl hydrolase/lysophospholipase|Small GTPase superfamily, ARF/SAR type|Patatin/Phospholipase A2-related|Triacylglycerol lipase
GRMZM2G035445	Ost-alpha	LOC_Os07g14090.1	Protein of unknown function DUF300	AT3G05940.1	Organic solute transporter Ost-alpha
GRMZM2G035503	Glyco_hydro_3_C|Glyco_hydro_3_N|Glycoside_hydrolase_SF|Fn3-like	LOC_Os02g51620.1	Glycoside hydrolase, family 3, N-terminal|Glycoside hydrolase, family 3, C-terminal|Glycoside hydrolase, catalytic core	AT1G78060.1	Glycoside hydrolase family 3 C-terminal domain|Glycoside hydrolase, family 3, N-terminal|Glycoside hydrolase, superfamily
GRMZM2G035517	Peptidase_S10	LOC_Os03g26930.1	Peptidase S10, serine carboxypeptidase|Peptidase S10, serine carboxypeptidase, active site	AT3G63470.1	Peptidase S10, serine carboxypeptidase|Peptidase S10, serine carboxypeptidase, active site
GRMZM2G035520	ATPase_P-typ_cation-transptr_N|Cation_transp_P_typ_ATPase|H+_ATPase_P-typ_IIIA|ATPase_P-typ_transduc_dom_A|ATPase_P-typ_P_site|HAD-like_dom	LOC_Os12g44150.1	ATPase, P-type, H+ transporting proton pump|ATPase, P-type, K/Mg/Cd/Cu/Zn/Na/Ca/Na/H-transporter|ATPase, P-type, plasma-membrane proton-efflux|ATPase, P-type phosphorylation site|ATPase, P-type cation-transporter, N-terminal|ATPase, P-type, ATPase-associated domain|Haloacid dehalogenase-like hydrolase	AT5G62670.1	Cation-transporting P-type ATPase, N-terminal|P-type ATPase, phosphorylation site|Cation-transporting P-type ATPase|H+ transporting P-type ATPase, subfamily IIIA|P-type ATPase, A domain
GRMZM2G035552	ACT_dom	LOC_Os03g14370.2	Amino acid-binding ACT	AT1G12420.1	ACT domain
GRMZM2G035594	4pyrrol_Mease|rRNA_ssu_MeTfrase_I|SAM_MeTrfase_RsmI_CS	LOC_Os10g27450.1	Uncharacterised protein family UPF0011, conserved site|Tetrapyrrole methylase, subdomain 1|Tetrapyrrole methylase|Uncharacterised protein family UPF0011	AT1G45110.1	Tetrapyrrole methylase, subdomain 1|Tetrapyrrole methylase|SAM-dependent methyltransferase RsmI, conserved site|rRNA small subunit methyltransferase I
GRMZM2G035664	Pentatricopeptide_repeat	LOC_Os10g28640.1	Pentatricopeptide repeat|Tyrosine-protein kinase, active site|Serine/threonine-protein kinase-like domain|Protein kinase, catalytic domain|Kinase-associated endopeptidase 1, Bud32|Serine/threonine-protein kinase domain|Protein kinase-like domain	AT5G61370.1	Pentatricopeptide repeat
GRMZM2G035709	FAD-dep_OxRdtase	LOC_Os01g59490.1	FAD dependent oxidoreductase	AT3G56840.1	FAD dependent oxidoreductase
GRMZM2G035719	RRM_dom	LOC_Os04g50790.1	Aldo/keto reductase|RNA recognition motif, RNP-1	AT4G17720.1	Nucleotide-binding, alpha-beta plait|RNA recognition motif domain|Aldo/keto reductase
GRMZM2G035820	RNase_III_dom	LOC_Os01g59510.1	Ribonuclease III	AT4G37510.1	Ribonuclease III domain
GRMZM2G035997	Anticodon-bd|Brix	LOC_Os06g04600.2	Brix domain	AT4G01560.1	Brix domain
GRMZM2G035999	De-etiolated_protein_1_Det1	LOC_Os01g01484.2	De-etiolated protein 1, Det1	AT4G10180.1	Six-hairpin glycosidase-like|De-etiolated protein 1, Det1
GRMZM2G036019	Nrap	LOC_Os12g06910.1	Nrap protein	AT1G63810.1	Nrap protein
GRMZM2G036436	DUF620	LOC_Os05g16300.1	Protein of unknown function DUF620	AT5G05840.1	Protein of unknown function DUF620
GRMZM2G036596	NA	LOC_Os07g47201.1	NA	AT4G15640.1	NA
GRMZM2G036631	HeavyMe-assoc_HMA	LOC_Os01g61070.1	Heavy metal transport/detoxification protein	AT5G05365.1	Heavy metal-associated domain, HMA
GRMZM2G036708	Trp_syn_b_sub_like_PLP_eny_SF|Cys_synth_BS|Cys_synthKM|CysK	LOC_Os04g08350.2	Pyridoxal phosphate-dependent enzyme, beta subunit|Cysteine synthase A|Cysteine synthase K/M|Twin-arginine translocation pathway, signal sequence|Cysteine synthase/cystathionine beta-synthase P-phosphate-binding site	AT3G61440.1	Cysteine synthase K/M|Tryptophan synthase beta subunit-like PLP-dependent enzymes superfamily|Cysteine synthase A|Cysteine synthase/cystathionine beta-synthase P-phosphate-binding site
GRMZM2G036829	Split_barrel_FMN-bd|DUF2470	LOC_Os08g15500.1	Protein of unknown function DUF2470	AT3G21200.1	NA
GRMZM2G036908	Cation_efflux	LOC_Os05g03780.1	Cation efflux protein	AT3G58810.1	Cation efflux protein
GRMZM2G037064	NA	LOC_Os11g03200.1	NA	AT1G04590.2	NA
GRMZM2G037131	Znf_RING	LOC_Os09g17610.1	Zinc finger, RING-type|Zinc finger, C3HC4 RING-type	AT3G58720.2	Zinc finger, RING-type|Zinc finger, C3HC4 RING-type
GRMZM2G037209	NA	LOC_Os01g24340.1	NA	AT5G15280.1	Pentatricopeptide repeat
GRMZM2G037265	Glycoside hydrolase	LOC_Os08g38710.1	uncharacterized glycosyltransferase, putative, expressed	AT1G55740.1	seed imbibition 1
GRMZM2G037322	Epox_hydrolase-like|AB_hydrolase_1	LOC_Os01g44960.1	Epoxide hydrolase-like|Alpha/beta hydrolase fold-1	AT2G18360.1	Alpha/beta hydrolase fold-1
GRMZM2G037334	Remorin_C	LOC_Os02g44102.1	Remorin, C-terminal	AT3G57540.1	Remorin, C-terminal
GRMZM2G037378	Plus-3	LOC_Os12g35030.1	Plus-3|Plus-3 domain, subgroup	AT1G61040.1	Plus-3|Plus-3 domain, subgroup
GRMZM2G037422	Armadillo|ARM-type_fold	LOC_Os01g72000.1	Armadillo|Armadillo-type fold|Armadillo-like helical	AT1G76390.1	Armadillo|U box domain|Armadillo-type fold|Armadillo-like helical
GRMZM2G037444	BAH_dom|Agenet-like_dom|Tudor-like_plant	LOC_Os07g41640.1	Agenet|Bromo adjacent homology (BAH) domain|Tudor-like, plant	AT5G55600.1	Agenet-like domain|Bromo adjacent homology (BAH) domain|Tudor-like, plant
GRMZM2G037472	Kinesin_motor_dom	LOC_Os11g42800.1	Kinesin, motor domain	AT5G27950.1	Kinesin, motor domain
GRMZM2G037694	Glyco_hydro18cat|Glycoside_hydrolase_SF	LOC_Os01g43220.1	Glycoside hydrolase, catalytic core|Glycoside hydrolase, family 18, catalytic domain	AT4G01040.1	Chitinase II|Glycoside hydrolase, family 18, catalytic domain|Glycoside hydrolase, catalytic domain|Glycoside hydrolase, superfamily
GRMZM2G037698	Ubox_domain|WD40_repeat|Pre-mRNA_splic_Prp19|WD40_repeat_dom|WD40_repeat_CS	LOC_Os10g32880.1	WD40 repeat 2|WD40 repeat, subgroup|WD40-repeat-containing domain|Pre-mRNA-splicing factor 19|WD40/YVTN repeat-like-containing domain|WD40 repeat-like-containing domain|WD40 repeat	AT2G33340.1	U box domain|WD40 repeat|Pre-mRNA-splicing factor 19|WD40-repeat-containing domain|WD40/YVTN repeat-like-containing domain
GRMZM2G037923	Prot_kinase_dom|Ser/Thr_kinase_AS|Kinase-like_dom|Protein_kinase_ATP_BS	LOC_Os07g07560.2	Serine/threonine-protein kinase domain|Protein kinase-like domain|Protein kinase, catalytic domain|Serine/threonine-protein kinase, active site|Protein kinase, ATP binding site|Serine/threonine-protein kinase-like domain	AT3G03940.1	Serine/threonine-protein kinase, active site|Protein kinase-like domain|Protein kinase, ATP binding site|Protein kinase, catalytic domain
GRMZM2G038066	Znf_PHD|Znf_FYVE_PHD|Zinc_finger_PHD-type_CS|Znf_PHD-finger|Alfin	LOC_Os07g41740.1	Zinc finger, PHD-type, conserved site|Protein of unknown function DUF3594|Zinc finger, PHD-finger|Zinc finger, PHD-type|Zinc finger, FYVE/PHD-type	AT5G20510.1	Zinc finger, PHD-type|Protein of unknown function DUF3594|Zinc finger, PHD-finger|Zinc finger, FYVE/PHD-type|Zinc finger, PHD-type, conserved site
GRMZM2G038153	Terpene_synth_N|Terpene_synthase_metal-bd|Terpenoid_cyclase/PrenylTrfase|Terpenoid_synth	LOC_Os07g11790.1	Terpenoid synthase|Terpene synthase, metal-binding domain|Terpene synthase-like|Terpenoid cylases/protein prenyltransferase alpha-alpha toroid	NA	NA
GRMZM2G038284	Di19_Zn_binding|Znf_C2H2-like	LOC_Os05g48800.3	Drought induced 19/ RING finger protein 114	AT3G05700.1	Drought induced 19/ RING finger protein 114
GRMZM2G038301	ResB-like_domain	LOC_Os03g55970.1	ResB-like	AT1G49380.1	ResB-like domain
GRMZM2G038485	Cyclin-dep_kinase_reg-sub	LOC_Os03g05300.1	Cyclin-dependent kinase, regulatory subunit	AT2G27970.1	Cyclin-dependent kinase, regulatory subunit
GRMZM2G038536	Poly(ADP-ribose)pol_reg_dom|BRCT_dom|WGR_domain|Poly(ADP-ribose)pol_cat_dom|PADR1	LOC_Os02g32860.1	WGR|Poly(ADP-ribose) polymerase, regulatory domain|BRCT|Poly(ADP-ribose) polymerase, catalytic domain|PADR1	AT5G22470.1	Poly(ADP-ribose) polymerase, regulatory domain|BRCT domain|Poly(ADP-ribose) polymerase, catalytic domain|PADR1|WGR domain
GRMZM2G038636	Peptidase_C1A_C|Pept_cys_AS|Prot_inhib_I29|Pept_his_AS|Pept_asp_AS	LOC_Os09g27030.2	Peptidase, cysteine peptidase active site|Peptidase C1A, papain C-terminal|Proteinase inhibitor I29, cathepsin propeptide|Peptidase C1A, papain	AT3G45310.1	Cysteine peptidase, cysteine active site|Peptidase C1A, papain C-terminal|Proteinase inhibitor I29, cathepsin propeptide|Peptidase C1A, papain
GRMZM2G038691	BTB/POZ-like|TRAF-like|BTB/POZ_fold|BACK|BTB_POZ	LOC_Os06g31100.1	BTB/POZ-like|BTB/POZ fold|Kelch related|BTB/Kelch-associated|BTB/POZ	AT3G61600.1	BTB/POZ-like|BTB/POZ fold|BTB/Kelch-associated|BTB/POZ
GRMZM2G038820	Ankyrin_rpt|Ankyrin_rpt-contain_dom	LOC_Os02g42134.2	Arf GTPase activating protein|Ankyrin repeat|BAR|Pleckstrin homology|Pleckstrin homology-type|Ankyrin repeat-containing domain	AT1G60860.1	BAR domain|Ankyrin repeat-containing domain|Arf GTPase activating protein|Ankyrin repeat|Pleckstrin homology-like domain|Pleckstrin homology domain
GRMZM2G038848	AGPR_type-1|Semialdehyde_DH_NAD-bd|Semialdhyde_DH_dimer_dom|AGPR_AS	LOC_Os03g42110.1	N-acetyl-gamma-glutamyl-phosphate reductase|Semialdehyde dehydrogenase, NAD-binding|Semialdehyde dehydrogenase, dimerisation domain	AT2G19940.1	N-acetyl-gamma-glutamyl-phosphate reductase, type 1|Semialdehyde dehydrogenase, NAD-binding|Semialdehyde dehydrogenase, dimerisation domain
GRMZM2G038931	DUF599	LOC_Os08g40940.1	Protein of unknown function DUF599	AT4G31330.1	Protein of unknown function DUF599
GRMZM2G038988	IQ_motif_EF-hand-BS	LOC_Os03g44610.1	IQ calmodulin-binding region	AT3G22190.1	IQ motif, EF-hand binding site
GRMZM2G039186	DUF221	LOC_Os12g39320.1	Protein of unknown function DUF221	AT3G01100.1	Domain of unknown function DUF221
GRMZM2G039254	Pentatricopeptide_repeat	LOC_Os02g03530.1	Pentatricopeptide repeat	AT1G71210.1	Pentatricopeptide repeat
GRMZM2G039263	Cpn60/TCP-1|Chaperonin_TCP-1_CS|Chap_CCT_alpha|Chaperone_TCP-1	LOC_Os04g46620.1	Chaperone, tailless complex polypeptide 1|Chaperonin TCP-1, conserved site|Chaperonin Cpn60/TCP-1|T-complex protein 1, alpha subunit	AT3G20050.1	Chaperonin TCP-1, conserved site|Chaperone tailless complex polypeptide 1 (TCP-1)|T-complex protein 1, alpha subunit|Chaperonin Cpn60/TCP-1
GRMZM2G039345	NA	LOC_Os04g56320.1	ATPase, AAA-type, core	AT1G73110.1	ATPase, AAA-type, core
GRMZM2G039373	Sybindin|Longin-like_dom	LOC_Os01g33020.2	Sybindin-like protein|Longin-like	AT1G51160.1	Sybindin-like protein|Longin-like domain
GRMZM2G039396	Protoporphyrinogen_oxidase|Amino_oxidase	LOC_Os01g18320.1	Protoporphyrinogen oxidase|Amine oxidase	AT4G01690.1	Amine oxidase|Protoporphyrinogen oxidase
GRMZM2G039455	Piwi|PAZ_dom|RNaseH-like_dom|DUF1785|Argonaut_Gly-rich	LOC_Os04g47870.1	Stem cell self-renewal protein Piwi|Argonaute/Dicer protein, PAZ|Polynucleotidyl transferase, ribonuclease H fold|Domain of unknown function DUF1785	AT1G48410.2	Ribonuclease H-like domain|Argonaute/Dicer protein, PAZ|Domain of unknown function DUF1785|Stem cell self-renewal protein Piwi
GRMZM2G039536	NA	LOC_Os04g40670.1	NA	AT5G40500.1	NA
GRMZM2G039583	SNARE_assoc	LOC_Os07g44020.1	SNARE associated Golgi protein	AT2G02370.1	SNARE associated Golgi protein
GRMZM2G039586	Znf_GATA	LOC_Os06g37450.1	Zinc finger, GATA-type|Zinc finger, NHR/GATA-type	AT5G56860.1	Zinc finger, GATA-type|Zinc finger, NHR/GATA-type
GRMZM2G039592	DUF778	LOC_Os03g58520.1	Protein of unknown function DUF778	AT3G51040.1	Protein of unknown function DUF778
GRMZM2G039600	NA	LOC_Os04g40720.1	NA	AT4G00930.1	NA
GRMZM2G039671	ARM-type_fold|DUF2428_death-receptor-like	LOC_Os08g07290.1	Protein of unknown function DUF2428, death-receptor-like	AT3G55160.1	Domain of unknown function DUF2428, death-receptor-like
GRMZM2G039746	HAT|Suf	LOC_Os07g10350.1	RNA-processing protein, HAT helix|Ribosomal protein S1, RNA-binding domain|Nucleic acid-binding, OB-fold|Suppressor of forked|Nucleic acid-binding, OB-fold-like	AT3G11964.1	RNA-processing protein, HAT helix|Nucleic acid-binding, OB-fold|Ribosomal protein S1, RNA-binding domain|Suppressor of forked
GRMZM2G039792	Lipase_3|Mono/diacylglycerol_lipase_N	LOC_Os02g54010.1	Lipase, class 3|Mono-/di-acylglycerol lipase, N-terminal	AT3G14075.1	Lipase, class 3|Mono-/di-acylglycerol lipase, N-terminal
GRMZM2G039922	Ser-Thr/Tyr_kinase_cat_dom|Prot_kinase_dom|Ser/Thr_kinase_AS|Kinase-like_dom|Protein_kinase_ATP_BS|Malectin-like_Carb-bd_dom|Malectin	LOC_Os07g05370.1	Tyrosine-protein kinase, catalytic domain|Protein kinase-like domain|Malectin/receptor-like protein kinase|Serine/threonine-protein kinase-like domain|Serine/threonine-protein kinase, active site|Protein kinase, ATP binding site|Protein kinase, catalytic domain|Serine/threonine-protein kinase domain	AT1G30570.1	Serine/threonine-protein kinase, active site|Serine-threonine/tyrosine-protein kinase catalytic domain|Protein kinase-like domain|Protein kinase, catalytic domain|Protein kinase, ATP binding site|Malectin
GRMZM2G039954	NA	NA	NA	AT1G76340.1	Domain of unknown function DUF250
GRMZM2G039983	TPX2_dom_C	LOC_Os11g38010.1	Xklp2 targeting protein	AT2G35880.1	TPX2
GRMZM2G040030	WCOR413	LOC_Os03g55850.1	Cold acclimation WCOR413	AT3G50830.1	Cold acclimation WCOR413
GRMZM2G040033	Tpt_PEP_trans_dom|DMT	LOC_Os08g01410.1	Protein of unknown function DUF250	AT1G77610.1	Domain of unknown function DUF250|Drug/metabolite transporter
GRMZM2G040079	ATPase_AAA_CS|ATPase_AAA_core|AAA+_ATPase|Bromodomain	LOC_Os09g33980.1	Bromodomain|ATPase, AAA-type, conserved site|ATPase, AAA+ type, core|ATPase, AAA-type, core	AT1G05910.1	Bromodomain|ATPase, AAA-type, conserved site|AAA+ ATPase domain|ATPase, AAA-type, core
GRMZM2G040161	NA	LOC_Os03g13550.1	Prolyl 4-hydroxylase, alpha subunit|Oxoglutarate/iron-dependent oxygenase	AT1G68080.1	Prolyl 4-hydroxylase, alpha subunit
GRMZM2G040182	F-box_dom	LOC_Os10g25680.1	Leucine-rich repeat, cysteine-containing subtype|F-box domain, cyclin-like	AT4G33210.1	F-box domain, cyclin-like|Leucine-rich repeat, cysteine-containing subtype
GRMZM2G040300	HAD-like_dom	LOC_Os08g37940.1	Haloacid dehalogenase-like hydrolase|HAD-superfamily hydrolase, subfamily IA, variant 3	AT4G39970.1	HAD-superfamily hydrolase, subfamily IA, variant 3
GRMZM2G040349	TF_CBFB|CCAAT-binding_factor_CS	LOC_Os07g41720.2	CCAAT-binding transcription factor, subunit B|CCAAT-binding factor, conserved site	AT1G54160.1	CCAAT-binding transcription factor, subunit B|CCAAT-binding factor, conserved site
GRMZM2G040397	Epimerase_deHydtase|GalE|Epimerase_C	LOC_Os04g52730.1	UDP-glucose 4-epimerase|NAD-dependent epimerase/dehydratase|NAD(P)-binding domain	AT1G30620.1	NAD-dependent epimerase/dehydratase|NAD(P)-binding domain|UDP-glucose 4-epimerase GalE
GRMZM2G040401	NECAP-1	LOC_Os01g42830.1	Adaptin ear-binding coat-associated protein 1 NECAP-1	AT3G58600.1	Adaptin ear-binding coat-associated protein 1 NECAP-1
GRMZM2G040441	Mlo	LOC_Os10g39520.1	Mlo-related protein	AT2G33670.1	Mlo-related protein
GRMZM2G040513	Thioredoxin-like_fold|TPR-contain_dom|TPR_repeat	LOC_Os04g57780.1	Tetratricopeptide repeat|Tetratricopeptide repeat-containing|Thioredoxin-like fold|Thioredoxin fold|Tetratricopeptide-like helical|Tetratricopeptide TPR-1	AT3G17670.2	Tetratricopeptide TPR-1|Thioredoxin-like fold|Tetratricopeptide repeat|Tetratricopeptide-like helical|Tetratricopeptide repeat-containing domain
GRMZM2G040587	DnaJ_domain	LOC_Os07g09450.1	Heat shock protein DnaJ, N-terminal	AT2G35795.1	DnaJ domain
GRMZM2G040702	RNA_pol_Rpb7_N|NA-bd_OB-fold	LOC_Os05g06490.1	Nucleic acid-binding, OB-fold|RNA polymerase Rpb7, N-terminal	AT4G14660.1	Nucleic acid-binding, OB-fold|RNA polymerase Rpb7, N-terminal
GRMZM2G040750	NA	LOC_Os12g36680.1	NA	AT1G67120.1	RNA polymerase sigma factor 54 interaction domain|von Willebrand factor, type A|Midasin|AAA+ ATPase domain|ATPase, dynein-related, AAA domain
GRMZM2G040762	Dicer_dimerisation_dom|PAZ_dom|Helicase_C|RNase_III_dom	LOC_Os03g02970.1	Ribonuclease III|Double-stranded RNA-binding-like|Argonaute/Dicer protein, PAZ|DNA/RNA helicase, C-terminal|Dicer double-stranded RNA-binding fold|Double-stranded RNA-binding|DEAD-like helicase, N-terminal	AT1G01040.2	Ribonuclease III domain|Helicase, superfamily 1/2, ATP-binding domain|Helicase, C-terminal|Double-stranded RNA-binding|Double-stranded RNA-binding-like domain|Argonaute/Dicer protein, PAZ|Dicer double-stranded RNA-binding fold|Helicase/UvrB domain
GRMZM2G040933	Na/sul_symport	LOC_Os09g29430.1	Sodium/sulphate symporter	AT5G64290.1	Sodium/sulphate symporter
GRMZM2G040991	NA	LOC_Os10g41380.1	NA	AT4G17540.1	NA
GRMZM2G041060	PPIase_FKBP_dom	LOC_Os02g07220.1	Peptidyl-prolyl cis-trans isomerase, FKBP-type|Twin-arginine translocation pathway, signal sequence	AT4G19830.1	Peptidyl-prolyl cis-trans isomerase, FKBP-type, domain
GRMZM2G041125	Prot_kinase_dom|Ser/Thr_kinase_AS|Kinase-like_dom	LOC_Os10g41390.1	Serine/threonine-protein kinase-like domain|Serine/threonine-protein kinase domain|Protein kinase, catalytic domain|Serine/threonine-protein kinase, active site|Protein kinase-like domain|Tyrosine-protein kinase, catalytic domain	AT4G16970.1	Serine/threonine-protein kinase, active site|Protein kinase-like domain|Protein kinase, catalytic domain
GRMZM2G041223	WRC|Gln-Leu-Gln_QLQ	LOC_Os04g51190.1	WRC|Glutamine-Leucine-Glutamine, QLQ	AT3G13960.1	Glutamine-Leucine-Glutamine, QLQ|WRC
GRMZM2G041472	SSU_processome_Utp12	LOC_Os01g46060.1	WD40 repeat|WD40/YVTN repeat-like-containing domain|WD40 repeat-like-containing domain|Small-subunit processome, Utp12|WD40 repeat, subgroup	AT1G15420.1	Small-subunit processome, Utp12
GRMZM2G041527	RNase_P/MRP_POP1|POPLD	LOC_Os11g45250.1	POPLD|Ribonuclease P/MRP, subunit POP1	AT2G47300.2	Ribonuclease P/MRP, subunit POP1|POPLD
GRMZM2G041613	DUF2045	LOC_Os04g10420.1	Protein of unknown function DUF2045	AT1G59520.3	Protein of unknown function DUF2045
GRMZM2G041701	E2F_TDP	LOC_Os02g33430.1	E2F Family|Winged helix-turn-helix transcription repressor DNA-binding|Transcription factor E2F/dimerisation partner (TDP)	AT5G22220.2	E2F Family|Winged helix-turn-helix DNA-binding domain|Transcription factor E2F/dimerisation partner (TDP)
GRMZM2G041842	NA	LOC_Os02g39990.1	NA	AT2G25320.1	MATH|TRAF-like
GRMZM2G041959	Kelch_1	LOC_Os02g51350.1	Galactose oxidase/kelch, beta-propeller|Kelch repeat type 1|Kelch-type beta propeller|Kelch related	AT1G14330.1	Kelch repeat type 1|Kelch-type beta propeller|Galactose oxidase/kelch, beta-propeller
GRMZM2G041991	Znf_B-box|CCT_domain	LOC_Os02g49880.1	Zinc finger, B-box|CCT domain	AT1G25440.1	Zinc finger, B-box|CCT domain
GRMZM2G042036	GCN5L1	LOC_Os11g02110.1	GCN5-like 1	AT2G30330.1	GCN5-like 1
GRMZM2G042061	Ribosomal_L28	LOC_Os05g01110.1	Ribosomal protein L28	AT2G33450.1	Ribosomal protein L28
GRMZM2G042099	DUF1084	LOC_Os01g54784.1	Protein of unknown function DUF1084	AT3G59090.2	Domain of unknown function DUF1084
GRMZM2G042171	STAS_dom|SulP_transpt|Sulph_transpt|S04_transporter_CS	LOC_Os03g09940.1	Sulphate transporter|Sulphate transporter/antisigma-factor antagonist STAS|Sulphate anion transporter|Sulphate anion transporter, conserved site	AT5G10180.1	STAS domain|Sulphate anion transporter|Sulphate anion transporter, conserved site|Sulphate transporter
GRMZM2G042313	AA/rel_permease1	LOC_Os12g42850.1	Amino acid permease domain|Amino acid/polyamine transporter I|Cationic amino acid transporter	AT1G58030.1	Amino acid permease domain|Amino acid/polyamine transporter I|Cationic amino acid transporter
GRMZM2G042323	NA	LOC_Os06g02520.1	NA	AT4G19570.1	DnaJ domain|DnaJ domain, conserved site
GRMZM2G042343	RRM_dom	LOC_Os07g03240.1	Nucleotide-binding, alpha-beta plait|RNA recognition motif, RNP-1	AT4G14300.1	Nucleotide-binding, alpha-beta plait|RNA recognition motif domain
GRMZM2G042516	Dienelactone hydrolase	LOC_Os05g35470.1	dienelactone hydrolase family protein, expressed	AT1G35420.2	alpha/beta-Hydrolases superfamily protein
GRMZM2G042593	NA	LOC_Os05g04530.1	NA	AT5G26770.2	NA
GRMZM2G042615	RRM_dom	LOC_Os03g21020.1	Nucleotide-binding, alpha-beta plait|RNA recognition motif, RNP-1	AT1G09230.1	Nucleotide-binding, alpha-beta plait|RNA recognition motif domain
GRMZM2G042664	NA	LOC_Os02g02910.3	NA	AT3G60270.1	Plastocyanin-like|Cupredoxin
GRMZM2G042666	Znf_C2H2|Znf_C2H2-like|Znf_C2H2_jaz	LOC_Os09g38340.2	Zinc finger, double-stranded RNA binding|Zinc finger, C2H2-like|Zinc finger, C2H2-type	AT2G02080.1	Zinc finger, double-stranded RNA binding|Zinc finger, C2H2|Zinc finger, C2H2-like
GRMZM2G042806	ENT_N|Agenet-like_dom|Tudor-like_plant	NA	NA	AT2G43360.1	Elongator protein 3/MiaB/NifB|Biotin/thiamin synthesis-associated protein|Radical SAM|Aldolase-type TIM barrel|Biotin synthase/Biotin biosynthesis bifunctional protein BioAB
GRMZM2G042881	DUF872_TM	LOC_Os12g03500.2	Uncharacterised protein family UPF0414, transmembrane	AT3G29170.1	Protein of unknown function DUF872, transmembrane
GRMZM2G042893	bHLH_dom	LOC_Os04g23440.1	Helix-loop-helix DNA-binding domain|Helix-loop-helix DNA-binding	AT5G57150.4	Myc-type, basic helix-loop-helix (bHLH) domain
GRMZM2G042992	WD40_repeat|LisH_dimerisation|CTLH_C|Quinoprot_gluc/sorb_DH|Quinonprotein_ADH-like_supfam|Haem_d1|WD40_repeat_dom|WD40_repeat_CS	LOC_Os08g06480.1	WD40/YVTN repeat-like-containing domain|WD40 repeat-like-containing domain|WD40 repeat|CTLH, C-terminal LisH motif|LisH dimerisation motif|WD40 repeat, subgroup|WD40-repeat-containing domain|WD40 repeat 2|WD40 repeat, conserved site	AT1G80490.2	WD40-repeat-containing domain|CTLH, C-terminal LisH motif|LisH dimerisation motif|WD40 repeat|WD40/YVTN repeat-like-containing domain|WD40 repeat, conserved site
GRMZM2G043056	ArfGAP	LOC_Os02g11820.2	Arf GTPase activating protein	AT4G13350.1	Arf GTPase activating protein
GRMZM2G043075	MATE	NA	NA	AT5G44050.1	Multi antimicrobial extrusion protein
GRMZM2G043238	Exportin-1/Importin-b-like|ARM-type_fold	LOC_Os01g26160.1	Armadillo-type fold|Exportin-1/Importin-beta-like	AT3G05040.1	Armadillo-type fold|Exportin-1/Importin-beta-like
GRMZM2G043310	Glyco_trans_14	LOC_Os06g40060.1	Glycosyl transferase, family 14|Core-2/I-Branching enzyme	AT5G39990.1	Glycosyl transferase, family 14
GRMZM2G043350	Ser/Thr_dual-sp_kinase_dom|Prot_kinase_dom|Ser/Thr_kinase_AS|Kinase-like_dom|Protein_kinase_ATP_BS	LOC_Os06g35530.1	Protein kinase, catalytic domain|Serine/threonine-protein kinase, active site|Protein kinase-like domain|Tyrosine-protein kinase, catalytic domain|Serine/threonine-protein kinase domain|Serine/threonine-protein kinase-like domain|Protein kinase, ATP binding site	AT4G18710.1	Serine/threonine-protein kinase, active site|Protein kinase-like domain|Protein kinase, catalytic domain|Protein kinase, ATP binding site|Serine/threonine- / dual specificity protein kinase, catalytic domain
GRMZM2G043464	DUF616	LOC_Os01g54530.1	Protein of unknown function DUF616	AT5G42660.1	Protein of unknown function DUF616
GRMZM2G043501	Malonyl_CoA_deC	LOC_Os09g23070.2	Malonyl-CoA decarboxylase	AT4G04320.1	Malonyl-CoA decarboxylase
GRMZM2G043764	Ninja_fam	LOC_Os05g48500.3	Protein of unknown function DUF1675	AT4G28910.2	Protein of unknown function DUF1675
GRMZM2G043799	Prot_kinase_dom|Ser/Thr_kinase_AS|Kinase-like_dom|Protein_kinase_ATP_BS	LOC_Os03g05470.1	Serine/threonine-protein kinase-like domain|Serine/threonine-protein kinase domain|Tyrosine-protein kinase, catalytic domain|Protein kinase-like domain|Protein kinase, ATP binding site|Serine/threonine-protein kinase, active site|Protein kinase, catalytic domain	AT4G00330.1	Serine/threonine-protein kinase, active site|Protein kinase-like domain|Protein kinase, catalytic domain|Protein kinase, ATP binding site
GRMZM2G043819	Depp_CoAkinase	LOC_Os01g25880.1	Dephospho-CoA kinase	AT2G27490.1	Dephospho-CoA kinase
GRMZM2G043932	HeavyMe-assoc_HMA	LOC_Os10g38870.1	Heavy metal transport/detoxification protein	AT1G01490.1	Heavy metal-associated domain, HMA
GRMZM2G043948	PsdUridine_synth_TruA_a/b_dom|PsdUridine_synth_cat_dom	LOC_Os03g21980.1	Pseudouridine synthase I, TruA, N-terminal|Pseudouridine synthase I, TruA, alpha/beta domain|Pseudouridine synthase I, TruA|Pseudouridine synthase, catalytic domain	AT2G30320.1	Pseudouridine synthase I, TruA|Pseudouridine synthase I, TruA, N-terminal|Pseudouridine synthase I, TruA, alpha/beta domain|Pseudouridine synthase, catalytic domain
GRMZM2G044004	Znf_CCCH|RRM_dom	LOC_Os03g21140.1	Zinc finger, CCCH-type|RNA recognition motif, RNP-1|Nucleotide-binding, alpha-beta plait	AT3G51950.1	Nucleotide-binding, alpha-beta plait|Zinc finger, CCCH-type|RNA recognition motif domain
GRMZM2G044044	Bromodomain|Bromodomain_CS	LOC_Os09g37760.1	Bromodomain, conserved site|Bromodomain	AT5G55040.1	Bromodomain, conserved site|Bromodomain
GRMZM2G044055	FH2_Formin	LOC_Os01g67240.1	Actin-binding FH2|Actin-binding FH2/DRF autoregulatory	AT3G25500.1	Actin-binding FH2/DRF autoregulatory|Actin-binding FH2
GRMZM2G044132	ABA_WDS	LOC_Os04g34600.1	ABA/WDS induced protein	NA	NA
GRMZM2G044247	DapB_N|Dihydrodipicolinate_Rdtase|DapB_C|Dihydrodipicolinate_Rdtase_bac	LOC_Os03g02690.3	Dihydrodipicolinate reductase, bacterial/plant|NAD(P)-binding domain|Dihydrodipicolinate reductase, N-terminal|Dihydrodipicolinate reductase, C-terminal	AT5G52100.1	Dihydrodipicolinate reductase, N-terminal|NAD(P)-binding domain|Dihydrodipicolinate reductase, bacterial/plant|Dihydrodipicolinate reductase, C-terminal
GRMZM2G044265	TF_enhancer_of_yellow_2	LOC_Os01g69110.1	Transcription factor, enhancer of yellow 2	AT3G27100.2	Transcription factor, enhancer of yellow 2
GRMZM2G044317	DNA_primase_lsu_euk/arc|DNA_primase_lsu_euk	LOC_Os07g22400.1	DNA primase, large subunit, eukaryotic/archaeal|DNA primase, large subunit, eukaryotic	AT1G67320.3	DNA primase large subunit, eukaryotic/archaeal|DNA primase, large subunit, eukaryotic
GRMZM2G044348	Preselin/SPP|Peptidase_A22B_SPP	LOC_Os02g02530.2	Peptidase A22, presenilin signal peptide|Peptidase A22B, signal peptide peptidase	AT2G03120.1	Peptidase A22, presenilin signal peptide|Peptidase A22B, signal peptide peptidase
GRMZM2G044359	BTB/POZ_fold|NPH3_dom	LOC_Os02g38120.1	NPH3|BTB/POZ fold	AT1G67900.1	BTB/POZ fold
GRMZM2G044531	Ser/Thr_dual-sp_kinase_dom|AGC-kinase_C|Prot_kinase_dom|Ser/Thr_kinase_AS|Kinase-like_dom|Protein_kinase_ATP_BS|Pkinase_C	LOC_Os01g09200.1	Protein kinase, C-terminal|Serine/threonine-protein kinase-like domain|AGC-kinase, C-terminal|Protein kinase, catalytic domain|Serine/threonine-protein kinase, active site|Protein kinase, ATP binding site|Protein kinase-like domain|Tyrosine-protein kinase, catalytic domain|Serine/threonine-protein kinase domain	AT4G33080.1	AGC-kinase, C-terminal|Serine/threonine-protein kinase, active site|Protein kinase-like domain|Protein kinase, catalytic domain|Protein kinase, ATP binding site|Protein kinase, C-terminal|Serine/threonine- / dual specificity protein kinase, catalytic domain
GRMZM2G044552	CGI121/TPRKB	LOC_Os01g04910.1	Kinase binding protein CGI-121	AT4G34412.1	CGI121/TPRKB
GRMZM2G044581	CBS_dom	LOC_Os01g69090.1	Cystathionine beta-synthase, core	AT1G65320.1	Cystathionine beta-synthase, core
GRMZM2G044762	dUTP_pyroPase|dUTP_pyroPase_sf	LOC_Os03g46640.1	DeoxyUTP pyrophosphatase domain, subfamily 1,|DeoxyUTP pyrophosphatase domain	AT3G46940.1	DeoxyUTP pyrophosphatase|DeoxyUTP pyrophosphatase, dUTPase subfamily
GRMZM2G044775	NUDIX_hydrolase_dom|NUDIX_hydrolase_dom-like	LOC_Os01g11600.1	NA	AT2G31090.1	NA
GRMZM2G044902	LOB	LOC_Os03g33090.1	Lateral organ boundaries, LOB	AT5G67420.1	Lateral organ boundaries, LOB
GRMZM2G044997	RNase_III_dom	LOC_Os05g18850.1	Ribonuclease III|Double-stranded RNA-binding	AT3G20420.1	Ribonuclease III domain|Double-stranded RNA-binding
GRMZM2G045128	ARM-type_fold	LOC_Os01g56590.1	Protein of unknown function DUF1981, SEC7 associated|Armadillo-type fold	AT5G27970.2	Domain of unknown function DUF1981, SEC7 associated|Armadillo-type fold
GRMZM2G045154	Pentatricopeptide_repeat	LOC_Os02g46980.1	Pentatricopeptide repeat	AT1G31920.1	Pentatricopeptide repeat
GRMZM2G045257	T1-type_BTB|5peptide_repeat|BTB/POZ-like|BTB/POZ_fold	LOC_Os03g06160.1	BTB/POZ-like|BTB/POZ fold|Pentapeptide repeat|Potassium channel, voltage dependent, Kv, tetramerisation	AT5G55000.2	Potassium channel tetramerisation-type BTB domain|BTB/POZ-like|BTB/POZ fold|Pentapeptide repeat
GRMZM2G045275	NA	LOC_Os01g38530.1	NA	AT2G25930.1	NA
GRMZM2G045294	PLipase_A2_AS|PLipase_A2_dom	LOC_Os02g58500.1	Phospholipase A2, active site|Phospholipase A2	AT4G29460.1	Phospholipase A2, active site|Phospholipase A2 domain
GRMZM2G045392	NA	NA	NA	AT2G40070.1	NA
GRMZM2G045421	PWWP_dom	LOC_Os11g19810.2	PWWP	AT3G09670.1	PWWP
GRMZM2G045507	NA	LOC_Os08g14660.1	SET domain	AT2G18850.1	SET domain
GRMZM2G045704	AA/rel_permease1	LOC_Os11g05690.2	Amino acid permease domain|Cationic amino acid transporter|Amino acid/polyamine transporter I	AT5G04770.1	Amino acid permease domain|Amino acid/polyamine transporter I|Cationic amino acid transporter
GRMZM2G045714	AB_hydrolase_lipase	LOC_Os01g33784.1	NA	AT1G73920.1	Partial AB-hydrolase lipase domain
GRMZM2G045716	Lipase_3	LOC_Os09g22450.1	Lipase, class 3	AT3G48090.1	Lipase, class 3
GRMZM2G045720	eRF1_2|eRF1_3|eRF1_1_Pelota|Peptide_chain-rel_eRF1/aRF1|Release_factor_eRF1/aRF1_N	LOC_Os05g31020.1	Peptide chain release factor eRF1/aRF1|eRF1 domain 3|eRF1 domain 2|eRF1 domain 1	AT3G26618.1	eRF1 domain 3|eRF1 domain 2|Peptide chain release factor eRF1/aRF1|eRF1 domain 1/Pelota-like
GRMZM2G045779	DUF506_pln	LOC_Os01g74250.1	Protein of unknown function DUF506, plant	AT2G39650.1	Protein of unknown function DUF506, plant
GRMZM2G045818	Ribosomal_S11	LOC_Os03g26860.1	Ribosomal protein S11	AT1G31817.1	Ribosomal protein S11
GRMZM2G045854	UBA-like|DUF1296_plant	LOC_Os09g08670.1	Protein of unknown function DUF1296	AT3G07660.1	Protein of unknown function DUF1296
GRMZM2G045987	Znf_Sec23_Sec24|Sec23/24_trunk_dom|Sec23/24_helical_dom|Gelsolin_dom|Sec23_24_beta_S	LOC_Os11g24560.1	Gelsolin domain|Zinc finger, Sec23/Sec24-type|Sec23/Sec24, helical domain|Sec23/Sec24 beta-sandwich|Sec23/Sec24, trunk domain	AT1G05520.1	Zinc finger, Sec23/Sec24-type|Sec23/Sec24, trunk domain|Sec23/Sec24, helical domain|Gelsolin domain|Sec23/Sec24 beta-sandwich
GRMZM2G046061	DNA-dir_RNA_pol_M/15kDasu|Znf_TFIIS|DNA-dir_RNApol_C11|DNA-dir_RNA_pol-M_15_CS	LOC_Os12g37370.1	DNA-directed RNA polymerase, M/15kDa subunit|Zinc finger, TFIIS-type|DNA-directed RNA polymerase M, 15kDa subunit, conserved site	AT4G16265.1	DNA-directed RNA polymerase, M/15kDa subunit|Zinc finger, TFIIS-type|DNA-directed RNA polymerase M, 15kDa subunit, conserved site
GRMZM2G046088	PsdUridine_synth_RsuA/RluD|PsdUridine_synth_cat_dom|PsdUridine_synth_RluC/D_CS	LOC_Os12g37380.1	Pseudouridine synthase, RsuA and RluB/C/D/E/F|Pseudouridine synthase, catalytic domain|Pseudouridine synthase, RluC/RluD, conserved site	AT1G56345.1	Pseudouridine synthase, RluC/RluD, conserved site|Pseudouridine synthase, RsuA/RluB/C/D/E/F|Pseudouridine synthase, catalytic domain
GRMZM2G046244	Vesicle_transport_protein_Use1	LOC_Os08g42110.1	Vesicle transport protein, Use1	AT3G55600.1	Vesicle transport protein, Use1
GRMZM2G046293	PC_trans	LOC_Os01g61560.1	Phosphatidate cytidylyltransferase	AT5G58560.1	Phosphatidate cytidylyltransferase
GRMZM2G046348	DUF788_TMEM208	LOC_Os02g44690.1	Protein of unknown function DUF788	AT2G23940.1	Protein of unknown function DUF788, TMEM208
GRMZM2G046407	NA	LOC_Os02g53210.4	NA	AT2G32970.2	NA
GRMZM2G046472	Complex1_LYR	LOC_Os02g44704.2	Complex 1 LYR protein	AT1G76065.1	Complex 1 LYR protein
GRMZM2G046537	Peptidase_S54_rhomboid_dom	LOC_Os05g13370.1	Peptidase S54, rhomboid	AT5G25752.1	Peptidase S54, rhomboid
GRMZM2G046558	Esterase_put|S-formylglutathione_hydrol	LOC_Os01g71300.1	S-formylglutathione hydrolase|Putative esterase	AT2G41530.1	S-formylglutathione hydrolase|Putative esterase
GRMZM2G046750	Bifunc_inhib/LTP/seed_store	LOC_Os03g57980.1	Plant lipid transfer protein/seed storage/trypsin-alpha amylase inhibitor|Bifunctional inhibitor/plant lipid transfer protein/seed storage	AT2G48140.1	Bifunctional inhibitor/plant lipid transfer protein/seed storage helical domain
GRMZM2G046782	GRAM	LOC_Os04g44500.1	GRAM	AT5G08350.1	GRAM
GRMZM2G046824	LRAT-like_dom|His_deacetylse|His_deacetylse_dom	LOC_Os05g36910.1	NC	AT5G06370.1	LRAT-like domain
GRMZM2G046861	Fibronectin_type3	LOC_Os08g12430.1	Fibronectin, type III-like fold|Fibronectin, type III	AT4G30200.2	Fibronectin, type III|Protein of unknown function DUF1423, plant
GRMZM2G046900	Serine_hydrolase_FSH	LOC_Os04g37710.1	Serine hydrolase	AT4G24380.1	Serine hydrolase FSH
GRMZM2G046933	NA	LOC_Os07g34650.1	expressed protein	AT4G21215.2	NA
GRMZM2G046966	TrpG/PapA_dom|GATASE	NA	NA	AT2G21560.1	NA
GRMZM2G046968	Znf_CCCH	LOC_Os04g56750.1	Zinc finger, CCCH-type	AT1G19860.1	Zinc finger, CCCH-type
GRMZM2G047018	PHF5	LOC_Os05g30410.1	PHF5-like	AT1G07170.1	PHF5-like
GRMZM2G047139	Lipase_GDSL	LOC_Os01g11650.2	Lipase, GDSL	AT5G45910.1	Lipase, GDSL
GRMZM2G047143	HORMA_DNA-bd	LOC_Os04g40940.1	DNA-binding HORMA	AT3G25980.1	DNA-binding HORMA
GRMZM2G047204	NA	LOC_Os06g05720.1	NA	AT4G32960.1	NA
GRMZM2G047219	NA	LOC_Os05g01970.5	NAD(P)-binding domain|3-beta hydroxysteroid dehydrogenase/isomerase	AT2G37660.1	NAD(P)-binding domain|3-beta hydroxysteroid dehydrogenase/isomerase
GRMZM2G047238	MIR_motif	LOC_Os08g34190.1	MIR motif|MIR	AT2G25110.1	MIR motif
GRMZM2G047255	FH2_Formin	LOC_Os01g46340.1	NA	AT4G18570.1	NA
GRMZM2G047370	SANT/Myb|Myb-like_dom	LOC_Os04g40930.1	SANT, DNA-binding|MYB-like	AT1G13450.1	Myb-like domain|SANT/Myb domain
GRMZM2G047384	DNA glycosylase	LOC_Os01g58550.2	methyladenine glycosylase, putative, expressed	AT5G44680.1	DNA glycosylase superfamily protein
GRMZM2G047434	Hsp90_fam|Ribosomal_S5_D2-typ_fold	LOC_Os12g32986.1	Heat shock protein Hsp90, N-terminal|ATPase-like, ATP-binding domain|Heat shock protein Hsp90, conserved site|Heat shock protein Hsp90, C-terminal|Chaperone protein htpG|Ribosomal protein S5 domain 2-type fold	AT3G07770.1	Heat shock protein Hsp90, N-terminal|Ribosomal protein S5 domain 2-type fold|Histidine kinase-like ATPase, ATP-binding domain|Heat shock protein Hsp90, conserved site|Heat shock protein Hsp90
GRMZM2G047572	DUF566	LOC_Os09g11440.2	Protein of unknown function DUF566	AT2G44190.1	Protein of unknown function DUF566
GRMZM2G047720	CAAD_dom	LOC_Os06g15400.1	NA	AT4G01150.1	NA
GRMZM2G047777	F-box_dom|Gal_Oxase/kelch_b-propeller|F-box-assoc_interact_dom	LOC_Os09g34200.1	F-box associated domain, type 3|F-box associated interaction domain|F-box domain, cyclin-like|F-box domain, Skp2-like	AT3G17480.1	F-box associated domain, type 1|F-box domain, cyclin-like|F-box associated interaction domain
GRMZM2G047815	GPI-GlcNAc_Trfase_PIG-H_dom	LOC_Os05g07260.2	GPI-GlcNAc transferase complex, PIG-H component	AT4G35530.1	GPI-GlcNAc transferase complex, PIG-H component, conserved domain
GRMZM2G047855	Ser/Thr_dual-sp_kinase_dom|Prot_kinase_dom|Ser/Thr_kinase_AS|Kinase-like_dom|Protein_kinase_ATP_BS	LOC_Os07g02350.1	Protein kinase, catalytic domain|Serine/threonine-protein kinase, active site|Serine/threonine-protein kinase-like domain|Serine/threonine-protein kinase domain|Tyrosine-protein kinase, catalytic domain|Protein kinase, ATP binding site|Protein kinase-like domain	AT5G67380.1	Serine/threonine- / dual specificity protein kinase, catalytic domain|Tyrosine-protein kinase, catalytic domain|Protein kinase-like domain|Protein kinase, ATP binding site|Serine/threonine-protein kinase, active site|Protein kinase, catalytic domain
GRMZM2G047894	Syja_N	LOC_Os03g18080.2	Synaptojanin, N-terminal	AT3G51830.1	Synaptojanin, N-terminal
GRMZM2G047969	NA	LOC_Os06g45870.1	NA	AT1G06660.1	NA
GRMZM2G048140	DUF620	LOC_Os12g39160.1	Protein of unknown function DUF620	AT3G19540.1	Protein of unknown function DUF620
GRMZM2G048455	MAP_kinase_CS|Ser/Thr_dual-sp_kinase_dom|Prot_kinase_dom|Ser/Thr_kinase_AS|Kinase-like_dom|Protein_kinase_ATP_BS	LOC_Os06g48590.2	Protein kinase, ATP binding site|Serine/threonine-protein kinase domain|Protein kinase-like domain|Tyrosine-protein kinase, catalytic domain|Serine/threonine-protein kinase-like domain|Protein kinase, catalytic domain|MAP kinase, conserved site|Serine/threonine-protein kinase, active site	AT1G10210.1	Serine/threonine-protein kinase, active site|Protein kinase-like domain|Protein kinase, catalytic domain|Protein kinase, ATP binding site|Serine/threonine- / dual specificity protein kinase, catalytic domain
GRMZM2G048494	Leo1	LOC_Os07g01880.1	Leo1-like protein	AT5G61150.1	Leo1-like protein
GRMZM2G048549	EF_hand_dom|EF_Hand_1_Ca_BS	LOC_Os10g09850.1	EF-Hand 1, calcium-binding site|EF-HAND 2	AT4G38810.2	EF-hand domain|EF-Hand 1, calcium-binding site
GRMZM2G048616	2Npropane_dOase	LOC_Os08g37874.1	Aldolase-type TIM barrel|2-nitropropane dioxygenase, NPD	AT5G64250.2	2-nitropropane dioxygenase, NPD|Aldolase-type TIM barrel
GRMZM2G048665	Leu-rich_rpt_4|F-box_dom	LOC_Os08g39060.1	Leucine-rich repeat, cysteine-containing subtype	AT1G55590.1	F-box domain, cyclin-like
GRMZM2G048819	3'-5'_exonuclease_dom|HRDC_dom|HRDC-like|RNaseH-like_dom	LOC_Os07g32890.1	Helicase/RNase D C-terminal, HRDC domain|3'-5' exonuclease|Polynucleotidyl transferase, ribonuclease H fold	AT2G32415.1	3'-5' exonuclease domain|HRDC domain|Ribonuclease H-like domain
GRMZM2G048821	Thymidine_kinase|Thymidine_kinase_CS	LOC_Os03g02200.2	Thymidine kinase, conserved site|Thymidine kinase	AT3G07800.1	Thymidine kinase, conserved site|Thymidine kinase
GRMZM2G048912	DUF594|DUF4220	LOC_Os07g02480.1	Protein of unknown function DUF594	AT5G45470.1	Protein of unknown function DUF594
GRMZM2G049013	Ribonucl_LSM|Ribonucl_LSM_euk/arc|LSM_dom	LOC_Os05g32310.1	Like-Sm ribonucleoprotein (LSM)-related domain|Like-Sm ribonucleoprotein (LSM) domain, eukaryotic/archaea-type|Like-Sm ribonucleoprotein (LSM) domain	AT5G48870.1	Like-Sm (LSM) domain|Ribonucleoprotein LSM domain|Ribonucleoprotein LSM domain, eukaryotic/archaea-type
GRMZM2G049021	Isochorismatase-like	LOC_Os02g17640.1	Isochorismatase-like	AT3G16190.1	Isochorismatase-like
GRMZM2G049077	HeavyMe-assoc_HMA	LOC_Os07g41600.2	Heavy metal transport/detoxification protein	AT4G16380.1	Heavy metal-associated domain, HMA
GRMZM2G049194	SANT/Myb|Homeodomain-like|Myb_dom	LOC_Os02g53670.1	Homeodomain-like|SANT, DNA-binding|HTH transcriptional regulator, Myb-type, DNA-binding|Homeodomain-related	AT1G72650.2	Homeodomain-like|Myb domain|SANT/Myb domain
GRMZM2G049216	NA	LOC_Os03g02820.1	NA	AT1G65900.1	NA
GRMZM2G049322	DUF3741|DUF4378	LOC_Os03g17210.1	Protein of unknown function DUF3741	AT3G53540.1	Protein of unknown function DUF3741
GRMZM2G049364	F-box_dom|Gal_Oxase/kelch_b-propeller|F-box-assoc_dom_typ3|F-box-assoc_interact_dom	LOC_Os09g20650.1	F-box domain, cyclin-like|F-box associated interaction domain|F-box associated domain, type 3|F-box domain, Skp2-like	NA	NA
GRMZM2G049373	DnaJ_C|DnaJ_domain|HSP40/DnaJ_pept-bd	LOC_Os01g65480.1	Heat shock protein DnaJ|Heat shock protein DnaJ, N-terminal|HSP40/DnaJ peptide-binding|Molecular chaperone, heat shock protein, Hsp40, DnaJ|Chaperone DnaJ, C-terminal	AT3G08910.1	DnaJ domain|HSP40/DnaJ peptide-binding|Chaperone DnaJ, C-terminal|DnaJ domain, conserved site
GRMZM2G049382	PPPDE_dom	LOC_Os03g10200.1	Protein of unknown function DUF862, eukaryotic	AT1G47740.1	Domain of unknown function DUF862, eukaryotic
GRMZM2G049416	Ribosomal_L3|Transl_B-barrel|Ribosomal_L3_CS|Ribosomal_L3_bac/org-type	LOC_Os01g14830.1	Translation elongation/initiation factor/Ribosomal, beta-barrel|Ribosomal protein L3, bacterial/organelle-type|Ribosomal protein L3, conserved site|Ribosomal protein L3	AT3G17465.1	Ribosomal protein L3, conserved site|Ribosomal protein L3|Translation elongation/initiation factor/Ribosomal, beta-barrel|Ribosomal protein L3, bacterial/organelle-type
GRMZM2G049484	NA	LOC_Os03g08300.1	Glycosyl transferase, group 1	AT1G16570.2	Glycosyl transferase, family 1
GRMZM2G049525	Cyclophilin-like_PPIase_dom|WD40_repeat|WD40_repeat_dom|Cyclophilin-type_PPIase_CS	LOC_Os08g44330.1	Peptidyl-prolyl cis-trans isomerase, cyclophilin-type|Cyclophilin-like|WD40 repeat|WD40 repeat, subgroup|WD40/YVTN repeat-like-containing domain|Peptidyl-prolyl cis-trans isomerase, cyclophilin-type, conserved site|WD40 repeat 2|WD40-repeat-containing domain	AT3G44600.1	Cyclophilin-like peptidyl-prolyl cis-trans isomerase domain|WD40-repeat-containing domain|WD40 repeat|WD40/YVTN repeat-like-containing domain
GRMZM2G049641	Clathrin_mu_C|Muniscin_C	LOC_Os08g14620.1	NA	AT5G57460.1	NA
GRMZM2G049693	Cu-oxidase|Cupredoxin|Cu-oxidase_2|Cu-oxidase_3	LOC_Os06g01490.1	Multicopper oxidase, type 1|Multicopper oxidase, type 3|Multicopper oxidase, type 2|Cupredoxin	AT4G12420.1	Multicopper oxidase, type 2|Cupredoxin|Multicopper oxidase, type 3|Multicopper oxidase, type 1
GRMZM2G049759	NA	NA	NA	AT2G34780.1	NA
GRMZM2G049839	Ubiquitin_dom|UBA/Ts_N|UBA-like|UBA/transl_elong_EF1B_N_euk|Peptidase_aspartic_DDI1-type|Peptidase_aspartic_dom	LOC_Os02g10510.1	Peptidase aspartic|Peptidase aspartic, eukaryotic predicted|Ubiquitin|Ubiquitin-associated/translation elongation factor EF1B, N-terminal|Ubiquitin supergroup|Ubiquitin-associated/translation elongation factor EF1B, N-terminal, eukaryote|UBA-like	AT3G13235.1	Ubiquitin subgroup|Ubiquitin-associated/translation elongation factor EF1B, N-terminal|Ubiquitin|UBA-like|Peptidase A2A, retrovirus, catalytic|Aspartic peptidase, DDI1-type|Ubiquitin supergroup|Ubiquitin-associated/translation elongation factor EF1B, N-terminal, eukaryote|Aspartic peptidase
GRMZM2G049954	ARM-type_fold	LOC_Os01g01380.1	NA	AT4G20060.1	Armadillo-type fold
GRMZM2G050076	Epimerase_deHydtase	LOC_Os09g31490.1	NAD-dependent epimerase/dehydratase|NAD(P)-binding domain	AT2G33590.1	NAD(P)-binding domain|NAD-dependent epimerase/dehydratase
GRMZM2G050089	Auxin_eff	LOC_Os01g60230.1	Auxin efflux carrier	AT5G01990.1	Auxin efflux carrier
GRMZM2G050126	DUF1395	NA	NA	AT3G16950.2	Pyridine nucleotide-disulphide oxidoreductase, class I, active site|FAD-dependent pyridine nucleotide-disulphide oxidoreductase|Dihydrolipoamide dehydrogenase|Pyridine nucleotide-disulphide oxidoreductase, dimerisation|Mercuric reductase|Pyridine nucleotide-disulphide oxidoreductase, NAD-binding domain|FAD/NAD-linked reductase, dimerisation
GRMZM2G050166	Cell_div_Cdc14|ARM-type_fold	LOC_Os06g03850.1	Cell division control 14, SIN component	AT4G27750.1	Armadillo-type fold|Cell division protein Cdc14
GRMZM2G050309	MORN|PInositol-4-P-5-kinase_core|PInositol-4P-5-kinase_core_sub|PIno-4-P-5_kinase_pln	LOC_Os02g57660.2	Phosphatidylinositol-4-phosphate 5-kinase, core|MORN motif|Phosphatidylinositol-4-phosphate 5-kinase, core, subgroup|Phosphatidylinositol-4-phosphate 5-kinase, plant	AT3G09920.1	Phosphatidylinositol-4-phosphate 5-kinase, core|MORN motif|Phosphatidylinositol-4-phosphate 5-kinase, plant|Phosphatidylinositol-4-phosphate 5-kinase, core, subgroup
GRMZM2G050435	NA	LOC_Os04g39240.1	NA	AT2G03810.1	NA
GRMZM2G050512	PP2C-like_dom|PP2C_Mn2_Asp60_BS	LOC_Os03g55320.1	Protein phosphatase 2C, N-terminal|Protein phosphatase 2C|Protein phosphatase 2C-related|Protein phosphatase 2C, manganese/magnesium aspartate binding site	AT4G33920.1	Protein phosphatase 2C (PP2C)-like|Protein phosphatase 2C, manganese/magnesium aspartate binding site|Protein phosphatase 2C
GRMZM2G050583	DUF985|RmlC_Cupin	LOC_Os08g35480.1	Protein of unknown function DUF985|RmlC-like jelly roll fold	AT1G19130.1	Protein of unknown function DUF985|RmlC-like jelly roll fold
GRMZM2G050590	E2F_TDP	LOC_Os04g02140.1	E2F Family|Winged helix-turn-helix transcription repressor DNA-binding|Transcription factor E2F/dimerisation partner (TDP)	AT5G22220.2	E2F Family|Winged helix-turn-helix DNA-binding domain|Transcription factor E2F/dimerisation partner (TDP)
GRMZM2G050647	Cullin_repeat-like_dom	LOC_Os04g34450.1	NA	AT1G21170.1	NA
GRMZM2G050714	XAP5	LOC_Os09g36480.1	XAP5 protein	AT2G21150.1	XAP5 protein
GRMZM2G050845	RAP	LOC_Os03g31150.2	RAP domain	AT2G31890.1	RAP domain
GRMZM2G050912	transcription factor activity	LOC_Os06g43870.2	expressed protein	NA	NA
GRMZM2G050933	Cyclin_C-dom|Cyclin_N|Cyclin-like	LOC_Os07g37010.1	Cyclin-related|Cyclin-like|Cyclin, N-terminal|Cyclin D|Cyclin	AT4G03270.1	Cyclin D|Cyclin, N-terminal|Cyclin-like|Cyclin, C-terminal domain
GRMZM2G050984	AldOxase/xan_DH_Mopterin-bd	LOC_Os03g31550.1	Beta-grasp fold, ferredoxin-type|FAD-binding, type 2, subdomain 1|CO dehydrogenase flavoprotein-like, FAD-binding, subdomain 2|CO dehydrogenase flavoprotein, C-terminal|[2Fe-2S]-binding|Aldehyde oxidase/xanthine dehydrogenase, a/b hammerhead|Aldehyde oxidase/xanthine dehydrogenase, molybdopterin binding|2Fe-2S ferredoxin, iron-sulphur binding site|Ferredoxin|FAD-binding, type 2|Molybdopterin dehy…	AT4G34890.1	FAD-binding, type 2|2Fe-2S ferredoxin-type domain|FAD-binding, type 2, subdomain 1|CO dehydrogenase flavoprotein-like, FAD-binding, subdomain 2|Aldehyde oxidase/xanthine dehydrogenase, a/b hammerhead|[2Fe-2S]-binding|CO dehydrogenase flavoprotein, C-terminal|Aldehyde oxidase/xanthine dehydrogenase, molybdopterin binding|Molybdopterin dehydrogenase, FAD-binding|2Fe-2S ferredoxin, iron-sulphur bind…
GRMZM2G051090	F-box_dom	LOC_Os07g36840.1	F-box domain, Skp2-like	AT5G49610.1	F-box associated interaction domain|F-box domain, cyclin-like
GRMZM2G051208	2-oxoA_DH_lipoyl-BS|GCV_H|Single_hybrid_motif|GCV_H_sub	LOC_Os02g07410.1	Single hybrid motif|Glycine cleavage H-protein, subgroup|2-oxo acid dehydrogenase, lipoyl-binding site|Glycine cleavage H-protein	AT2G35120.1	Glycine cleavage H-protein|Glycine cleavage H-protein, subgroup|2-oxo acid dehydrogenase, lipoyl-binding site|Single hybrid motif
GRMZM2G051270	Sulphate_adenylyltransferase|PUA-like_domain|Sulfurylase_cat_dom|ATP-Sase_PUA-like_dom	LOC_Os03g53230.1	Sulphate adenylyltransferase|Pseudouridine synthase/archaeosine transglycosylase-like|Rossmann-like alpha/beta/alpha sandwich fold	AT4G14680.1	Sulphate adenylyltransferase|Rossmann-like alpha/beta/alpha sandwich fold|PUA-like domain
GRMZM2G051403	NA	LOC_Os05g45030.1	NA	AT3G55250.1	NA
GRMZM2G051458	Znf_U1|Znf_C2H2-like	LOC_Os03g61640.1	Zinc finger, U1-type|Zinc finger, double-stranded RNA binding	AT3G05760.1	Zinc finger, double-stranded RNA binding|Zinc finger, U1-type|Zinc finger, C2H2-like
GRMZM2G051502	NB-ARC|Leu-rich_rpt|Disease_R|PP2-like	LOC_Os11g10550.1	Leucine-rich repeat|NB-ARC|Disease resistance protein	AT3G14460.1	Leucine-rich repeat|NB-ARC|Disease resistance protein
GRMZM2G051534	Glyco_hydro_5|Glycoside_hydrolase_SF|Glyco_hydro_5_CS	LOC_Os12g02520.1	Glycoside hydrolase, subgroup, catalytic core|Glycoside hydrolase, family 5, conserved site|Glycoside hydrolase, catalytic core|Glycoside hydrolase, family 5	AT5G01930.1	Glycoside hydrolase, family 5|Glycoside hydrolase, catalytic domain|Glycoside hydrolase, superfamily
GRMZM2G051771	Spermidine/spermine_synthase	LOC_Os07g22600.1	Spermine synthase	AT1G23820.1	Spermidine/spermine synthases family
GRMZM2G051793	SANT/Myb|Homeodomain-like|Myb-like_dom|Myb_dom	LOC_Os07g04700.1	Myb, DNA-binding|Myb transcription factor|SANT, DNA-binding|Homeodomain-like|Homeodomain-related|MYB-like|HTH transcriptional regulator, Myb-type, DNA-binding	AT3G18100.1	Myb-like domain|SANT/Myb domain|Myb domain|Homeodomain-like
GRMZM2G051806	Hexokinase|Hexokinase_N|Hexokinase_C	LOC_Os05g09500.1	Hexokinase|Hexokinase, C-terminal|Hexokinase, N-terminal	AT2G19860.1	Hexokinase, C-terminal|Hexokinase, N-terminal|Hexokinase|Hexokinase, conserved site
GRMZM2G051848	Ribosomal_S8e|Ribosomal_S8e_CS|Ribosomal_S8e/biogenesis_NSA2	LOC_Os04g28180.1	Ribosomal protein S8e/ribosomal biogenesis NSA2=|Ribosomal protein S8e, conserved site|Ribosomal protein S8e	AT5G59240.1	Ribosomal protein S8e|Ribosomal protein S8e, conserved site|Ribosomal protein S8e/ribosomal biogenesis NSA2
GRMZM2G051932	DUF3741	LOC_Os04g42770.5	Protein of unknown function DUF3741	AT4G28760.1	Protein of unknown function DUF3741
GRMZM2G051984	Ser-Thr/Tyr_kinase_cat_dom|Prot_kinase_dom|Tyr_kinase_AS|Kinase-like_dom|Protein_kinase_ATP_BS	LOC_Os04g41310.1	Serine/threonine-protein kinase domain|Protein kinase, catalytic domain|Tyrosine-protein kinase, catalytic domain|Tyrosine-protein kinase, active site|Serine-threonine/tyrosine-protein kinase|Protein kinase, ATP binding site|Protein kinase-like domain	AT3G59350.1	Tyrosine-protein kinase, active site|Protein kinase-like domain|Serine-threonine/tyrosine-protein kinase catalytic domain|Protein kinase, catalytic domain|Protein kinase, ATP binding site
GRMZM2G052036	NA	LOC_Os04g54320.1	NA	AT4G21445.1	NA
GRMZM2G052088	ATPase_V0-cplx_csu/dsu|ATPase_V0-cplx_dsu	LOC_Os01g40470.1	ATPase, V0 complex, subunit D|ATPase, V0/A0 complex, subunit C/D	AT3G28715.1	ATPase, V0 complex, subunit d|ATPase, V0 complex, c/d subunit
GRMZM2G052129	Pleckstrin_homology	LOC_Os05g51710.1	Pleckstrin homology-type|Pleckstrin homology	AT4G23895.1	Pleckstrin homology domain|Pleckstrin homology-like domain
GRMZM2G052148	Nucleoporin_int_Nup93/Nic96	LOC_Os03g22690.1	Nucleoporin interacting component Nup93/Nic96	AT2G41620.1	Nucleoporin interacting component Nup93/Nic96
GRMZM2G052341	RRM_dom	LOC_Os02g39890.1	RNA recognition motif, RNP-1|Nucleotide-binding, alpha-beta plait	AT5G44200.1	Nucleotide-binding, alpha-beta plait|RNA recognition motif domain
GRMZM2G052344	Znf_RING	LOC_Os10g39770.1	Zinc finger, RING-type	AT5G66070.2	Zinc finger, C3HC4 RING-type|Zinc finger, RING-type
GRMZM2G052471	Galactose-bd-like|PITH_dom	LOC_Os03g58130.1	Proteasome-interacting thioredoxin-like domain, C-terminal|Thioredoxin, core	AT3G04780.1	PITH domain
GRMZM2G052479	Thioredoxin-like fold	LOC_Os03g17600.1	expressed protein	AT2G37240.1	Thioredoxin superfamily protein
GRMZM2G052483	TGA_domain	LOC_Os02g44250.1	NA	AT4G22600.1	NA
GRMZM2G052515	E2F_TDP	LOC_Os12g06200.1	Transcription factor E2F/dimerisation partner (TDP)|E2F Family|Winged helix-turn-helix transcription repressor DNA-binding	AT5G22220.2	E2F Family|Winged helix-turn-helix DNA-binding domain|Transcription factor E2F/dimerisation partner (TDP)
GRMZM2G052670	Sec1-like	LOC_Os02g24134.1	Sec1-like protein	AT1G77140.1	Sec1-like protein
GRMZM2G052713	Longin-like_dom|AP_complex_ssu|AP_mu_sigma_su	LOC_Os12g10560.1	Longin-like|Adaptor protein complex, sigma subunit	AT1G47830.1	Longin-like domain|Adaptor protein complex, sigma subunit
GRMZM2G052880	Sec1-like	LOC_Os02g25580.1	Sec1-like protein	AT1G12360.1	Sec1-like protein
GRMZM2G052893	NA	LOC_Os09g35990.1	NA	AT4G24090.1	NA
GRMZM2G053008	TF_IIIC_su-5	LOC_Os01g34430.1	Transcription factor IIIC, subunit 5	AT3G49410.1	Transcription factor IIIC, subunit 5
GRMZM2G053196	Pentatricopeptide_repeat	LOC_Os06g09880.1	Pentatricopeptide repeat	AT3G18110.1	Pentatricopeptide repeat
GRMZM2G053284	Actin_CS|Actin-related|Actin/actin-like_CS	LOC_Os01g64630.4	Actin/actin-like|Actin/actin-like conserved site|Actin, conserved site	AT5G09810.1	Actin, conserved site|Actin-related protein|Actin/actin-like conserved site
GRMZM2G053322	Epimerase_deHydtase	LOC_Os05g32140.1	NAD-dependent epimerase/dehydratase|NAD(P)-binding domain	AT4G33030.1	NAD(P)-binding domain|NAD-dependent epimerase/dehydratase
GRMZM2G053507	Cyt_B5-like_heme/steroid-bd|Cyt_B5_heme-BS	LOC_Os08g29669.1	Cytochrome b5|Cytochrome b5, heme-binding site	AT1G60660.1	Cytochrome b5-like heme/steroid binding domain|Cytochrome b5, heme-binding site
GRMZM2G053631	RNaseH-like_dom|3'-5'_exonuclease_dom	LOC_Os04g03990.1	3'-5' exonuclease|Polynucleotidyl transferase, ribonuclease H fold	AT4G13870.2	3'-5' exonuclease domain|Ribonuclease H-like domain
GRMZM2G053766	APC4_long_dom|WD40_repeat|WD40_repeat_dom|Apc4_WD40_dom	LOC_Os02g54490.1	WD40 repeat, subgroup|WD40/YVTN repeat-like-containing domain|WD40 repeat-like-containing domain|WD40 repeat	AT4G21530.1	WD40-repeat-containing domain|WD40 repeat|WD40/YVTN repeat-like-containing domain
GRMZM2G053869	NA	LOC_Os04g55280.1	NA	AT3G52240.1	NA
GRMZM2G053909	Znf_RING	LOC_Os04g51400.3	Zinc finger, RING-type|Zinc finger, C3HC4 RING-type	AT5G10650.1	Zinc finger, C3HC4 RING-type|Zinc finger, RING-type
GRMZM2G053921	BT1|MFS_dom_general_subst_transpt	LOC_Os05g32320.1	Biopterin transport-related protein BT1|Major facilitator superfamily, general substrate transporter	AT1G64890.1	Biopterin transport-related protein BT1|Major facilitator superfamily domain, general substrate transporter
GRMZM2G053987	MAP_kinase_CS|Ser/Thr_dual-sp_kinase_dom|Prot_kinase_dom|Ser/Thr_kinase_AS|Kinase-like_dom|Protein_kinase_ATP_BS	LOC_Os03g17700.1	Serine/threonine-protein kinase, active site|Protein kinase, ATP binding site|Protein kinase-like domain|MAP kinase, conserved site|Protein kinase, catalytic domain|JNK MAP kinase|Serine/threonine-protein kinase-like domain|Tyrosine-protein kinase, catalytic domain|Serine/threonine-protein kinase domain	AT3G45640.1	Protein kinase, catalytic domain|Serine/threonine- / dual specificity protein kinase, catalytic domain|Tyrosine-protein kinase, catalytic domain|Protein kinase, ATP binding site|Serine/threonine-protein kinase, active site|Mitogen-activated protein (MAP) kinase, conserved site|Protein kinase-like domain
GRMZM2G054020	Band_7	LOC_Os03g30790.1	Band 7 protein	AT2G03510.1	Band 7 protein
GRMZM2G054028	NA	LOC_Os06g13220.1	NA	AT1G05060.1	NA
GRMZM2G054136	Ribosomal_S6e|Ribosomal_S6_euk|Ribosomal_S6e_CS	LOC_Os03g27260.1	Ribosomal protein S6e, conserved site|Ribosomal protein S6e|Ribosomal protein S6, eukaryotic	AT5G10360.1	Ribosomal protein S6e|Ribosomal protein S6, eukaryotic|Ribosomal protein S6e, conserved site
GRMZM2G054149	Ribosomal_L21|Ribosomal_L21_CS	LOC_Os02g15900.1	Ribosomal protein L21, conserved site|Ribosomal protein L21	AT1G35680.1	Ribosomal protein L21|Ribosomal protein L21, conserved site
GRMZM2G054225	DNA-dir_RNA_pol_su2_6|RNA_pol_bsu_CS|RNA_pol_Rpb2_7|RNA_pol_Rpb2_2|RNA_pol_bsu_protrusion|RNA_pol_Rpb2_3|RNA_pol_Rpb2_4|RNA_pol_Rpb2_5	LOC_Os04g54840.1	RNA polymerase, beta subunit, conserved site|RNA polymerase Rpb2, domain 7|RNA polymerase, beta subunit, protrusion|DNA-directed RNA polymerase, subunit 2, domain 6|RNA polymerase Rpb2, domain 4|DNA-directed RNA polymerase, subunit 2|RNA polymerase Rpb2, domain 2|RNA polymerase Rpb2, domain 3|RNA polymerase Rpb2, domain 5	AT3G23780.1	RNA polymerase Rpb2, domain 4|RNA polymerase Rpb2, domain 2|RNA polymerase Rpb2, domain 5|RNA polymerase Rpb2, domain 3|DNA-directed RNA polymerase, subunit 2|DNA-directed RNA polymerase, subunit 2, domain 6|RNA polymerase Rpb2, domain 7|RNA polymerase, beta subunit, conserved site|RNA polymerase, beta subunit, protrusion
GRMZM2G054233	NA	LOC_Os02g15880.1	NA	AT1G64140.1	NA
GRMZM2G054247	APC_su10/DOC_dom|Galactose-bd-like|APC_su10	LOC_Os05g50360.1	Anaphase-promoting complex, subunit 10|Galactose-binding domain-like|Anaphase-promoting complex, subunit 10, subgroup	AT2G18290.1	Galactose-binding domain-like|Anaphase-promoting complex, subunit 10/DOC domain|Anaphase-promoting complex, subunit 10
GRMZM2G054277	NAC-dom	LOC_Os09g33490.1	No apical meristem (NAM) protein	AT2G33480.1	No apical meristem (NAM) protein
GRMZM2G054393	NA	LOC_Os12g35060.3	NA	AT5G54148.1	NA
GRMZM2G054405	NA	LOC_Os07g09140.1	NA	AT4G14100.1	NA
GRMZM2G054465	Trp_syn_b_sub_like_PLP_eny_SF|Trp_synth_b-like|Trp_synth_beta/beta-like	LOC_Os06g42560.3	Pyridoxal phosphate-dependent enzyme, beta subunit|Tryptophan synthase, beta chain-like	AT5G38530.1	Tryptophan synthase beta subunit-like PLP-dependent enzymes superfamily|Tryptophan synthase, beta chain-like
GRMZM2G054522	NA	LOC_Os02g46956.1	NA	AT5G38710.1	Proline oxidase|Proline dehydrogenase
GRMZM2G054559	PLipase_D/transphosphatidylase|C2_dom|PLipase_D_pln|PLipase_D_C	LOC_Os01g07760.2	Phospholipase D/Transphosphatidylase|C2 calcium-dependent membrane targeting|Phospholipase D, plant|Phospholipase D|C2 calcium/lipid-binding domain, CaLB	AT3G15730.1	C2 calcium/lipid-binding domain, CaLB|Phospholipase D family|Phospholipase D, plant|C2 calcium-dependent membrane targeting|Phospholipase D/Transphosphatidylase
GRMZM2G054651	TB2_DP1_HVA22	LOC_Os11g38920.2	TB2/DP1/HVA22 related protein	AT1G74520.1	TB2/DP1/HVA22-related protein
GRMZM2G054706	NA	LOC_Os02g04260.1	NA	AT5G11810.1	NA
GRMZM2G055107	DUF3110	LOC_Os03g07190.1	Protein of unknown function DUF3110	AT1G13990.3	Protein of unknown function DUF3110
GRMZM2G055172	Elp5	LOC_Os03g10460.1	Histone acetylation protein 2	AT2G18410.1	Histone acetylation protein 2
GRMZM2G055217	YrdC-like_dom|DHBP_synth_RibB-like_a/b_dom	LOC_Os03g10450.1	DHBP synthase RibB-like alpha/beta domain|Sua5/YciO/YrdC, N-terminal|Sua5/YciO/YrdC/YwlC	AT5G60590.2	YrdC-like domain|DHBP synthase RibB-like alpha/beta domain
GRMZM2G055458	Thi_PPkinase|TPK_catalytic|Thiamin_PyroPKinase_B1-bd|Thiamin_pyrophosphokinase_euk	LOC_Os01g25440.1	Thiamin pyrophosphokinase, catalytic domain|Thiamin pyrophosphokinase, vitamin B1-binding domain|Thiamin pyrophosphokinase|Thiamin pyrophosphokinase, eukaryotic	AT1G02880.3	Thiamin pyrophosphokinase, vitamin B1-binding domain|Thiamin pyrophosphokinase|Thiamin pyrophosphokinase, eukaryotic|Thiamin pyrophosphokinase, catalytic domain
GRMZM2G055527	Ubiquitin_dom	LOC_Os03g24920.1	Ubiquitin|Ubiquitin supergroup	AT5G57860.1	Ubiquitin supergroup|Ubiquitin
GRMZM2G055575	NAF_dom|Ser/Thr_dual-sp_kinase_dom|Prot_kinase_dom|Ser/Thr_kinase_AS|Kinase-like_dom|Protein_kinase_ATP_BS|NAF/FISL_domain	LOC_Os03g03510.1	Serine/threonine-protein kinase, active site|NAF/FISL domain|Protein kinase, catalytic domain|Protein kinase, ATP binding site|Protein kinase-like domain|Tyrosine-protein kinase, catalytic domain|Serine/threonine-protein kinase domain|Calcium/calmodulin-dependent protein kinase-like|CBL-interacting protein kinase|Serine/threonine-protein kinase-like domain|NAF domain	AT1G01140.3	NAF domain|Serine/threonine-protein kinase, active site|NAF/FISL domain|Protein kinase-like domain|Protein kinase, catalytic domain|Protein kinase, ATP binding site|Calcium/calmodulin-dependent/calcium-dependent protein kinase|Serine/threonine- / dual specificity protein kinase, catalytic domain
GRMZM2G055657	NA	LOC_Os05g30340.1	NA	AT3G59670.1	NA
GRMZM2G055698	Peptidase_S54_rhomboid_dom	LOC_Os03g02530.1	Peptidase S54, rhomboid	AT1G63120.1	Peptidase S54, rhomboid
GRMZM2G055704	HeavyMe-assoc_HMA	LOC_Os10g38870.1	Heavy metal transport/detoxification protein	AT5G52760.1	NA
GRMZM2G055807	Helicase_C|Helicase_Ercc3|Helicase/UvrB_dom|Helicase_ATP-bd	LOC_Os01g49680.1	Xeroderma pigmentosum group B protein (XP-B)|Helicase, superfamily 1/2, ATP-binding domain|DNA/RNA helicase, C-terminal|Restriction endonuclease, type I, R subunit/Type III, Res subunit|DEAD-like helicase, N-terminal	AT5G41360.1	Helicase, C-terminal|Helicase Ercc3|Helicase/UvrB domain|Helicase, superfamily 1/2, ATP-binding domain
GRMZM2G055809	DUF4228_plant	LOC_Os09g21380.1	NA	AT1G60010.1	NA
GRMZM2G055905	PEstase_dom|Ser/Thr-sp_prot-phosphatase	LOC_Os01g49690.1	Serine/threonine-specific protein phosphatase/bis(5-nucleosyl)-tetraphosphatase|Metallophosphoesterase	AT3G19980.1	Serine/threonine-specific protein phosphatase/bis(5-nucleosyl)-tetraphosphatase|Metallophosphoesterase domain
GRMZM2G055973	Znf_RING	LOC_Os11g05300.1	Zinc finger, RING-type|Zinc finger, C3HC4 RING-type	AT1G35330.1	Zinc finger, C3HC4 RING-type|Zinc finger, RING-type
GRMZM2G055992	Leu-rich_rpt_typical-subtyp|Leu-rich_rpt	LOC_Os08g40090.1	Leucine-rich repeat, typical subtype|Leucine-rich repeat	AT4G35470.1	Leucine-rich repeat|Leucine-rich repeat, typical subtype
GRMZM2G055999	HeavyMe-assoc_HMA	LOC_Os01g03490.1	Heavy metal transport/detoxification protein	AT1G23000.1	Heavy metal-associated domain, HMA
GRMZM2G056036	NA	LOC_Os04g42490.1	Glycosyltransferase, ALG10|Alpha-1, 2 glucosyltransferase Alg10	AT5G02410.1	Glycosyltransferase, ALG10|Alpha-1, 2 glucosyltransferase Alg10
GRMZM2G056075	DNA_mismatch_repair_MutS_C|DNA_mismatch_repair_MutS-lik_N|DNA_mismatch_repair_MutS_core|DNA_mmatch_repair_MutS_con_dom|DNA_mismatch_repair_MutS_clamp|DNA_mismatch_repair_MSH2	LOC_Os05g19270.1	DNA mismatch repair protein, MSH2|DNA mismatch repair protein MutS, core|DNA mismatch repair protein MutS, C-terminal|DNA mismatch repair protein MutS, connector|DNA mismatch repair protein MutS, clamp|DNA mismatch repair protein MutS-like, N-terminal	AT3G18524.1	DNA mismatch repair protein, MSH2|DNA mismatch repair protein MutS, connector domain|DNA mismatch repair protein MutS, C-terminal|DNA mismatch repair protein MutS, core|DNA mismatch repair protein MutS-like, N-terminal|DNA mismatch repair protein MutS, clamp
GRMZM2G056400	SANT/Myb|Myb_dom_plants|Homeodomain-like	LOC_Os08g33050.1	Homeodomain-related|Homeodomain-like|Myb-like DNA-binding domain, SHAQKYF class|Myb, DNA-binding	AT5G16560.1	Myb domain, plants|Homeodomain-like
GRMZM2G056462	Transl_init_fac_IF2/IF5|Transl_init_fac_IF2/IF5_N|Transl_init_fac_IF2/IF5_Zn-bd	LOC_Os03g21550.2	Translation initiation factor IF2/IF5, zinc-binding|Translation initiation factor IF2/IF5|Translation initiation factor IF2/IF5, N-terminal	AT5G20920.1	Translation initiation factor IF2/IF5|Translation initiation factor IF2/IF5, N-terminal|Translation initiation factor IF2/IF5, zinc-binding
GRMZM2G056564	NA	LOC_Os07g42760.1	NA	AT5G66840.1	SAP domain
GRMZM2G056573	YTH_domain	LOC_Os01g22630.1	YTH domain	AT1G48110.1	YTH domain
GRMZM2G056608	Ankyrin_rpt|Ankyrin_rpt-contain_dom|PGG_dom	LOC_Os07g34390.1	Ankyrin repeat-containing domain|Ankyrin repeat	AT4G03500.1	Ankyrin repeat-containing domain|Ankyrin repeat
GRMZM2G056632	NA	LOC_Os09g38750.1	NA	AT1G69980.1	NA
GRMZM2G056645	WD40_repeat|BEACH_dom|WD40_repeat_dom|WD40_repeat_CS	LOC_Os03g53280.1	WD40 repeat|WD40-repeat-containing domain|Beige/BEACH|WD40 repeat 2|WD40 repeat, conserved site|WD40/YVTN repeat-like-containing domain|WD40 repeat, subgroup|Concanavalin A-like lectin/glucanase|Armadillo-type fold|WD40 repeat-like-containing domain	AT1G03060.1	BEACH domain|Armadillo-type fold|WD40 repeat|WD40 repeat, conserved site|WD40-repeat-containing domain|WD40/YVTN repeat-like-containing domain
GRMZM2G056661	Nup186/Nup192/Nup205	LOC_Os02g10790.1	Protein of unknown function DUF3414	AT5G51200.1	Nucleoporin Nup186/Nup192/Nup205
GRMZM2G056732	Prot_kinase_dom|Ser/Thr_kinase_AS|Kinase-like_dom|Ser/Thr_dual-sp_kinase_dom|Protein_kinase_ATP_BS	NA	NA	AT4G33950.1	Serine/threonine- / dual specificity protein kinase, catalytic domain|Tyrosine-protein kinase, catalytic domain|Protein kinase, catalytic domain|Protein kinase, ATP binding site|Serine/threonine-protein kinase, active site|Calcium/calmodulin-dependent/calcium-dependent protein kinase|Protein kinase-like domain
GRMZM2G056750	NA	LOC_Os03g18710.1	NA	AT2G38440.1	WH2 domain
GRMZM2G056916	WD40_repeat|WD40_repeat_dom|WD40_repeat_CS	LOC_Os03g64110.1	WD40 repeat 2|WD40 repeat, conserved site|WD40-repeat-containing domain|WD40/YVTN repeat-like-containing domain|WD40 repeat-like-containing domain|WD40 repeat|WD40 repeat, subgroup	AT4G00090.1	WD40-repeat-containing domain|WD40 repeat|WD40/YVTN repeat-like-containing domain|WD40 repeat, conserved site
GRMZM2G056975	DXP_reductoisomerase|DXP_reductoisomerase_N|DXP_reductoisomerase_C|DXPR_C	LOC_Os01g01710.1	1-deoxy-D-xylulose 5-phosphate reductoisomerase|1-deoxy-D-xylulose 5-phosphate reductoisomerase, C-terminal|1-deoxy-D-xylulose 5-phosphate reductoisomerase, N-terminal	AT5G62790.2	1-deoxy-D-xylulose 5-phosphate reductoisomerase|1-deoxy-D-xylulose 5-phosphate reductoisomerase, N-terminal|1-deoxy-D-xylulose 5-phosphate reductoisomerase, C-terminal
GRMZM2G057000	Oxid_FAD_bind_N|FAD-bd_2	LOC_Os10g25780.2	FAD linked oxidase, N-terminal|FAD-binding, type 2|FAD-linked oxidase, FAD-binding, subdomain 2	AT3G19820.1	FAD-binding, type 2|FAD linked oxidase, N-terminal
GRMZM2G057023	Interferon-rel_develop_reg_N|ARM-type_fold	LOC_Os07g39900.1	Interferon-related developmental regulator, N-terminal	AT1G27760.3	Interferon-related developmental regulator, N-terminal|Armadillo-type fold|Interferon-related developmental regulator, C-terminal
GRMZM2G057037	GDP-Fuc_O-FucTrfase|FucosylTrfase_pln	LOC_Os09g24570.1	GDP-fucose protein O-fucosyltransferase	AT4G24530.1	GDP-fucose protein O-fucosyltransferase
GRMZM2G057131	RWP-RK_dom	LOC_Os04g47640.1	Plant regulator RWP-RK	AT4G35590.1	RWP-RK domain
GRMZM2G057140	His_Pase_superF_clade-2	LOC_Os01g56980.1	Histidine phosphatase superfamily, clade-2	AT3G01310.1	Ferritin-like superfamily|Histidine phosphatase superfamily, clade-2|ATP-grasp fold, RimK-type
GRMZM2G057150	Znf_RING|Znf_RING_H2	LOC_Os01g01700.1	Zinc finger, RING-type	AT5G20570.2	NA
GRMZM2G057186	NA	LOC_Os12g08810.1	NA	AT5G55120.1	NA
GRMZM2G057208	Cyt_P450_E_grp-I|Cyt_P450|Cyt_P450_CS	LOC_Os02g30080.1	Cytochrome P450|Cytochrome P450, E-class, group I|Cytochrome P450, conserved site	AT4G37370.1	Cytochrome P450, conserved site|Cytochrome P450|Cytochrome P450, E-class, group I
GRMZM2G057258	AP_V-HP-rel	LOC_Os08g03370.1	Acid phosphatase/vanadium-dependent haloperoxidase related	AT1G67600.1	Acid phosphatase/vanadium-dependent haloperoxidase-related
GRMZM2G057296	Glyco_hydro_28|PbH1|Pectin_lyase_fold/virulence	LOC_Os07g14160.1	Glycoside hydrolase, family 28|Parallel beta-helix repeat|Pectin lyase fold/virulence factor|Pectin lyase fold	AT3G62110.1	Parallel beta-helix repeat|Pectin lyase fold/virulence factor|Pectin lyase fold|Glycoside hydrolase, family 28
GRMZM2G057305	NA	LOC_Os01g16620.5	NA	AT4G19160.2	NA
GRMZM2G057328	Epimerase_deHydtase	LOC_Os02g08420.1	NAD-dependent epimerase/dehydratase|NAD(P)-binding domain	AT1G15950.1	NAD(P)-binding domain|NAD-dependent epimerase/dehydratase
GRMZM2G057402	C2_dom|Vps62|VPSAP_dom	LOC_Os02g27110.1	Vacuolar protein sorting-associated protein|Protein of unknown function DUF946|C2 calcium/lipid-binding domain, CaLB|C2 membrane targeting protein	AT1G48090.1	Vacuolar protein sorting-associated protein 13 domain|Vacuolar protein sorting-associated protein 62|C2 calcium/lipid-binding domain, CaLB|C2 membrane targeting protein
GRMZM2G057475	Diacylglycerol_kinase_cat_dom|ATP-NAD_kinase_PpnK-typ	LOC_Os07g37580.3	NA	AT4G21540.1	Diacylglycerol kinase, catalytic domain
GRMZM2G057557	Bac_surfAg_D15	LOC_Os12g01500.1	Bacterial surface antigen (D15)	AT5G05520.1	Surface antigen variable number|Bacterial surface antigen (D15)
GRMZM2G057576	Clathrin_H-chain_propeller_N|Clathrin_H-chain/VPS_repeat|Clathrin_H-chain_linker_core|ARM-type_fold|Clathrin_heavy_chain|Clathrin_H-chain_propeller_rpt	LOC_Os11g01380.1	Clathrin, heavy chain, propeller repeat|Clathrin, heavy chain, linker, core motif|Clathrin, heavy chain|Clathrin, heavy chain/VPS, 7-fold repeat|Clathrin, heavy chain, propeller, N-terminal|Armadillo-type fold|Clathrin, heavy chain, linker/propeller domain|Tetratricopeptide-like helical	AT3G11130.1	Clathrin, heavy chain, linker/propeller domain|Armadillo-type fold|Tetratricopeptide-like helical|Clathrin, heavy chain/VPS, 7-fold repeat|Clathrin, heavy chain, linker, core motif|Clathrin, heavy chain, propeller repeat|Clathrin, heavy chain|Clathrin, heavy chain, propeller, N-terminal
GRMZM2G057820	Ferroportin-1|MFS_dom_general_subst_transpt	LOC_Os12g37530.3	Ferroporti-1|Major facilitator superfamily, general substrate transporter	AT5G26820.1	Ferroporti-1|Major facilitator superfamily domain, general substrate transporter
GRMZM2G057829	NA	LOC_Os02g45950.1	NA	AT1G53345.1	NA
GRMZM2G057935	EnvZ-like_dim/P|HATPase_ATP-bd|GAF|Phytochrome|PAS|Sig_transdc_His_kinase_core|Phytochrome_A-E|Phytochrome_cen-reg|PAS_2|PAS_fold|Phyto_chromo_attachment	LOC_Os03g54084.1	PAS|Phytochrome|Phytochrome, central region|PAS fold|PAS fold-2|GAF|ATPase-like, ATP-binding domain|Signal transduction histidine kinase, subgroup 1, dimerisation/phosphoacceptor domain|Phytochrome A/B/C/D/E|Phytochrome chromophore binding site|Phytochrome chromophore attachment domain|Signal transduction histidine kinase, core	AT5G35840.1	Phytochrome|PAS fold|PAS fold-2|PAS domain|PAC motif|Histidine kinase-like ATPase, ATP-binding domain|Phytochrome chromophore binding site|Phytochrome, central region|Signal transduction histidine kinase, subgroup 1, dimerisation/phosphoacceptor domain|Signal transduction histidine kinase, core|Phytochrome chromophore attachment domain|GAF domain|Phytochrome A/B/C/D/E
GRMZM2G058026	Aspartic_peptidase_AS|Peptidase_aspartic_dom|Aspartic_peptidase	LOC_Os06g15760.1	Peptidase aspartic, catalytic|Peptidase A1|Peptidase aspartic|Peptidase aspartic, active site	AT1G49050.1	Peptidase A1|Aspartic peptidase|Peptidase aspartic, active site
GRMZM2G058261	NA	LOC_Os03g57070.1	FAD dependent oxidoreductase	AT1G56000.1	FAD dependent oxidoreductase
GRMZM2G058310	Glyco_hydro_14|Glyco_hydro_14B_pln|Glycoside_hydrolase_SF|Glyco_hydro_14_CS	LOC_Os07g35940.1	Glycoside hydrolase, family 14|Glycoside hydrolase, family 14, conserved site|Glycoside hydrolase, subgroup, catalytic core|Glycoside hydrolase, catalytic core|Glycoside hydrolase, family 14B, plant	AT4G15210.1	Glycoside hydrolase, family 14|Glycoside hydrolase, catalytic domain|Glycoside hydrolase, family 14B, plant|Glycoside hydrolase, superfamily|Glycoside hydrolase, family 14, conserved site
GRMZM2G058366	NA	LOC_Os01g12670.5	NA	AT2G46200.1	NA
GRMZM2G058374	Nucleoporin_Nup133/Nup155_C	LOC_Os03g12450.1	Nucleoporin, Nup133/Nup155-like, C-terminal|Nucleoporin, Nup133/Nup155-like, N-terminal	AT2G05120.1	Nucleoporin, Nup133/Nup155-like, C-terminal|Nucleoporin, Nup133/Nup155-like, N-terminal
GRMZM2G058450	Znf_RING|Znf_RING_CS	LOC_Os01g67850.1	Zinc finger, RING-type|Zinc finger, RING-type, conserved site|Zinc finger, C3HC4 RING-type	AT1G13195.1	Zinc finger, RING-type|Zinc finger, RING-type, conserved site
GRMZM2G058451	bHLH_dom	LOC_Os07g35870.1	Helix-loop-helix DNA-binding|Helix-loop-helix DNA-binding domain	AT5G54680.1	Myc-type, basic helix-loop-helix (bHLH) domain
GRMZM2G058472	Glyco_trans_8	LOC_Os01g65780.2	Glycosyl transferase, family 8	AT1G77130.1	Glycosyl transferase, family 8
GRMZM2G058496	Arv1	LOC_Os03g57090.1	Arv1-like protein	AT1G01020.1	Arv1 protein
GRMZM2G058522	SOD_Cu_Zn_dom|SOD_Cu/Zn_BS	LOC_Os07g46990.1	Superoxide dismutase, copper/zinc binding|Superoxide dismutase, copper/zinc, binding site	AT1G08830.1	Superoxide dismutase, copper/zinc binding domain|Superoxide dismutase, copper/zinc, binding site
GRMZM2G058760	Flavoprot_Pyr_Nucl_cyt_Rdtase|OxRdtase_FAD/NAD-bd|OxRdtase_FAD-bd_dom|Fd_Rdtase_FAD-bd|Riboflavin_synthase-like_b-brl	LOC_Os03g57120.1	Flavoprotein pyridine nucleotide cytochrome reductase|Ferredoxin reductase-type FAD-binding domain|Oxidoreductase FAD/NAD(P)-binding|Oxidoreductase, FAD-binding domain|Ferredoxin--NADP reductase|Ferredoxin Reductase|Riboflavin synthase-like beta-barrel	AT4G05390.1	Riboflavin synthase-like beta-barrel|Ferredoxin Reductase|Oxidoreductase, FAD-binding domain|Ferredoxin reductase-type FAD-binding domain|Flavoprotein pyridine nucleotide cytochrome reductase|Ferredoxin-NADP+ reductase|Oxidoreductase FAD/NAD(P)-binding
GRMZM2G058954	AAA+_ATPase|DNA_recomb/repair_RecA|DNA_recomb/repair_RecA_CS|RecA_monomer-monomer_interface|RecA_ATP-bd|RecA_C	LOC_Os01g67510.1	DNA recombination and repair protein RecA|ATPase, AAA+ type, core|DNA recombination/repair protein RecA, conserved site|DNA recombination/repair protein RecA/RadB, ATP-binding domain|DNA recombination/repair protein RecA, monomer-monomer interface	AT2G19490.1	DNA recombination/repair protein RecA, conserved site|DNA recombination and repair protein RecA|AAA+ ATPase domain|DNA recombination/repair protein RecA/RadB, ATP-binding domain|DNA recombination/repair protein RecA, monomer-monomer interface
GRMZM2G058970	DUF814|Fibro-bd_N	LOC_Os12g37720.1	Zinc finger, CCHC-type|Protein of unknown function DUF3441|Fibronectin-binding A, N-terminal|Protein of unknown function DUF814	AT5G49930.1	Zinc finger, CCHC-type|Fibronectin-binding A, N-terminal|Protein of unknown function DUF3441|Domain of unknown function DUF814
GRMZM2G059010	DNA_pol_alpha/epsilon_bsu|Pol_alpha_B_N|DNA_pol_alpha_bsu	LOC_Os12g13950.1	DNA polymerase alpha, subunit B N-terminal|DNA polymerase alpha/epsilon, subunit B|DNA polymerase alpha, subunit B	AT1G67630.1	DNA polymerase alpha/epsilon, subunit B|DNA polymerase alpha, subunit B N-terminal|DNA polymerase alpha, subunit B
GRMZM2G059121	Ura_phspho_trans	LOC_Os05g38170.1	Phosphoribosyltransferase|Uracil phosphoribosyl transferase	AT3G53900.2	Uracil phosphoribosyl transferase|Phosphoribosyltransferase domain
GRMZM2G059167	SANT/Myb|Homeodomain-like|Myb_dom	NA	NA	AT3G54960.1	Thioredoxin-like fold|Disulphide isomerase|Thioredoxin domain|Thioredoxin, conserved site|Protein disulphide isomerase
GRMZM2G059302	GNAT_dom|Acyl_CoA_acyltransferase	LOC_Os11g32280.1	Acyl-CoA N-acyltransferase|GCN5-related N-acetyltransferase, C-terminal|GCN5-related N-acetyltransferase	AT2G38130.1	GNAT domain|Acyl-CoA N-acyltransferase
GRMZM2G059428	NAC-dom	LOC_Os03g04070.1	No apical meristem (NAM) protein	AT2G17040.1	No apical meristem (NAM) protein
GRMZM2G059432	Bromodomain|Bromodomain_CS	LOC_Os08g01794.1	Bromodomain|Bromodomain, conserved site	AT1G58025.2	Bromodomain|Bromodomain, conserved site
GRMZM2G059497	Ser-Thr/Tyr_kinase_cat_dom|Prot_kinase_dom|Kinase-like_dom|LRR-contain_N2|Leu-rich_rpt_4	LOC_Os01g48390.2	Leucine-rich repeat-containing N-terminal domain, type 2|Serine-threonine/tyrosine-protein kinase|Tyrosine-protein kinase, catalytic domain|Leucine-rich repeat|Twin-arginine translocation pathway, signal sequence|Protein kinase, catalytic domain|Protein kinase-like domain|Serine/threonine-protein kinase domain	AT5G45840.2	Protein kinase, catalytic domain|Serine-threonine/tyrosine-protein kinase catalytic domain|Leucine-rich repeat-containing N-terminal, type 2|Leucine-rich repeat|Protein kinase-like domain|Tyrosine-protein kinase, catalytic domain|Serine/threonine- / dual specificity protein kinase, catalytic domain
GRMZM2G059580	GST_C|Glutathione_S-Trfase_N|Transl_elong_EF1_G_con|Glutathione-S-Trfase_C-like|Thioredoxin-like_fold	LOC_Os06g37440.1	Glutathione S-transferase, C-terminal-like|Glutathione S-transferase, C-terminal|Glutathione S-transferase, N-terminal|Translation elongation factor EF1B, gamma chain, conserved|Glutathione S-transferase/chloride channel, C-terminal|Thioredoxin fold|Thioredoxin-like fold	AT1G09640.1	Translation elongation factor EF1B, gamma chain, conserved|Glutathione S-transferase, N-terminal|Glutathione S-transferase/chloride channel, C-terminal|Glutathione S-transferase, C-terminal-like|Thioredoxin-like fold|Glutathione S-transferase, C-terminal
GRMZM2G059618	Sas10/Utp3/C1D	LOC_Os08g16880.1	Exosome-associated factor Rrp47/DNA strand repair C1D|Sas10/Utp3/C1D	AT5G25080.1	Exosome-associated factor Rrp47/DNA strand repair C1D|Sas10/Utp3/C1D
GRMZM2G059669	Aminotrans_IV	LOC_Os02g15360.1	Aminotransferase, class IV	AT3G54970.1	Aminotransferase, class IV
GRMZM2G059865	Skp1_comp|BTB/POZ_fold|Skp1_comp_dimer|Skp1_comp_POZ	LOC_Os04g52650.1	NA	AT1G75950.1	SKP1 component, dimerisation|BTB/POZ fold|E3 ubiquitin ligase, SCF complex, Skp subunit|SKP1 component|SKP1 component, POZ
GRMZM2G060000	E2F_TDP	LOC_Os06g13670.1	Winged helix-turn-helix transcription repressor DNA-binding|Transcription factor E2F/dimerisation partner (TDP)|E2F Family	AT3G48160.2	E2F Family|Transcription factor E2F/dimerisation partner (TDP)|Winged helix-turn-helix DNA-binding domain
GRMZM2G060045	AAA+_ATPase|ABC_transporter-like|ABC_Peroxi_TM|ABC1_TM_dom|ABC_transporter_CS	LOC_Os01g73530.2	ABC transporter integral membrane type 1|ABC transporter, N-terminal|ABC transporter-like|ATPase, AAA+ type, core|ABC transporter, transmembrane domain, type 1|ABC transporter, conserved site	AT4G39850.3	ABC transporter, N-terminal|ABC transporter-like|ABC transporter, integral membrane type 1|ABC transporter, transmembrane domain, type 1|ABC transporter, conserved site|AAA+ ATPase domain
GRMZM2G060057	Zinc finger	LOC_Os08g03610.1	LSD1 zinc finger domain containing protein, expressed	AT4G20380.2	LSD1 zinc finger family protein
GRMZM2G060061	Glyco_trans_14	LOC_Os01g03160.1	Glycosyl transferase, family 14|Core-2/I-Branching enzyme	AT1G71070.1	Glycosyl transferase, family 14
GRMZM2G060114	Mit_transcrip_term-rel	LOC_Os06g12100.1	Mitochodrial transcription termination factor-related	AT5G07900.1	Mitochodrial transcription termination factor-related
GRMZM2G060183	Sugar/inositol_transpt|Sub_transporter|Sugar_transporter_CS|MFS_dom_general_subst_transpt|MFS_dom	LOC_Os12g32940.1	Sugar/inositol transporter|Major facilitator superfamily|Sugar transporter, conserved site|General substrate transporter|Major facilitator superfamily, general substrate transporter	AT3G18830.1	Sugar/inositol transporter|Major facilitator superfamily domain, general substrate transporter|Sugar transporter, conserved site|General substrate transporter|Major facilitator superfamily domain
GRMZM2G060276	F-box_dom	LOC_Os01g64030.2	F-box domain, Skp2-like|F-box domain, cyclin-like	AT1G67190.1	F-box domain, cyclin-like
GRMZM2G060296	AAA+_ATPase|SRP54_GTPase_dom|Sig_recog_particle_rcpt_asu_N|Longin-like_dom|Signal_recog_particl_SRP54_hlx	LOC_Os08g37444.2	Signal recognition particle, SRP54 subunit, helical bundle|Signal recognition particle, SRP54 subunit, GTPase|Signal recognition particle receptor, alpha subunit, N-terminal|ATPase, AAA+ type, core	AT4G30600.1	Signal recognition particle, SRP54 subunit, helical bundle|Signal recognition particle, SRP54 subunit, GTPase domain|AAA+ ATPase domain|Signal recognition particle receptor, alpha subunit, N-terminal
GRMZM2G060327	Peptidase_C19/C67|Pept_C19ubi-hydrolase_C_CS	LOC_Os05g43480.1	Peptidase C19, ubiquitin carboxyl-terminal hydrolase 2|Peptidase C19, ubiquitin carboxyl-terminal hydrolase 2, conserved site	AT3G14400.1	Peptidase C19, ubiquitin carboxyl-terminal hydrolase 2|Peptidase C19, ubiquitin carboxyl-terminal hydrolase 2, conserved site
GRMZM2G060464	Nucleoside_diP_kinase|Nucleoside_diP_kinase_AS	LOC_Os02g35700.1	Nucleoside diphosphate kinase, core	AT1G17410.1	Nucleoside diphosphate kinase
GRMZM2G060511	Ribosomal_L37_mit	LOC_Os12g14080.1	Ribosomal protein L37, mitochondrial	AT3G01740.1	Ribosomal protein L37, mitochondrial
GRMZM2G060564	Uncharacterised_Cys-rich	LOC_Os03g03180.1	Protein of unknown function Cys-rich	AT1G63830.2	Uncharacterised protein family Cys-rich
GRMZM2G060579	Exostosin	LOC_Os07g37960.1	Exostosin-like	AT2G35100.1	Exostosin-like
GRMZM2G060714	NB-ARC	LOC_Os07g02630.1	NB-ARC	AT3G14460.1	Leucine-rich repeat|NB-ARC|Disease resistance protein
GRMZM2G060742	Cit_transptr-like_dom	LOC_Os03g05390.5	Divalent ion symporter	AT1G02260.1	Citrate transporter-like domain
GRMZM2G060817	WD40_repeat|SSU_processome_Utp12|Quinonprotein_ADH-like_supfam|WD40_repeat_dom|WD40_repeat_CS|G-protein_beta_WD-40_rep	LOC_Os05g44320.1	G-protein beta WD-40 repeat, region|WD40 repeat, subgroup|Small-subunit processome, Utp12|WD40 repeat|WD40 repeat-like-containing domain|WD40/YVTN repeat-like-containing domain|WD40 repeat, conserved site|WD40 repeat 2|WD40-repeat-containing domain	AT1G15440.1	WD40-repeat-containing domain|G-protein beta WD-40 repeat|WD40 repeat|WD40/YVTN repeat-like-containing domain|WD40 repeat, conserved site|Small-subunit processome, Utp12
GRMZM2G060824	Cation_transp_P_typ_ATPase|ATPase_P-typ_Cation_typ_V|ATPase_P-typ_transduc_dom_A|ATPase_P-typ_P_site|HAD-like_dom|ATPase_P-typ_cyto_domN	LOC_Os05g33390.1	ATPase, P-type, K/Mg/Cd/Cu/Zn/Na/Ca/Na/H-transporter|Cof protein|ATPase, P-type phosphorylation site|ATPase, P-type, unknown pump specificity (type V)|Haloacid dehalogenase-like hydrolase|ATPase, P-type, ATPase-associated domain	AT5G23630.1	Cation-transporting P-type ATPase, subfamily V|Cation-transporting P-type ATPase|P-type ATPase, A domain|P-type ATPase, phosphorylation site
GRMZM2G060857	Leu-rich_rpt|CAP-Gly_domain	LOC_Os05g01500.1	Cytoskeleton-associated protein, CAP-Gly	AT1G71440.1	CAP Gly-rich domain
GRMZM2G060868	Rer1	LOC_Os06g49460.1	Retrieval of early ER protein Rer1	AT4G39220.1	Retrieval of early ER protein Rer1
GRMZM2G060947	TPR_1|TPR-contain_dom|TPR_repeat	LOC_Os02g47880.2	Tetratricopeptide repeat-containing|Tetratricopeptide repeat|Tetratricopeptide-like helical|Tetratricopeptide TPR-1	AT3G27960.1	Tetratricopeptide TPR-1|Tetratricopeptide-like helical|Tetratricopeptide repeat|Tetratricopeptide repeat-containing domain
GRMZM2G060987	P60-like|Gltscr2	LOC_Os05g05220.1	P60-like|Tumour suppressor protein Gltscr2	AT2G40430.2	Tumour suppressor protein Gltscr2|P60-like
GRMZM2G061018	NA	LOC_Os01g12180.1	NA	AT5G53220.1	NA
GRMZM2G061078	TB2_DP1_HVA22	LOC_Os03g04030.1	TB2/DP1/HVA22 related protein	AT5G42560.1	TB2/DP1/HVA22-related protein
GRMZM2G061105	RNase_P/MRP_p29-subunit|RNase_P/MRP_p29|Rof/RNase_P-like	LOC_Os05g39530.1	Ribonuclease P/MRP, subunit p29, eukaryotic/archaeal|Ribonuclease P/MRP, p29 subunit, eukaryotic	AT2G43190.1	Ribonuclease P/MRP, subunit p29|Ribonuclease P/MRP, p29 subunit
GRMZM2G061472	Znf_RanBP2|WLM	LOC_Os06g09170.1	Zinc finger, RanBP2-type|WLM	AT1G55915.1	Zinc finger, RanBP2-type|WLM
GRMZM2G061681	Prot_kinase_dom|Kinase-like_dom|ARM-type_fold	LOC_Os01g42950.1	Serine/threonine-protein kinase-like domain|Protein kinase, catalytic domain|Armadillo-like helical|Armadillo-type fold|Protein kinase-like domain|Serine/threonine-protein kinase domain	AT1G22870.1	Serine/threonine- / dual specificity protein kinase, catalytic domain|Tyrosine-protein kinase, catalytic domain|Armadillo-like helical|Protein kinase-like domain|Armadillo-type fold|Protein kinase, catalytic domain
GRMZM2G061695	NA	LOC_Os01g39000.2	NA	AT4G33240.1	Zinc finger, FYVE-type|Zinc finger, FYVE/PHD-type|Phosphatidylinositol-4-phosphate 5-kinase, core|Chaperonin Cpn60/TCP-1|Zinc finger, FYVE-related
GRMZM2G061821	MOSC_N|Aminotrans_V/Cys_dSase|PyrdxlP-dep_Trfase	LOC_Os06g45860.1	Pyridoxal phosphate-dependent transferase, major domain|Pyruvate kinase, beta-barrel-like|Pyridoxal phosphate-dependent transferase, major region, subdomain 1|Molybdenum cofactor sulfurase, C-terminal|Aminotransferase, class V/Cysteine desulfurase|MOSC, N-terminal beta barrel	AT1G16540.1	Molybdenum cofactor sulfurase, C-terminal|Pyridoxal phosphate-dependent transferase|Pyridoxal phosphate-dependent transferase, major region, subdomain 1|Aminotransferase, class V/Cysteine desulfurase|MOSC, N-terminal beta barrel
GRMZM2G061890	RNA_pol_III_Rpc82_C|RNA_pol_III_RPC82-rel_HTH	LOC_Os01g48720.1	RNA polymerase III Rpc82, C -terminal|RNA polymerase III subunit RPC82-related, helix-turn-helix	AT3G49000.1	RNA polymerase III subunit RPC82-related, helix-turn-helix|RNA polymerase III Rpc82, C -terminal
GRMZM2G061996	Znf_C2H2|Znf_C2H2-like	LOC_Os07g44640.1	Ribosomal L11 methyltransferase, PrmA|Zinc finger, C2H2-type	AT3G12270.1	Ribosomal L11 methyltransferase, PrmA|Zinc finger, C2H2-like|Zinc finger, C2H2
GRMZM2G062024	MFS|MFS_dom_general_subst_transpt|MFS_dom	LOC_Os04g44430.1	Major facilitator superfamily MFS-1|Major facilitator superfamily, general substrate transporter	AT5G64500.1	Major facilitator superfamily|Major facilitator superfamily domain|Major facilitator superfamily domain, general substrate transporter
GRMZM2G062210	PCI_dom|26S_proteasome_reg_su-Rpn7	LOC_Os03g02540.1	26S proteasome, regulatory subunit Rpn7|Proteasome component (PCI) domain	AT3G61140.1	26S proteasome, regulatory subunit Rpn7|Proteasome component (PCI) domain
GRMZM2G062452	NA	LOC_Os05g34680.2	NA	AT1G57765.2	NA
GRMZM2G062527	GASA	NA	NA	NA	NA
GRMZM2G062531	Fatty_acid_hydroxylase	LOC_Os10g39810.1	Fatty acid hydroxylase	AT4G12110.1	Fatty acid hydroxylase
GRMZM2G062541	bHLH_dom	LOC_Os05g04740.1	Helix-loop-helix DNA-binding|Helix-loop-helix DNA-binding domain	AT1G09530.1	Myc-type, basic helix-loop-helix (bHLH) domain
GRMZM2G062554	Peptidase_C13	LOC_Os04g45470.1	Peptidase C13, legumain	AT1G62710.1	Peptidase C13, legumain
GRMZM2G062577	Lipase_GDSL	LOC_Os05g34700.1	Lipase, GDSL	AT1G71691.2	Lipase, GDSL
GRMZM2G062638	DNA_repair_RadA|AAA+_ATPase|Ribosomal_S5_D2-typ_fold	LOC_Os06g05820.1	DNA repair protein RadA|Ribosomal protein S5 domain 2-type fold|ATPase, AAA+ type, core|ATPase, AAA-type, core|Peptidase S16, Lon C-terminal	AT5G50340.1	Ribosomal protein S5 domain 2-type fold|Peptidase S16, Lon C-terminal|DNA helicase, DnaB-like, C-terminal|DNA repair protein RadA|AAA+ ATPase domain
GRMZM2G062841	Ankyrin_rpt|Ankyrin_rpt-contain_dom	LOC_Os03g05260.1	Ankyrin repeat|Ankyrin repeat-containing domain	AT3G09890.1	Ankyrin repeat-containing domain|Ankyrin repeat
GRMZM2G063025	NA	LOC_Os05g50200.2	NA	AT3G27930.1	NA
GRMZM2G063192	WD40_repeat|Quinonprotein_ADH-like_supfam|WD40_repeat_dom|WD40_repeat_CS	LOC_Os02g47180.2	WD40 repeat, subgroup|WD40/YVTN repeat-like-containing domain|WD40 repeat, conserved site|WD40 repeat 2|WD40-repeat-containing domain|WD40 repeat|WD40 repeat-like-containing domain	AT4G33270.1	WD40-repeat-containing domain|WD40 repeat|WD40/YVTN repeat-like-containing domain|WD40 repeat, conserved site
GRMZM2G063316	SET_dom|Rubisco_LSMT_subst-bd	LOC_Os02g50100.1	Rubisco LSMT substrate-binding	AT1G24610.1	SET domain|Rubisco LS methyltransferase, substrate-binding domain
GRMZM2G063342	Adrenergic receptor, alpha-1A	LOC_Os03g05750.1	heavy-metal-associated domain-containing protein, putative, expressed	AT2G36950.1	Heavy metal transport/detoxification superfamily protein
GRMZM2G063462	RRM_dom	LOC_Os06g05800.2	RNA recognition motif, RNP-1|Nucleotide-binding, alpha-beta plait	AT3G13700.1	Nucleotide-binding, alpha-beta plait|RNA recognition motif domain
GRMZM2G063473	APO_dom	LOC_Os02g50010.1	Protein of unknown function DUF794, plant	AT5G57930.2	NA
GRMZM2G063533	Ser-Thr/Tyr_kinase_cat_dom|Prot_kinase_dom|Ser/Thr_kinase_AS|Kinase-like_dom|Protein_kinase_ATP_BS	LOC_Os09g36320.1	Serine/threonine-protein kinase domain|Tyrosine-protein kinase, catalytic domain|Protein kinase-like domain|Protein kinase, ATP binding site|Serine/threonine-protein kinase, active site|Protein kinase, catalytic domain|Serine/threonine-protein kinase-like domain	AT5G47070.1	Serine/threonine-protein kinase, active site|Protein kinase-like domain|Protein kinase, catalytic domain|Protein kinase, ATP binding site
GRMZM2G063657	Nucleotidyltransferase	LOC_Os03g21850.2	PAP/25A-associated|Nucleotidyl transferase domain	AT3G51620.2	NA
GRMZM2G063717	EF_hand_dom|Caleosin|EF_Hand_1_Ca_BS	LOC_Os06g14324.1	EF-HAND 2|Caleosin related	AT1G70670.1	Caleosin
GRMZM2G063729	rRNA_lsu_MTrfase_RlmN/Cfr|Elp3/MiaB/NifB|rSAM	LOC_Os01g45370.1	Ribosomal RNA large subunit methyltransferase RlmN;|Radical SAM	AT1G60230.1	Radical SAM|Ribosomal RNA large subunit methyltransferase RlmN/Cfr|Elongator protein 3/MiaB/NifB
GRMZM2G063775	Znf_Sec23_Sec24|Sec23/24_trunk_dom|Sec23/24_helical_dom|Gelsolin_dom|Sec23_24_beta_S	LOC_Os08g36994.2	Zinc finger, Sec23/Sec24-type|Sec23/Sec24, helical domain|Gelsolin domain|Sec23/Sec24 beta-sandwich|Sec23/Sec24, trunk domain	AT2G21630.1	Zinc finger, Sec23/Sec24-type|Sec23/Sec24, trunk domain|Sec23/Sec24, helical domain|Sec23/Sec24 beta-sandwich|Gelsolin domain
GRMZM2G063851	Citrate_synthase-like|Citrate_synthase_euk|Citrate_synthase-like_core|Citrate_synthase_AS	LOC_Os11g33240.2	Citrate synthase-like|Citrate synthase, eukaryotic|Citrate synthase-like, core|Citrate synthase-like, large alpha subdomain|Citrate synthase active site	AT2G44350.2	Citrate synthase-like|Citrate synthase-like, large alpha subdomain|Citrate synthase-like, core|Citrate synthase, eukaryotic|Citrate synthase active site
GRMZM2G063864	Znf_PHD|Znf_FYVE_PHD|Zinc_finger_PHD-type_CS|Znf_PHD-finger|Alfin	LOC_Os02g35600.1	Zinc finger, PHD-finger|Zinc finger, FYVE/PHD-type|Zinc finger, PHD-type|Protein of unknown function DUF3594|Zinc finger, PHD-type, conserved site	AT5G20510.1	Zinc finger, PHD-type|Protein of unknown function DUF3594|Zinc finger, PHD-finger|Zinc finger, FYVE/PHD-type|Zinc finger, PHD-type, conserved site
GRMZM2G063880	WRKY_DNA-bd	LOC_Os05g49620.1	DNA-binding WRKY	AT4G11070.1	DNA-binding WRKY
GRMZM2G063897	Prot_kinase_dom|Ser/Thr_kinase_AS|Kinase-like_dom|Protein_kinase_ATP_BS	LOC_Os02g02040.4	Serine/threonine-protein kinase-like domain|Serine/threonine-protein kinase domain|Tyrosine-protein kinase, catalytic domain|Protein kinase-like domain|Protein kinase, ATP binding site|Serine/threonine-protein kinase, active site|Protein kinase, catalytic domain	AT2G28250.1	Serine/threonine-protein kinase, active site|Protein kinase-like domain|Protein kinase, ATP binding site|Protein kinase, catalytic domain
GRMZM2G063899	NA	LOC_Os01g31220.1	NA	AT3G16200.1	NA
GRMZM2G063949	Epimerase_deHydtase	LOC_Os01g73790.1	NAD-dependent epimerase/dehydratase|NAD(P)-binding domain	AT1G08200.1	NAD(P)-binding domain|NAD-dependent epimerase/dehydratase
GRMZM2G064031	DnaJ_domain|DUF1977_DnaJ-like|DnaJ_domain_CS	LOC_Os01g37560.2	Heat shock protein DnaJ, N-terminal|Heat shock protein DnaJ, conserved site|Molecular chaperone, heat shock protein, Hsp40, DnaJ|Protein of unknown function DUF1977, DnaJ-like|Heat shock protein DnaJ	AT3G57340.1	DnaJ domain|DnaJ domain, conserved site|Domain of unknown function DUF1977, DnaJ-like
GRMZM2G064091	POT_fam|MFS_dom_general_subst_transpt|PTR2_symporter_CS	LOC_Os01g37590.1	PTR2 family proton/oligopeptide symporter, conserved site|Major facilitator superfamily, general substrate transporter|Oligopeptide transporter	AT2G26690.1	PTR2 family proton/oligopeptide symporter, conserved site|Proton-dependent oligopeptide transporter family|Major facilitator superfamily domain, general substrate transporter
GRMZM2G064159	Peptidyl-Arg-deiminase_porph|Agmatine_deiminase	LOC_Os04g39210.1	Agmatine deiminase|Peptidyl-arginine deiminase, Porphyromonas-type	AT5G08170.1	Peptidyl-arginine deiminase, Porphyromonas-type|Agmatine deiminase
GRMZM2G064330	RRM_dom	LOC_Os06g47300.3	RNA recognition motif, RNP-1|Nucleotide-binding, alpha-beta plait	AT2G42240.2	Nucleotide-binding, alpha-beta plait|RNA recognition motif domain
GRMZM2G064547	DUF1218	LOC_Os07g36110.2	Protein of unknown function DUF1218	AT4G21310.1	Protein of unknown function DUF1218
GRMZM2G064580	Znf_RING	LOC_Os01g15630.1	Zinc finger, RING-type	AT1G75400.1	Zinc finger, RING-type
GRMZM2G064723	PEstase_dom	LOC_Os01g66920.1	Metallophosphoesterase	AT3G03305.1	Metallophosphoesterase domain
GRMZM2G064753	Cyt_c_oxidase_su5b	LOC_Os01g42650.1	Cytochrome c oxidase, subunit Vb	AT1G80230.1	Cytochrome c oxidase, subunit Vb
GRMZM2G064767	NA	LOC_Os01g37850.1	NA	AT4G26240.1	NA
GRMZM2G064804	Membrane_insert_OXA1/ALB3/YidC	LOC_Os10g37690.1	Membrane insertion protein, OxaA/YidC|Membrane insertion protein, OxaA/YidC, core	AT2G46470.1	Membrane insertase OXA1/ALB3/YidC
GRMZM2G064807	Ribosomal_L19|Translation_prot_SH3-like	LOC_Os02g11030.1	Ribosomal protein L19	AT4G11630.1	Ribosomal protein L19
GRMZM2G064914	RNase_T2-like|RNase_T2_AS	LOC_Os01g67180.1	Ribonuclease T2, active site|Ribonuclease T2	AT2G39780.1	Ribonuclease T2-like|Ribonuclease T2, active site
GRMZM2G064984	NA	LOC_Os11g04174.1	NA	AT5G09225.1	NA
GRMZM2G065076	Tetraspanin/Peripherin	LOC_Os08g06250.1	Tetraspanin	AT1G32400.1	Tetraspanin/Peripherin
GRMZM2G065171	Glc/ribitol_DH|DH_sc/Rdtase_SDR|Sc_DH/Rdtase_CS	LOC_Os04g38420.1	Short-chain dehydrogenase/reductase SDR|Glucose/ribitol dehydrogenase|NAD(P)-binding domain|Short-chain dehydrogenase/reductase, conserved site	AT5G10050.1	Short-chain dehydrogenase/reductase SDR|NAD(P)-binding domain|Short-chain dehydrogenase/reductase, conserved site|Glucose/ribitol dehydrogenase
GRMZM2G065210	UbiE/COQ5 methyltransferase	LOC_Os01g74520.1	methyltransferase domain containing protein, putative, expressed	AT5G57300.1	S-adenosyl-L-methionine-dependent methyltransferases superfamily protein
GRMZM2G065355	Heat shock factor binding	LOC_Os09g20830.5	heat shock factor-binding protein 1, putative, expressed	AT4G15802.1	heat shock factor binding protein
GRMZM2G065388	Piezo	LOC_Os01g29230.1	Protein of unknown function DUF3595	AT2G48060.1	NA
GRMZM2G065480	ATPase_ArsA/GET3|Anion-transp_ATPase-like_dom	LOC_Os02g51100.1	ATPase, anion-transporting	AT3G10350.2	NA
GRMZM2G065496	B3_DNA-bd|DNA-bd_pseudobarrel	LOC_Os12g40090.1	Transcriptional factor B3	AT2G37670.1	WD40-repeat-containing domain|G-protein beta WD-40 repeat|WD40 repeat|WD40/YVTN repeat-like-containing domain|WD40 repeat, conserved site
GRMZM2G065599	NA	LOC_Os05g04330.1	NA	AT3G17310.2	NA
GRMZM2G065612	Ubox_domain|Armadillo|ARM-type_fold	LOC_Os06g16410.1	Armadillo|U box domain|Armadillo-like helical|Armadillo-type fold	AT1G68940.3	U box domain|Armadillo|Armadillo-like helical|Armadillo-type fold
GRMZM2G065655	Prot_kinase_dom|Kinase-like_dom|Protein_kinase_ATP_BS	LOC_Os11g11780.1	Serine/threonine-protein kinase, active site|Serine/threonine-protein kinase-like domain|Serine/threonine-protein kinase domain|Tyrosine-protein kinase, catalytic domain|Protein kinase-like domain|Protein kinase, catalytic domain	AT4G23280.1	Protein kinase-like domain|Serine/threonine- / dual specificity protein kinase, catalytic domain|Tyrosine-protein kinase, catalytic domain|Protein kinase, catalytic domain|Protein kinase, ATP binding site|Serine/threonine-protein kinase, active site|Serine-threonine/tyrosine-protein kinase catalytic domain|Gnk2-homologous domain
GRMZM2G065757	Aspartic_peptidase_AS|Aspartic_peptidase|SapB_1|SapB_2|SaposinB|Saposin-like|Peptidase_aspartic_dom	LOC_Os05g49200.2	Saposin B|Peptidase A1|Saposin-like type B, 2|Saposin-like type B, 1|Peptidase aspartic, active site|Peptidase aspartic, catalytic|Saposin-like|Peptidase aspartic	AT1G11910.1	Saposin B|Peptidase A1|Saposin-like type B, 2|Saposin-like|Saposin-like type B, 1|Aspartic peptidase|Peptidase aspartic, active site
GRMZM2G065822	WD40_repeat|Quinonprotein_ADH-like_supfam|WD40_repeat_dom	LOC_Os03g52470.1	WD40-repeat-containing domain|WD40 repeat|WD40/YVTN repeat-like-containing domain|WD40 repeat-like-containing domain|WD40 repeat, subgroup|WD40 repeat 2	AT4G07410.1	WD40/YVTN repeat-like-containing domain|WD40-repeat-containing domain|WD40 repeat
GRMZM2G065950	TRAP_alpha	LOC_Os06g50154.1	Translocon-associated protein (TRAP), alpha subunit	AT2G16595.1	Translocon-associated protein (TRAP), alpha subunit
GRMZM2G065970	F-box_dom	LOC_Os07g36520.1	F-box domain, cyclin-like|F-box domain, Skp2-like	AT5G22660.2	F-box domain, cyclin-like|FBD|Leucine-rich repeat 2
GRMZM2G066101	AAA+_ATPase|MCM_DNA-dep_ATPase|MCM_4|NA-bd_OB-fold|MCM_CS	LOC_Os01g36390.1	DNA-dependent ATPase MCM|DNA-dependent ATPase MCM, conserved site|Nucleic acid-binding, OB-fold|Nucleic acid-binding, OB-fold-like|ATPase, AAA+ type, core|MCM protein 4	AT2G16440.1	Mini-chromosome maintenance, DNA-dependent ATPase|Mini-chromosome maintenance complex protein 4|Mini-chromosome maintenance, conserved site|AAA+ ATPase domain|Nucleic acid-binding, OB-fold
GRMZM2G066290	Pyr_Knase|Pyrv_Knase-like_insert_dom|Pyrv_Knase_brl|Pyrv_Knase_C|Pyrv/PenolPyrv_Kinase-like_dom	LOC_Os07g08340.1	Pyruvate kinase, beta-barrel-like|Pyruvate kinase, barrel|Pyruvate kinase, C-terminal-like|Pyruvate/Phosphoenolpyruvate kinase, catalytic core|Pyruvate kinase|Pyruvate kinase, active site|Pyruvate kinase, alpha/beta	AT3G22960.1	Pyruvate kinase-like, insert domain|Pyruvate kinase, active site|Pyruvate kinase, C-terminal|Pyruvate kinase|Pyruvate kinase, barrel|Pyruvate kinase, alpha/beta|Pyruvate/Phosphoenolpyruvate kinase-like domain
GRMZM2G066400	NA	LOC_Os09g04810.1	NA	AT2G34730.1	NA
GRMZM2G066469	Pept_S26A_signal_pept_1|Peptidase_S24_S26A/B/C|Peptidase_S24_S26	LOC_Os11g40500.3	Peptidase S26A, signal peptidase I|Peptidase S24/S26A/S26B, conserved region|Peptidase S24/S26A/S26B/S26C|Peptidase S24/S26A/S26B/S26C, beta-ribbon domain	AT1G53530.1	Peptidase S26|Peptidase S26A, signal peptidase I, conserved site|Peptidase S24/S26A/S26B/S26C|Peptidase S26A, signal peptidase I|Peptidase S24/S26A/S26B|Peptidase S24/S26A/S26B/S26C, beta-ribbon domain
GRMZM2G066485	Pleckstrin_homology|PLipase_D/transphosphatidylase|PLipase_D_euk|PLD-like_dom	LOC_Os05g29050.2	Phospholipase D/Transphosphatidylase|Phospholipase D, eukaryota|Phospholipase D|Pleckstrin homology|Pleckstrin homology-type	AT3G16785.1	Phospholipase D/Transphosphatidylase|Pleckstrin homology domain|Pleckstrin homology-like domain|Phospholipase D, eukaryota|Phospholipase D family
GRMZM2G066516	DUF547	LOC_Os09g28850.1	Protein of unknown function DUF547	AT4G37080.2	Domain of unknown function DUF547
GRMZM2G066555	Anticodon-bd|Brix	LOC_Os08g05880.1	Brix domain	AT1G63780.1	Brix domain
GRMZM2G066851	NA	LOC_Os02g42910.1	NA	AT5G52290.1	NA
GRMZM2G067019	Post-SET_dom|Znf_PHD|SET_dom|Hist-Lys_N-MeTrfase_SET2_plant|Znf_FYVE_PHD|Zinc_finger_PHD-type_CS	LOC_Os02g39800.1	SET domain|AWS	AT4G30860.1	Post-SET domain|SET domain|Zinc finger, FYVE/PHD-type|Zinc finger, PHD-type, conserved site|Zinc finger, PHD-type|AWS
GRMZM2G067176	MoeA_C_domain_IV|MoeA_linker/N|Mopterin-bd_dom|MoCF_biosynth_CS|Mo_cofactor_synthesis	LOC_Os04g56620.1	Molybdopterin binding|Molybdenum cofactor biosynthesis, conserved site|MoeA, C-terminal, domain IV|Molybdenum cofactor synthesis	AT5G20990.1	MoeA, N-terminal and linker domain|Molybdopterin binding domain|MoeA, C-terminal, domain IV|Molybdenum cofactor biosynthesis, conserved site|Molybdenum cofactor synthesis
GRMZM2G067265	Aminotransferase_I/II|PyrdxlP-dep_Trfase	LOC_Os09g28050.1	1-aminocyclopropane-1-carboxylate synthase|Aminotransferase, class I/classII|Pyridoxal phosphate-dependent transferase, major domain|Pyridoxal phosphate-dependent transferase, major region, subdomain 1	AT1G77670.1	Pyridoxal phosphate-dependent transferase|Aminotransferase, class I/classII|Pyridoxal phosphate-dependent transferase, major region, subdomain 1
GRMZM2G067417	Cyt_c_oxidase_su6B	LOC_Os03g27290.1	Cytochrome c oxidase, subunit VIb	AT1G22450.1	Cytochrome c oxidase, subunit VIb
GRMZM2G067575	NA	LOC_Os01g73940.1	NA	AT2G46430.1	Cyclic nucleotide-binding-like|Cyclic nucleotide-binding domain|Ion transport domain|RmlC-like jelly roll fold
GRMZM2G067735	BRCT_dom|DNA_repair_prot_UmuC-like|DNA_repair_prot_UmuC-like_N	LOC_Os06g47580.1	BRCT|DNA polymerase, Y-family, little finger domain|DNA repair protein, Rev1|DNA-repair protein, UmuC-like|DNA-repair protein, UmuC-like, N-terminal	AT5G44750.2	BRCT domain|DNA-repair protein, UmuC-like, N-terminal|DNA-repair protein, UmuC-like|DNA polymerase, Y-family, little finger domain|DNA repair protein, Rev1
GRMZM2G067789	Sugar/inositol_transpt|Sub_transporter|Sugar_transporter_CS|MFS_dom_general_subst_transpt|MFS_dom	LOC_Os10g42830.1	Sugar/inositol transporter|Major facilitator superfamily, general substrate transporter|Sugar transporter, conserved site|Major facilitator superfamily|General substrate transporter	AT5G17010.1	Major facilitator superfamily domain, general substrate transporter|Major facilitator superfamily domain|General substrate transporter|Sugar/inositol transporter|Sugar transporter, conserved site
GRMZM2G067877	Mit_carrier|Mitochondrial_sb/sol_carrier|Mt_carrier_dom	LOC_Os05g50840.1	Mitochondrial substrate/solute carrier|Mitochondrial carrier protein|Mitochondrial substrate carrier	AT4G01100.2	Mitochondrial substrate/solute carrier|Mitochondrial carrier protein
GRMZM2G068028	Flavdoxin|rSAM|Flavodoxin/NO_synth|tRNA_wybutosine-synth	LOC_Os03g56390.1	Radical SAM|Flavodoxin/nitric oxide synthase|Wyosine base formation	AT1G75200.1	Radical SAM|Flavodoxin/nitric oxide synthase|tRNA wybutosine-synthesis
GRMZM2G068128	Znf_RING	LOC_Os04g48310.1	Zinc finger, RING-type|Zinc finger, C3HC4 RING-type	NA	NA
GRMZM2G068158	Put_SAM_MeTrfase	LOC_Os03g56380.1	Protein of unknown function DUF248, methyltransferase putative	AT1G19430.1	Putative S-adenosyl-L-methionine-dependent methyltransferase
GRMZM2G068179	LCM_MeTrfase|CHP00027_methylltransferase	LOC_Os03g56370.1	Conserved hypothetical protein CHP00027, methylltransferase|Leucine carboxyl methyltransferase	AT5G42760.2	S-adenosyl-L-methionine-dependent methyltransferase, putative|Leucine carboxyl methyltransferase
GRMZM2G068193	Prot_kinase_dom|Ser/Thr_kinase_AS|Kinase-like_dom|Protein_kinase_ATP_BS|Ser/Thr_dual-sp_kinase_dom	LOC_Os08g40170.1	Tyrosine-protein kinase, catalytic domain|Serine/threonine-protein kinase domain|Serine/threonine-protein kinase-like domain|Protein kinase, catalytic domain|Serine/threonine-protein kinase, active site|Protein kinase, ATP binding site|Protein kinase-like domain	AT1G76540.1	Serine/threonine-protein kinase, active site|Protein kinase-like domain|Protein kinase, ATP binding site|Protein kinase, catalytic domain|Serine/threonine- / dual specificity protein kinase, catalytic domain
GRMZM2G068217	NRAMP-like|Ethylene-insensitive__prot_2	LOC_Os07g06130.1	Natural resistance-associated macrophage protein|Ethylene-insensitive 2	AT5G03280.1	Natural resistance-associated macrophage like|Ethylene-insensitive protein 2
GRMZM2G068244	NA	LOC_Os03g60740.1	3-beta hydroxysteroid dehydrogenase/isomerase|NAD(P)-binding domain	AT2G37660.1	NAD(P)-binding domain|3-beta hydroxysteroid dehydrogenase/isomerase
GRMZM2G068277	NA	LOC_Os02g02690.1	NA	AT1G50710.1	NA
GRMZM2G068323	Pentatricopeptide_repeat	LOC_Os05g28720.1	Pentatricopeptide repeat	AT3G62470.1	Pentatricopeptide repeat
GRMZM2G068328	Oxoglu/Fe-dep_dioxygenase	LOC_Os10g28410.1	NA	AT4G20350.2	Oxoglutarate/iron-dependent dioxygenase
GRMZM2G068340	Cyclin_N|Cyclin-like	LOC_Os02g24190.1	Transcription regulator cyclin|Cyclin-related|Cyclin-like|Cyclin|Cyclin, N-terminal	AT4G19600.1	Cyclin, N-terminal|Cyclin-like|Cyclin C/H/T/L|Cyclin, C-terminal domain
GRMZM2G068455	L-lactate/malate_DH|Malate_DH_AS|Lactate/malate_DH_N|Malate_DH_type1|Lactate_DH/Glyco_Ohase_4_C|Lactate/malate_DH_C	LOC_Os08g33720.1	Malate dehydrogenase, NAD-dependent, eukaryote/gamma proteobacteria|Lactate dehydrogenase/glycoside hydrolase, family 4, C-terminal|NAD(P)-binding domain|Malate dehydrogenase, active site|Lactate/malate dehydrogenase, N-terminal|Lactate/malate dehydrogenase, C-terminal	AT3G47520.1	Malate dehydrogenase, active site|Lactate dehydrogenase/glycoside hydrolase, family 4, C-terminal|NAD(P)-binding domain|Lactate/malate dehydrogenase, N-terminal|Malate dehydrogenase, type 1|L-lactate/malate dehydrogenase|Lactate/malate dehydrogenase, C-terminal
GRMZM2G068476	Znf_CCCH	LOC_Os01g42970.2	Zinc finger, CCCH-type	AT3G12680.1	Zinc finger, CCCH-type
GRMZM2G068557	FAD-bd_8|Fe_red_NAD-bd_6|Fe3_Rdtase_TM_dom|Fd_Rdtase_FAD-bd|Riboflavin_synthase-like_b-brl	LOC_Os04g36720.1	Ferredoxin reductase-type FAD-binding domain|Riboflavin synthase-like beta-barrel|Ferric reductase, NAD binding|Ferric reductase-like transmembrane component, N-terminal|FAD-binding 8	AT5G49740.1	Riboflavin synthase-like beta-barrel|Ferredoxin reductase-type FAD-binding domain|FAD-binding 8|Cytochrome b245, heavy chain|Ferric reductase, NAD binding|Ferric reductase transmembrane component-like domain
GRMZM2G068586	Tubby_C|Tubby_C_CS|Tubby_C-like|F-box_dom	LOC_Os01g48370.1	Tubby, C-terminal|Tubby, C-terminal, conserved site	AT1G53320.1	Tubby, C-terminal|Tubby, C-terminal, conserved site
GRMZM2G068604	bHLH_dom	LOC_Os12g43620.1	Helix-loop-helix DNA-binding domain|Helix-loop-helix DNA-binding	AT4G37850.1	Myc-type, basic helix-loop-helix (bHLH) domain
GRMZM2G068862	N-reg_PII-like_a/b|HisG_C|ATP_PRibTrfase_cat|ATP_PRibTrfase_CS	LOC_Os03g04169.1	Histidine biosynthesis HisG, C-terminal|ATP phosphoribosyltransferase, conserved site|ATP phosphoribosyltransferase, catalytic domain|Nitrogen regulatory PII-like, alpha/beta|Histidine biosynthesis HisG, ATP phosphoribosyltransferase, subgroup|Histidine biosynthesis HisG: ATP phosphoribosyltransferase	AT1G09795.1	ATP phosphoribosyltransferase, conserved site|Histidine biosynthesis HisG, C-terminal|Nitrogen regulatory PII-like, alpha/beta|ATP phosphoribosyltransferase, catalytic domain|ATP phosphoribosyltransferase HisG
GRMZM2G068917	Epimerase_deHydtase	LOC_Os10g42620.1	NAD-dependent epimerase/dehydratase|NAD(P)-binding domain	AT2G23910.1	NAD(P)-binding domain|NAD-dependent epimerase/dehydratase
GRMZM2G068955	DUF3537	LOC_Os08g03430.2	Protein of unknown function DUF3537	AT1G67570.1	Protein of unknown function DUF3537
GRMZM2G068973	NAC-dom	LOC_Os01g60020.1	No apical meristem (NAM) protein	AT5G08790.1	No apical meristem (NAM) protein
GRMZM2G069093	Haem_peroxidase_pln/fun/bac|Peroxidase_pln|Haem_peroxidase|Peroxidases_heam-ligand_BS|Peroxidases_AS	LOC_Os04g34630.1	Plant peroxidase|Haem peroxidase, plant/fungal/bacterial|Peroxidase, active site|Peroxidases heam-ligand binding site|Haem peroxidase	AT5G66390.1	Haem peroxidase, plant/fungal/bacterial|Peroxidases heam-ligand binding site|Plant peroxidase|Haem peroxidase
GRMZM2G069095	PPase-energised_H-pump	LOC_Os02g09150.1	Inorganic H+ pyrophosphatase	AT1G15690.1	Pyrophosphate-energised proton pump
GRMZM2G069260	Pyr_OxRdtase_NAD-bd_dom|FAD_pyr_nucl-diS_OxRdtase|Pyr_nucl-diS_OxRdtase_FAD/NAD	NA	NA	AT2G29990.1	FAD-dependent pyridine nucleotide-disulphide oxidoreductase|Pyridine nucleotide-disulphide oxidoreductase, NAD-binding domain
GRMZM2G069405	NTF2|RRM_dom|Nuclear_transport_factor_2_euk	LOC_Os07g41180.1	Nuclear transport factor 2, Eukaryote|RNA recognition motif, RNP-1|Nucleotide-binding, alpha-beta plait|Nuclear transport factor 2	AT3G25150.2	Nuclear transport factor 2|RNA recognition motif domain|Nuclear transport factor 2, Eukaryote|Nucleotide-binding, alpha-beta plait
GRMZM2G069523	Glc/ribitol_DH|DH_sc/Rdtase_SDR|Sc_DH/Rdtase_CS	LOC_Os04g33240.1	Short-chain dehydrogenase/reductase SDR|Glucose/ribitol dehydrogenase|NAD(P)-binding domain|Short-chain dehydrogenase/reductase, conserved site	AT1G52340.1	Short-chain dehydrogenase/reductase SDR|NAD(P)-binding domain|Glucose/ribitol dehydrogenase
GRMZM2G069569	DUF1995	LOC_Os02g03670.1	Domain of unknown function DUF1995	AT5G48790.1	Domain of unknown function DUF1995
GRMZM2G069596	Aminotrans_IV	LOC_Os02g17330.1	Aminotransferase, class IV	AT5G57850.1	Aminotransferase, class IV
GRMZM2G069676	Alpha-D-phosphohexomutase_SF|A-D-PHexomutase_a/b/a-I|A-D-PHexomutase_a/b/a-II|A-D-PHexomutase_a/b/a-III|A-D-PHexomutase_a/b/a-I/II/III	LOC_Os08g07870.1	Retrotransposon gag protein|Polynucleotidyl transferase, ribonuclease H fold|Reverse transcriptase, RNA-dependent DNA polymerase|Integrase, catalytic core	AT4G23160.1	Protein kinase-like domain|Protein kinase, ATP binding site|Serine/threonine-protein kinase, active site|Protein kinase, catalytic domain|Serine/threonine- / dual specificity protein kinase, catalytic domain|Tyrosine-protein kinase, catalytic domain|Reverse transcriptase, RNA-dependent DNA polymerase|Gnk2-homologous domain
GRMZM2G069678	RRM_dom	LOC_Os04g37690.1	RNA recognition motif, RNP-1|Nucleotide-binding, alpha-beta plait	AT1G47500.1	Nucleotide-binding, alpha-beta plait|RNA recognition motif domain
GRMZM2G069713	PP2C-like_dom	LOC_Os05g29030.2	Protein phosphatase 2C-related|Protein phosphatase 2C, N-terminal|Protein phosphatase 2C	AT3G05640.1	Protein phosphatase 2C (PP2C)-like|Protein phosphatase 2C
GRMZM2G069762	Ribosomal_S11|Ribosomal_S11_CS	LOC_Os02g33140.1	Ribosomal protein S11|Ribosomal S11, conserved site	AT3G52580.1	Ribosomal protein S11|Ribosomal S11, conserved site
GRMZM2G069856	Tyr-DNA_phospho|HIP116_Rad5p_N	LOC_Os04g33050.1	Tyrosyl-DNA phosphodiesterase|HIP116, Rad5p N-terminal	AT5G07400.1	Forkhead-associated (FHA) domain|Tyrosyl-DNA phosphodiesterase|HIP116, Rad5p N-terminal|SMAD/FHA domain
GRMZM2G069916	Luc7-rel	LOC_Os03g62640.4	LUC7 related	AT5G17440.1	LUC7-related
GRMZM2G070045	Sec6	LOC_Os02g51430.1	Exocyst complex component Sec6	AT1G71820.2	Exocyst complex component Sec6
GRMZM2G070075	NA	LOC_Os05g34760.1	NA	AT1G24160.1	NA
GRMZM2G070264	Helicase_C|SNF2_N|Helicase_ATP-bd	LOC_Os01g01312.1	DNA/RNA helicase, C-terminal|Helicase, superfamily 1/2, ATP-binding domain|DEAD-like helicase, N-terminal|SNF2-related	AT2G18760.1	Helicase, C-terminal|SNF2-related|Helicase, superfamily 1/2, ATP-binding domain
GRMZM2G070271	Peptidase_S10|Glyco_hydro_16|ConA-like_lec_gl_sf|XET_C|XET	LOC_Os10g42670.1	Concanavalin A-like lectin/glucanase, subgroup|Concanavalin A-like lectin/glucanase|Xyloglucan endotransglucosylase/hydrolase|Xyloglucan endo-transglycosylase, C-terminal|Glycoside hydrolase, family 16	AT2G01850.1	Xyloglucan endo-transglycosylase, C-terminal|Concanavalin A-like lectin/glucanases superfamily|Concanavalin A-like lectin/glucanase, subgroup|Xyloglucan endotransglucosylase/hydrolase|Glycoside hydrolase, family 16
GRMZM2G070515	NA	LOC_Os09g32540.1	NA	AT4G14200.1	NA
GRMZM2G070555	UPF0402_NEP	LOC_Os08g05630.1	Protein of unknown function NEP	AT2G39170.1	Uncharacterised protein family UPF0402
GRMZM2G070673	IQ_motif_EF-hand-BS|DUF4005	LOC_Os10g28420.1	IQ calmodulin-binding region	AT4G14750.1	IQ motif, EF-hand binding site
GRMZM2G070780	NA	LOC_Os08g05550.1	NA	AT1G01500.1	NA
GRMZM2G070847	NA	LOC_Os09g34140.1	NA	AT1G21500.1	NA
GRMZM2G070885	JmjC_dom	LOC_Os09g22540.1	Transcription factor jumonji|Transcription factor jumonji/aspartyl beta-hydroxylase	AT1G11950.1	JmjC domain
GRMZM2G070898	GlcNAc_Gpi1	LOC_Os05g22370.2	N-acetylglucosaminyl transferase component	AT3G57170.1	N-acetylglucosaminyl transferase component
GRMZM2G071087	PP2C-like_dom	LOC_Os10g22460.1	Sporulation stage II, protein E C-terminal|Protein phosphatase 2C-related	AT4G33500.1	Protein phosphatase 2C (PP2C)-like
GRMZM2G071089	DREPP	LOC_Os02g18410.1	DREPP plasma membrane polypeptide	AT4G20260.4	DREPP plasma membrane polypeptide
GRMZM2G071147	DUF936_pln	LOC_Os09g34110.1	Protein of unknown function DUF936, plant	AT1G08760.1	Protein of unknown function DUF936, plant
GRMZM2G071166	DUF309|TTHA0068_dom	LOC_Os11g03580.1	Protein of unknown function DUF309	AT2G41120.1	Protein of unknown function DUF309
GRMZM2G071343	Amino_oxidase|Flavin_amine_oxidase	LOC_Os09g20284.1	Flavin-containing amine oxidase|Amine oxidase	AT5G13700.1	Flavin amine oxidase|Amine oxidase
GRMZM2G071347	NA	LOC_Os08g39120.1	NA	AT1G02290.1	NA
GRMZM2G071401	2pore_dom_K_chnl|2pore_dom_K_chnl_dom|EF_Hand_1_Ca_BS	LOC_Os09g12790.1	Ion transport 2|Potassium channel, two pore-domain|EF-Hand 1, calcium-binding site	AT4G18160.1	EF-Hand 1, calcium-binding site|Ion transport 2|Two pore domain potassium channel
GRMZM2G071626	Mediator_Med11	LOC_Os02g09600.1	Mediator complex, subunit Med11	AT3G01435.1	Mediator complex, subunit Med11
GRMZM2G071645	Las1	LOC_Os12g08800.1	Las1-like	AT5G12220.1	Las1-like
GRMZM2G071739	UBA/Ts_N|UBA-like|UBA/transl_elong_EF1B_N_euk|Peptidase_S54_rhomboid_dom	LOC_Os01g59160.1	Ubiquitin-associated/translation elongation factor EF1B, N-terminal|Ubiquitin-associated/translation elongation factor EF1B, N-terminal, eukaryote|UBA-like	AT3G56740.1	Ubiquitin-associated/translation elongation factor EF1B, N-terminal, eukaryote|Derlin|Ubiquitin-associated/translation elongation factor EF1B, N-terminal|UBA-like
GRMZM2G071745	Cyt_B5-like_heme/steroid-bd|Cyt_B5_heme-BS	LOC_Os05g01820.1	Cytochrome b5|Cytochrome b5, heme-binding site	AT1G26340.1	Cytochrome b5-like heme/steroid binding domain|Cytochrome b5, heme-binding site
GRMZM2G071869	DUF3128	LOC_Os09g34120.1	Protein of unknown function DUF3128	AT4G25315.1	Protein of unknown function DUF3128
GRMZM2G071997	F-box_dom	LOC_Os07g13890.1	F-box domain, cyclin-like|F-box associated domain, type 3|F-box associated interaction domain|F-box domain, Skp2-like	AT3G06240.1	F-box associated interaction domain|F-box associated domain, type 1|F-box domain, cyclin-like
GRMZM2G072041	NA	LOC_Os03g12560.1	NA	AT2G41950.1	NA
GRMZM2G072080	UPF0121	LOC_Os01g42010.1	Uncharacterised protein family UPF0121	AT3G02420.1	Uncharacterised protein family UPF0121
GRMZM2G072142	Znf_RING-CH	LOC_Os02g03950.2	Zinc finger, RING-CH-type|Zinc finger, C3HC4 RING-type	AT1G50440.1	Zinc finger, C3HC4 RING-type|Zinc finger, RING-CH-type
GRMZM2G072146	Peptidase_C19/C67|Pept_C19ubi-hydrolase_C_CS	LOC_Os04g37950.1	Peptidase C19, ubiquitin carboxyl-terminal hydrolase 2, conserved site|Peptidase C19, ubiquitin carboxyl-terminal hydrolase 2	AT4G39910.1	Peptidase C19, ubiquitin carboxyl-terminal hydrolase 2|Peptidase C19, ubiquitin carboxyl-terminal hydrolase 2, conserved site
GRMZM2G072156	Cactin_dom|Cactin_C	LOC_Os03g58590.1	Cactin protein, cactus-binding domain, C-terminal|Cactin, central region	AT1G03910.2	Cactin C-terminal domain|Cactin, domain
GRMZM2G072210	NA	LOC_Os05g22990.1	NA	AT1G30240.2	NA
GRMZM2G072280	Chloroa_b-bind|Chlorophyll_a/b-bd_dom	LOC_Os07g38960.1	Chlorophyll A-B binding protein	AT3G61470.1	Chlorophyll A-B binding protein, plant
GRMZM2G072300	DnaJ_domain|DnaJ_domain_CS	LOC_Os02g52270.1	Heat shock protein DnaJ, N-terminal|Heat shock protein DnaJ, conserved site|Heat shock protein DnaJ|Molecular chaperone, heat shock protein, Hsp40, DnaJ	AT5G16650.1	DnaJ domain
GRMZM2G072569	Leu-rich_rpt|Ser-Thr/Tyr_kinase_cat_dom|Prot_kinase_dom|Ser/Thr_kinase_AS|Kinase-like_dom|LRR-contain_N2	LOC_Os03g56270.1	Leucine-rich repeat, typical subtype|Leucine-rich repeat|Serine-threonine/tyrosine-protein kinase|Protein kinase, catalytic domain|Serine/threonine-protein kinase, active site|Protein kinase-like domain|Tyrosine-protein kinase, catalytic domain|Serine/threonine-protein kinase domain|Leucine-rich repeat-containing N-terminal domain, type 2	AT5G65700.1	Serine/threonine-protein kinase, active site|Leucine-rich repeat|Protein kinase-like domain|Leucine-rich repeat-containing N-terminal, type 2|Protein kinase, catalytic domain
GRMZM2G072578	PLipase_A2_AS|PLipase_A2_dom	LOC_Os03g50030.1	Phospholipase A2, eukaryotic|Phospholipase A2, active site|Phospholipase A2	AT2G06925.1	Phospholipase A2, active site|Phospholipase A2 domain|Phospholipase A2
GRMZM2G072690	Vesicle_transpt_Got1/SFT2	LOC_Os02g39070.1	Vesicle transport protein, Got1/SFT2-like	AT1G05785.1	Vesicle transport protein, Got1/SFT2-like
GRMZM2G072892	TM_rcpt_euk	LOC_Os03g21690.1	Transmembrane receptor, eukaryota	AT1G61670.1	Transmembrane receptor, eukaryota
GRMZM2G073003	Cyclin_C-dom|Cyclin_N|Cyclin-like|Cyclin_A/B/D/E	LOC_Os01g59120.1	Cyclin, N-terminal|Cyclin, C-terminal|Cyclin, A/B/D/E|Cyclin|Cyclin-like|Cyclin-related	AT5G06150.1	Cyclin A/B/D/E|Cyclin, N-terminal|Cyclin, C-terminal domain
GRMZM2G073023	Cornichon	LOC_Os06g04500.1	Cornichon	AT1G12390.1	Cornichon
GRMZM2G073049	VWF_A|Znf_RING|Copine	LOC_Os12g19030.1	Zinc finger, RING-type|Copine|von Willebrand factor, type A	AT5G14420.1	Copine|Zinc finger, RING-type|von Willebrand factor, type A
GRMZM2G073054	Glyco_hydro_13_N|Glyco_hydro_13_cat_dom|A-amylase_b_C|GlgB|Ig_E-set|Glycoside_hydrolase_SF	LOC_Os02g32660.1	Immunoglobulin-like fold|Glycoside hydrolase, subgroup, catalytic core|Glycosyl hydrolase, family 13, all-beta|Glycoside hydrolase, catalytic core|Glycosyl hydrolase, family 13, subfamily, catalytic domain|Alpha-amylase, C-terminal all beta|Glycosyl hydrolase, family 13, catalytic domain|Glycoside hydrolase, family 13, N-terminal|Immunoglobulin E-set	AT5G03650.1	Immunoglobulin-like fold|Glycoside hydrolase, catalytic domain|Immunoglobulin E-set|Glycosyl hydrolase, family 13, all-beta|Alpha-amylase, C-terminal all beta|Glycoside hydrolase, family 13, N-terminal|Glycosyl hydrolase, family 13, catalytic domain|Glycoside hydrolase, superfamily
GRMZM2G073079	Dienelactone hydrolase	LOC_Os05g33200.1	endo-1,3;1,4-beta-D-glucanase precursor, putative, expressed	AT3G23570.1	alpha/beta-Hydrolases superfamily protein
GRMZM2G073250	Ser-Thr/Tyr_kinase_cat_dom|Prot_kinase_dom|Ser/Thr_kinase_AS|Kinase-like_dom|Protein_kinase_ATP_BS	LOC_Os02g42620.1	Serine-threonine/tyrosine-protein kinase|Protein kinase, ATP binding site|Serine/threonine-protein kinase, active site|Protein kinase, catalytic domain|Protein kinase-like domain|Tyrosine-protein kinase, catalytic domain|Serine/threonine-protein kinase domain	AT3G09010.1	Serine/threonine-protein kinase, active site|Serine-threonine/tyrosine-protein kinase catalytic domain|Protein kinase-like domain|Protein kinase, catalytic domain|Protein kinase, ATP binding site
GRMZM2G073376	UDP_glucos_trans	LOC_Os01g59110.1	UDP-glucuronosyl/UDP-glucosyltransferase	AT2G30140.1	UDP-glucuronosyl/UDP-glucosyltransferase
GRMZM2G073399	Ser/Thr_dual-sp_kinase_dom|Prot_kinase_dom|Kinase-like_dom|Protein_kinase_ATP_BS	LOC_Os10g37480.1	Tyrosine-protein kinase, catalytic domain|Serine/threonine-protein kinase domain|Serine/threonine-protein kinase-like domain|Protein kinase, catalytic domain|Protein kinase, ATP binding site|Protein kinase-like domain	AT4G10730.1	Protein kinase, catalytic domain|Protein kinase, ATP binding site|Serine/threonine- / dual specificity protein kinase, catalytic domain|Tyrosine-protein kinase, catalytic domain|Protein kinase-like domain
GRMZM2G073584	Glycoside_Hdrlase_35|Lectin_gal-bd_dom|Galactose-bd-like|Glycoside_hydrolase_SF|Glyco_hydro_35_CS	LOC_Os12g24170.1	Glycoside hydrolase, family 35|D-galactoside/L-rhamnose binding SUEL lectin|Galactose-binding domain-like|Glycoside hydrolase, subgroup, catalytic core|Glycoside hydrolase, family 35, conserved site|Glycoside hydrolase, catalytic core	AT2G32810.1	Galactose-binding domain-like|Glycoside hydrolase, family 35|Glycoside hydrolase, catalytic domain|D-galactoside/L-rhamnose binding SUEL lectin domain|Glycoside hydrolase, family 35, conserved site|Glycoside hydrolase, superfamily
GRMZM2G073671	Cyclin_C-dom|Cyclin_N|Cyclin-like|Cyclin_A/B/D/E	LOC_Os06g51110.2	Cyclin, A/B/D/E|Cyclin, C-terminal|Cyclin, N-terminal|Cyclin|Cyclin-like|Cyclin-related	AT1G20610.1	Cyclin A/B/D/E|Cyclin, N-terminal|Cyclin-like|Cyclin, C-terminal domain
GRMZM2G073814	ACT_dom|D-isomer_2_OHA_DH_cat_dom|D-isomer_2_OHA_DH_NAD-bd|D-3-Phosphoglycerate_DH	LOC_Os08g34720.1	NAD(P)-binding domain|Amino acid-binding ACT|D-isomer specific 2-hydroxyacid dehydrogenase, NAD-binding|D-3-phosphogylcerate Dehydrogenase|D-3-phosphoglycerate dehydrogenase|D-isomer specific 2-hydroxyacid dehydrogenase, catalytic domain	AT4G34200.1	NAD(P)-binding domain|D-isomer specific 2-hydroxyacid dehydrogenase, NAD-binding|ACT domain|D-3-phosphoglycerate dehydrogenase|D-isomer specific 2-hydroxyacid dehydrogenase, catalytic domain
GRMZM2G073826	SANT/Myb|Homeodomain-like|Myb_dom	LOC_Os02g17190.1	Myb transcription factor|Homeodomain-related|Homeodomain-like|SANT, DNA-binding|HTH transcriptional regulator, Myb-type, DNA-binding|Myb, DNA-binding	AT4G32730.2	Myb domain|Homeodomain-like|SANT/Myb domain
GRMZM2G073860	PEstase_dom|Purple_acid_Pase-like_N|Purple_acid_PPase_C_dom	LOC_Os12g44020.1	Metallophosphoesterase|Purple acid phosphatase-like, N-terminal|Purple acid phosphatase, N-terminal	AT2G16430.2	Purple acid phosphatase-like, N-terminal|Purple acid phosphatase, N-terminal|Metallophosphoesterase domain
GRMZM2G073888	Tubulin_FtsZ_GTPase|Gamma_tubulin|Tubulin|Tub_FtsZ_C|Tubulin_CS|Tubulin/FtsZ_2-layer-sand-dom	LOC_Os05g06450.1	Tubulin/FtsZ, C-terminal|Tubulin|Gamma tubulin|Tubulin/FtsZ, GTPase domain|Tubulin/FtsZ, 2-layer sandwich domain|Tubulin, conserved site|Tubulin/FtsZ, N-terminal	AT5G05620.1	Tubulin/FtsZ, GTPase domain|Tubulin/FtsZ, 2-layer sandwich domain|Tubulin|Tubulin/FtsZ, C-terminal|Gamma tubulin|Tubulin, conserved site
GRMZM2G073959	Peptidase_S54_rhomboid_dom	LOC_Os01g55740.1	Peptidase S54, rhomboid	AT1G18600.1	Peptidase S54, rhomboid
GRMZM2G074024	Reg_chr_condens|RCC1/BLIP-II	LOC_Os03g40260.1	Regulator of chromosome condensation, RCC1|Regulator of chromosome condensation/beta-lactamase-inhibitor protein II	AT3G02300.1	Regulator of chromosome condensation 1/beta-lactamase-inhibitor protein II|Regulator of chromosome condensation, RCC1
GRMZM2G074082	Shugoshin_C|Shugoshin_N	LOC_Os02g55570.1	Shugoshin, C-terminal	AT5G04320.2	Shugoshin, C-terminal
GRMZM2G074099	Put_Na-Bile_cotransptr	LOC_Os02g32930.1	Bile acid:sodium symporter	AT3G56160.1	Bile acid:sodium symporter
GRMZM2G074124	YABBY|HMG_box_dom	LOC_Os03g44710.1	YABBY protein|High mobility group, superfamily	AT2G45190.1	High mobility group (HMG) box domain|YABBY protein
GRMZM2G074169	Cyt_B5-like_heme/steroid-bd|Cyt_B5_heme-BS	LOC_Os10g37420.2	Cytochrome b5|Cytochrome b5, heme-binding site	AT5G53560.1	Cytochrome b5-like heme/steroid binding domain|Cytochrome b5, heme-binding site
GRMZM2G074238	NA	LOC_Os04g33590.1	Alpha/beta hydrolase fold-1	AT2G36290.1	Alpha/beta hydrolase fold-1
GRMZM2G074262	Ser/Thr_dual-sp_kinase_dom|Prot_kinase_dom|Ser/Thr_kinase_AS|Kinase-like_dom|Protein_kinase_ATP_BS	LOC_Os01g64490.1	Serine/threonine-protein kinase domain|Protein kinase, catalytic domain|Serine/threonine-protein kinase, active site|Protein kinase, ATP binding site|Serine/threonine-protein kinase-like domain|Tyrosine-protein kinase, catalytic domain|Protein kinase-like domain	AT3G44200.1	Serine/threonine-protein kinase, active site|Protein kinase-like domain|Protein kinase, catalytic domain|Protein kinase, ATP binding site|Serine/threonine- / dual specificity protein kinase, catalytic domain
GRMZM2G074466	WD40_repeat|WD40_repeat_dom|WD40_repeat_CS|G-protein_beta_WD-40_rep	LOC_Os01g39380.1	G-protein beta WD-40 repeat, region|DENN|WD40 repeat, subgroup|dDENN|uDENN|WD40 repeat|WD40 repeat-like-containing domain|WD40/YVTN repeat-like-containing domain|WD40 repeat, conserved site|WD40 repeat 2|WD40-repeat-containing domain	AT1G49040.1	dDENN domain|uDENN domain|DENN domain|WD40/YVTN repeat-like-containing domain|WD40 repeat, conserved site|WD40-repeat-containing domain|G-protein beta WD-40 repeat|WD40 repeat
GRMZM2G074479	UBQ-conjugat_E2|UBQ-conjugating_enzyme/RWD|UBQ-conjugating_AS	LOC_Os07g07240.2	Ubiquitin-conjugating enzyme, E2|Ubiquitin-conjugating enzyme/RWD-like	AT2G02760.1	Ubiquitin-conjugating enzyme, E2|Ubiquitin-conjugating enzyme/RWD-like
GRMZM2G074514	Exostosin|EG-like_dom|EGF-like_CS	LOC_Os03g07820.1	Exostosin-like	AT3G57630.1	EGF-like, conserved site|EGF, extracellular|Exostosin-like|Epidermal growth factor-like domain
GRMZM2G074517	Lipase_GDSL	LOC_Os01g22660.1	Lipase, GDSL	AT1G56670.1	Lipase, GDSL
GRMZM2G074540	Voltage-dep_anion_channel	LOC_Os01g43460.1	C4-dicarboxylate transporter/malic acid transport protein	AT5G24030.1	C4-dicarboxylate transporter/malic acid transport protein
GRMZM2G074589	Asn_synthase|GATase_dom|Asn_synth_AEB|GATase_2_dom	LOC_Os06g15420.1	Rossmann-like alpha/beta/alpha sandwich fold|Glutamine amidotransferase, type II|Asparagine synthase|Asparagine synthase, glutamine-hydrolyzing	AT5G10240.1	Glutamine amidotransferase type 2 domain|Asparagine synthase|Rossmann-like alpha/beta/alpha sandwich fold|Asparagine synthase, glutamine-hydrolyzing
GRMZM2G074645	Homeobox_dom|POX_dom|Homeobox_KN_domain|Homeodomain-like	LOC_Os05g38120.1	Homeodomain-related|Homeobox|POX|Homeodomain-like	AT5G02030.1	Homeodomain|POX|Homeodomain-like
GRMZM2G074787	NUDIX_hydrolase_dom-like|Cleav_polyA_spec_factor_su5	LOC_Os04g58640.1	Cleavage/polyadenylation specificity factor, 25kDa subunit	AT4G25550.1	Cleavage/polyadenylation specificity factor subunit 5
GRMZM2G074818	Rad21/Rec8_C_eu|Rad21_Rec8_N	LOC_Os08g16610.1	Rad21/Rec8 like protein, C-terminal|Rad21/Rec8 like protein, N-terminal	AT3G59550.1	Rad21/Rec8-like protein, N-terminal|Rad21/Rec8-like protein, C-terminal, eukaryotic
GRMZM2G074821	Trans/pterin_deHydtase	LOC_Os01g47420.1	Transcriptional coactivator/pterin dehydratase	AT1G29810.1	Transcriptional coactivator/pterin dehydratase
GRMZM2G074914	NA	LOC_Os04g33590.1	Alpha/beta hydrolase fold-1	AT2G36290.1	Alpha/beta hydrolase fold-1
GRMZM2G074946	6-phosphogluconolactonase_DevB|Glc/Gal-6P_isomerase	LOC_Os03g30300.2	6-phosphogluconolactonase, DevB-type	AT1G13700.1	6-phosphogluconolactonase, DevB-type
GRMZM2G075023	TLC-dom	LOC_Os01g64930.1	TRAM/LAG1/CLN8 homology domain	AT1G21790.1	TRAM/LAG1/CLN8 homology domain
GRMZM2G075074	CAAD_dom	LOC_Os02g52260.1	NA	AT4G38100.1	NA
GRMZM2G075132	NA	LOC_Os05g41910.1	NA	AT1G50660.1	NA
GRMZM2G075145	NA	LOC_Os04g42120.1	N-acetyltransferase ESCO2, putative, expressed	AT4G31400.1	damaged DNA binding;DNA-directed DNA polymerases
GRMZM2G075255	Fatty_acid_hydroxylase|Uncharacterised_Wax2_C	LOC_Os02g40784.1	Uncharacterised protein, Wax2 C-terminal|Fatty acid hydroxylase	AT1G02205.3	Uncharacterised domain Wax2, C-terminal|Fatty acid hydroxylase
GRMZM2G075265	Glyco_trans_ALG6/ALG8	LOC_Os02g46320.1	Glycosyltransferase, ALG6/ALG8	AT2G44660.1	Glycosyl transferase, ALG6/ALG8
GRMZM2G075320	PAH|HDAC_interact	LOC_Os01g01960.1	Paired amphipathic helix|Histone deacetylase interacting	AT1G70060.1	Paired amphipathic helix|Histone deacetylase interacting
GRMZM2G075333	AMP-dep_Synth/Lig|AMP-binding_CS|AMP-bd_C	LOC_Os02g08100.1	AMP-binding, conserved site|AMP-dependent synthetase/ligase	AT3G21240.1	AMP-dependent synthetase/ligase|AMP-binding, conserved site
GRMZM2G075408	Sybindin|Longin-like_dom	LOC_Os07g27150.2	Sybindin-like protein|Longin-like	AT5G02280.1	Sybindin-like protein|Longin-like domain
GRMZM2G075438	GNK2|Prot_kinase_dom|TAT_signal|Ser/Thr_kinase_AS|Kinase-like_dom|Protein_kinase_ATP_BS	LOC_Os07g35790.1	Protein kinase, catalytic domain|Serine/threonine-protein kinase, active site|Protein kinase, ATP binding site|Protein of unknown function DUF26|Serine-threonine/tyrosine-protein kinase|Tyrosine-protein kinase, catalytic domain|Serine/threonine-protein kinase domain|Protein kinase-like domain	AT4G23180.1	Protein kinase, ATP binding site|Serine/threonine-protein kinase, active site|Gnk2-homologous domain|Protein kinase, catalytic domain|Protein kinase-like domain|Serine/threonine- / dual specificity protein kinase, catalytic domain|Tyrosine-protein kinase, catalytic domain
GRMZM2G075582	Znf_MIZ	LOC_Os06g06870.1	Zinc finger, MIZ-type	AT5G41580.1	Zinc finger, MIZ-type
GRMZM2G075619	NA	LOC_Os03g25110.1	NA	AT2G41150.2	NA
GRMZM2G075974	GATASE	LOC_Os03g48060.1	Glutamine amidotransferase class-I, C-terminal|Glutamine amidotransferase type 1	AT2G23970.1	Glutamine amidotransferase
GRMZM2G076064	NA	LOC_Os01g48530.1	NA	AT2G20080.1	NA
GRMZM2G076152	NA	LOC_Os01g59900.1	NA	AT2G37480.1	NA
GRMZM2G076272	Homeobox_dom|POX_dom|Homeobox_KN_domain|Homeodomain-like	LOC_Os06g36680.1	Homeobox|POX|Homeodomain-like|Homeodomain-related	AT4G32980.1	Homeodomain|POX|Homeodomain-like
GRMZM2G076329	Rep_factor_Rpa1|NA-bd_OB_tRNA|Znf_CCHC|Rep_factor-A_N|NA-bd_OB-fold|Rep_factor-A_C	LOC_Os05g02040.1	Nucleic acid-binding, OB-fold|Nucleic acid-binding, OB-fold-like|Zinc finger, CCHC-type|Replication factor-a protein 1 Rpa1|Nucleic acid binding, OB-fold, tRNA/helicase-type|Zinc finger, CCHC retroviral-type|Replication factor-A protein 1, N-terminal|Replication factor A, C-terminal	AT5G45400.1	Replication factor-a protein 1 Rpa1|Replication factor A, C-terminal|Zinc finger, CCHC-type|Nucleic acid binding, OB-fold, tRNA/helicase-type|Nucleic acid-binding, OB-fold|Replication factor-A protein 1, N-terminal
GRMZM2G076348	Dienelactone hydrolase	LOC_Os05g33200.1	endo-1,3;1,4-beta-D-glucanase precursor, putative, expressed	AT3G23570.1	alpha/beta-Hydrolases superfamily protein
GRMZM2G076394	Cas1_AcylTrans_dom	LOC_Os05g50510.1	Cas1p-like	AT2G34410.1	Cas1p 10 TM acyl transferase domain
GRMZM2G076450	Ankyrin_rpt|BTB/POZ-like|BTB/POZ_fold|BTB_POZ|Ankyrin_rpt-contain_dom|NPR1/NIM1-like_C	LOC_Os01g56200.1	NPR1/NIM1 like, C-terminal|Ankyrin repeat|BTB/POZ|BTB/POZ-like|Ankyrin repeat-containing domain|BTB/POZ fold	AT5G45110.1	Ankyrin repeat-containing domain|Ankyrin repeat|NPR1/NIM1-like, C-terminal|BTB/POZ|BTB/POZ fold|BTB/POZ-like
GRMZM2G076484	Helicase_C|RNA-helicase_DEAD-box_CS|DNA/RNA_helicase_DEAD/DEAH_N|Helicase_ATP-bd|RNA_helicase_DEAD_Q_motif	LOC_Os07g20580.1	RNA helicase, DEAD-box type, Q motif|DEAD-like helicase, N-terminal|DNA/RNA helicase, C-terminal|Helicase, superfamily 1/2, ATP-binding domain|RNA helicase, ATP-dependent, DEAD-box, conserved site|DNA/RNA helicase, DEAD/DEAH box type, N-terminal	AT1G31970.1	DNA/RNA helicase, DEAD/DEAH box type, N-terminal|Helicase, C-terminal|RNA helicase, DEAD-box type, Q motif|Helicase, superfamily 1/2, ATP-binding domain|RNA helicase, ATP-dependent, DEAD-box, conserved site
GRMZM2G076537	Exonuclease|RNaseH-like_dom|Exonuclease_RNaseT/DNA_pol3|Pentatricopeptide_repeat	NA	NA	AT1G55820.1	Protein of unknown function DUF1296
GRMZM2G076597	RRM_dom|CC1_SF	LOC_Os10g30370.2	RNA recognition motif, RNP-1|Splicing factor, CC1-like|Nucleotide-binding, alpha-beta plait	AT5G09880.1	Nucleotide-binding, alpha-beta plait|RNA recognition motif domain|Splicing factor, CC1-like
GRMZM2G076911	Prot_Kinase_C-like_PE/DAG-bd|Diacylglycerol_kinase_cat_dom|Diacylglycerol_kin_accessory|ATP-NAD_kinase_PpnK-typ	LOC_Os12g38780.1	Diacylglycerol kinase, catalytic domain|Protein kinase C-like, phorbol ester/diacylglycerol binding|Diacylglycerol kinase, accessory domain	AT5G07920.1	Diacylglycerol kinase, accessory domain|Diacylglycerol kinase, catalytic domain|Protein kinase C-like, phorbol ester/diacylglycerol binding
GRMZM2G077024	NA	LOC_Os12g38730.1	NA	AT5G61040.1	NA
GRMZM2G077068	NB-ARC|Disease_R	LOC_Os02g18510.1	Chlorophyllase-like|Disease resistance protein|NB-ARC	AT3G07040.1	Leucine-rich repeat|Disease resistance protein|NB-ARC
GRMZM2G077125	Helicase_C|WW_dom|RNA-helicase_DEAD-box_CS|DNA/RNA_helicase_DEAD/DEAH_N|Helicase_ATP-bd|RNA_helicase_DEAD_Q_motif	LOC_Os01g36860.1	WW/Rsp5/WWP|Helicase, superfamily 1/2, ATP-binding domain|DNA/RNA helicase, C-terminal|DEAD-like helicase, N-terminal|RNA helicase, DEAD-box type, Q motif|DNA/RNA helicase, DEAD/DEAH box type, N-terminal|RNA helicase, ATP-dependent, DEAD-box, conserved site	AT3G01540.2	DNA/RNA helicase, DEAD/DEAH box type, N-terminal|Helicase, C-terminal|WW domain|Helicase, superfamily 1/2, ATP-binding domain|RNA helicase, DEAD-box type, Q motif|RNA helicase, ATP-dependent, DEAD-box, conserved site
GRMZM2G077131	Primosome_PriB/ssb|NA-bd_OB-fold	LOC_Os03g41530.2	Nucleic acid-binding, OB-fold-like|Primosome PriB/single-strand DNA-binding	AT1G47720.1	Primosome PriB/single-strand DNA-binding
GRMZM2G077222	NA	LOC_Os03g64400.1	oxidoreductase/ transition metal ion binding protein, putative, expressed	AT5G23890.1	NA
GRMZM2G077227	IQ_motif_EF-hand-BS	LOC_Os01g09790.1	IQ calmodulin-binding region	AT2G26180.1	IQ motif, EF-hand binding site
GRMZM2G077253	NA	LOC_Os07g31540.1	NA	AT5G42220.1	Ubiquitin subgroup|Ubiquitin|Ubiquitin conserved site|Ubiquitin supergroup
GRMZM2G077333	Chloroa_b-bind|Chlorophyll_a/b-bd_dom	LOC_Os01g64960.1	NA	AT1G44575.1	NA
GRMZM2G077361	AAA+_ATPase|ABC_transporter-like|ABC_transporter_CS	LOC_Os07g28090.1	ATPase, AAA+ type, core|ABC transporter, transmembrane domain|ABC transporter integral membrane type 1|ABC transporter-like|ABC transporter, conserved site|ABC transporter, transmembrane domain, type 1	AT4G25450.1	ABC transporter, conserved site|ABC transporter-like|ABC transporter, integral membrane type 1|ABC transporter, transmembrane domain|AAA+ ATPase domain|ABC transporter, transmembrane domain, type 1
GRMZM2G077486	O-MeTrfase_3	LOC_Os08g05790.1	O-methyltransferase, family 3	NA	NA
GRMZM2G077488	NA	LOC_Os10g33670.1	NA	NA	NA
GRMZM2G077490	Sec1-like	LOC_Os11g06810.1	Sec1-like protein	AT2G42700.2	Sec1-like protein
GRMZM2G077541	ThiJ/PfpI|Peptidase_C56	LOC_Os04g57590.1	ThiJ/PfpI|Peptidase C56, PfpI	AT3G02720.1	Peptidase C56, PfpI|ThiJ/PfpI
GRMZM2G077607	DUF1639	LOC_Os01g48830.2	Protein of unknown function DUF1639	AT4G20300.2	Protein of unknown function DUF1639
GRMZM2G077757	G_patch_dom	LOC_Os08g19170.1	D111/G-patch	AT3G09850.1	G-patch domain
GRMZM2G077797	RRM_dom	LOC_Os03g17060.1	Nucleotide-binding, alpha-beta plait|RNA recognition motif, RNP-1	AT2G37510.1	Nucleotide-binding, alpha-beta plait|RNA recognition motif domain
GRMZM2G077809	VWF_A|Znf_RING|Copine	LOC_Os01g68060.1	Copine|von Willebrand factor, type A|Zinc finger, RING-type	AT5G14420.1	Copine|Zinc finger, RING-type|von Willebrand factor, type A
GRMZM2G077863	Lipase_GDSL	LOC_Os10g33690.1	Esterase, SGNH hydrolase-type, subgroup|Esterase, SGNH hydrolase-type|Lipase, GDSL	AT5G62930.1	Lipase, GDSL|SGNH hydrolase-type esterase domain
GRMZM2G077981	NA	LOC_Os01g09740.1	NA	AT4G29420.1	F-box domain, cyclin-like
GRMZM2G078052	GNAT_dom|Acyl_CoA_acyltransferase	LOC_Os03g17050.1	GCN5-related N-acetyltransferase|Acyl-CoA N-acyltransferase|Zinc finger, PHD-type	AT2G36720.1	Acyl-CoA N-acyltransferase|Zinc finger, FYVE/PHD-type|Zinc finger, PHD-type, conserved site|Zinc finger, RING-type|Zinc finger, PHD-type|Zinc finger, PHD-finger
GRMZM2G078154	Mitochondrial_sb/sol_carrier|Mt_carrier_dom	LOC_Os11g23170.3	Adenine nucleotide translocator 1|Mitochondrial substrate/solute carrier|Mitochondrial substrate carrier	AT2G33820.1	Adenine nucleotide translocator 1|Mitochondrial substrate/solute carrier
GRMZM2G078174	NA	LOC_Os01g37090.1	NA	AT4G39300.1	NA
GRMZM2G078178	Antifreeze protein	LOC_Os03g43510.1	expressed protein	AT4G14740.1	Plant protein of unknown function (DUF828) with plant pleckstrin homology-like region
GRMZM2G078204	DNA_repair_prot_UmuC-like|DNA_pol_Y-fam_little_finger|DNA_repair_prot_UmuC-like_N	LOC_Os03g42010.1	DNA-repair protein, UmuC-like|DNA polymerase, Y-family, little finger domain|DNA-repair protein, UmuC-like, N-terminal	AT1G49980.1	DNA-repair protein, UmuC-like, N-terminal|DNA-repair protein, UmuC-like|DNA polymerase, Y-family, little finger domain
GRMZM2G078252	WD40_repeat|Autophagy-rel_prot_16|WD40_repeat_dom|WD40_repeat_CS|G-protein_beta_WD-40_rep	LOC_Os03g53510.2	WD40 repeat-like-containing domain|G-protein beta WD-40 repeat, region|WD40 repeat, subgroup|WD40 repeat|WD40-repeat-containing domain|WD40/YVTN repeat-like-containing domain|Autophagy-related protein 16|WD40 repeat, conserved site|WD40 repeat 2	AT5G50230.1	WD40-repeat-containing domain|G-protein beta WD-40 repeat|WD40 repeat|Autophagy-related protein 16|WD40/YVTN repeat-like-containing domain|WD40 repeat, conserved site
GRMZM2G078396	Ribosomal_L14b/L23e|Ribosomal_L14_CS|Ribosomal_L14_dom	LOC_Os02g56960.1	Ribosomal protein L14b/L23e|Ribosomal protein L14 conserved site	AT3G04400.1	Ribosomal protein L14b/L23e|Ribosomal protein L14 conserved site
GRMZM2G078416	Pentatricopeptide_repeat	LOC_Os03g53490.1	Pentatricopeptide repeat	AT3G22670.1	Pentatricopeptide repeat
GRMZM2G078440	NA	LOC_Os04g44800.1	NA	AT5G53800.1	NA
GRMZM2G078541	Trypsin-like_Pept_dom	LOC_Os08g31470.1	Serine/cysteine peptidase, trypsin-like	AT5G45030.1	Trypsin-like cysteine/serine peptidase domain
GRMZM2G078566	Glyco_hydro_17|X8|Glycoside_hydrolase_SF	LOC_Os03g45390.1	Glycoside hydrolase, subgroup, catalytic core|X8|Glycoside hydrolase, family 17|Glycoside hydrolase, catalytic core	AT1G64760.1	X8|Glycoside hydrolase, family 17|Glycoside hydrolase, catalytic domain|Glycoside hydrolase, superfamily
GRMZM2G078725	ARM-type_fold	LOC_Os02g50640.1	Armadillo-type fold	AT5G62580.1	Armadillo-type fold|HEAT
GRMZM2G078754	WD40_repeat|WD40_repeat_dom|WD40_repeat_CS|G-protein_beta_WD-40_rep	LOC_Os09g12710.1	WD40 repeat, subgroup|WD40 repeat|WD40/YVTN repeat-like-containing domain|WD40 repeat 2|WD40 repeat, conserved site|WD40 repeat-like-containing domain|WD40-repeat-containing domain|G-protein beta WD-40 repeat, region	AT5G56130.1	WD40-repeat-containing domain|WD40/YVTN repeat-like-containing domain|G-protein beta WD-40 repeat|WD40 repeat, conserved site|WD40 repeat
GRMZM2G078959	TPX2_dom_C	LOC_Os09g13650.1	Xklp2 targeting protein	AT5G37478.1	TPX2
GRMZM2G079013	WD40_repeat|LisH_dimerisation|LisH_dimerisation_subgr|WD40_repeat_dom|WD40_repeat_CS|G-protein_beta_WD-40_rep	LOC_Os02g56880.1	WD40 repeat|LisH dimerisation motif|WD40-repeat-containing domain|WD40 repeat 2|WD40 repeat, conserved site|WD40/YVTN repeat-like-containing domain|WD40 repeat-like-containing domain|WD40 repeat, subgroup|LisH dimerisation motif, subgroup	AT2G32700.7	WD40-repeat-containing domain|LisH dimerisation motif|WD40 repeat|WD40 repeat, conserved site|G-protein beta WD-40 repeat|WD40/YVTN repeat-like-containing domain|LisH dimerisation motif, subgroup
GRMZM2G079109	Epox_hydrolase-like|AB_hydrolase_1	LOC_Os09g34860.1	Epoxide hydrolase-like|Alpha/beta hydrolase fold-1	AT4G24160.1	Alpha/beta hydrolase fold-1
GRMZM2G079219	Ser-Thr/Tyr_kinase_cat_dom|Prot_kinase_dom|Ser/Thr_kinase_AS|Kinase-like_dom|Protein_kinase_ATP_BS	LOC_Os01g02560.1	Serine/threonine-protein kinase domain|Protein kinase, catalytic domain|Serine/threonine-protein kinase, active site|Serine-threonine/tyrosine-protein kinase|Protein kinase-like domain|Protein kinase, ATP binding site|Tyrosine-protein kinase, catalytic domain	AT1G66920.2	Protein kinase-like domain|Protein kinase, ATP binding site|Serine/threonine-protein kinase, active site|Serine-threonine/tyrosine-protein kinase catalytic domain|Protein kinase, catalytic domain|Serine/threonine- / dual specificity protein kinase, catalytic domain|Tyrosine-protein kinase, catalytic domain
GRMZM2G079226	Small_GTP-bd_dom|Small_GTPase_ARF/SAR|Small_GTPase_ARF	LOC_Os07g42820.1	Ras small GTPase, Rab type|Small GTPase SAR1-type|ADP-ribosylation factor|ARF/SAR superfamily|Small GTP-binding protein	AT5G52210.1	Small GTPase superfamily, ARF/SAR type|Small GTP-binding protein domain
GRMZM2G079452	NA	LOC_Os11g23790.2	NA	AT5G48470.1	NA
GRMZM2G079468	JmjC_dom	LOC_Os01g56640.3	Transcription factor jumonji/aspartyl beta-hydroxylase	AT5G19840.2	JmjC domain
GRMZM2G079559	Octicosapeptide/Phox/Bem1p	LOC_Os11g25780.1	PB1 domain containing protein, expressed	AT3G26510.1	Octicosapeptide/Phox/Bem1p family protein
GRMZM2G079613	TPR-contain_dom|TPR_repeat	LOC_Os05g43040.1	Tetratricopeptide TPR-1|Tetratricopeptide repeat|Tetratricopeptide repeat-containing|Tetratricopeptide-like helical	AT1G04770.1	Tetratricopeptide TPR-1|Tetratricopeptide-like helical|Tetratricopeptide repeat|Tetratricopeptide repeat-containing domain
GRMZM2G079658	PolA_pol_head_dom	LOC_Os04g32490.2	Poly A polymerase, head domain	AT5G23690.1	Poly A polymerase, head domain
GRMZM2G079817	WPP_dom	LOC_Os05g46560.2	Leucine-rich repeat, ribonuclease inhibitor subtype	AT3G63130.1	NA
GRMZM2G079888	FAD_bind_dom|FRD_SDH_FAD_BS|Succ_DH_flav_su_fwd|Succ_Dhase_FrdA_Gneg|Fum_Rdtase/Succ_DH_flav-like_C	LOC_Os07g04240.1	Fumarate reductase/succinate dehydrogenase flavoprotein-like, C-terminal|Succinate dehydrogenase/fumarate reductase, flavoprotein subunit|Succinate dehydrogenase, flavoprotein subunit|Fumarate reductase/succinate dehydrogenase flavoprotein, C-terminal|Fumarate reductase/succinate dehydrogenase flavoprotein, N-terminal|Fumarate reductase/succinate dehydrogenase, FAD-binding site	AT5G66760.1	Fumarate reductase/succinate dehydrogenase, FAD-binding site|FAD binding domain|Succinate dehydrogenase/fumarate reductase, flavoprotein subunit|Fumarate reductase/succinate dehydrogenase flavoprotein-like, C-terminal|Succinate dehydrogenase, flavoprotein subunit
GRMZM2G080045	RhesusRHD|Ammonium_transpt|Ammonium_transpt_CS|NH4_transpt_AmtB-like_dom	LOC_Os05g39240.1	Blood group Rhesus C/E/D polypeptide|Ammonium transporter|Ammonium transporter, conserved site	AT2G38290.1	Ammonium transporter|Ammonium transporter, conserved site|Blood group Rhesus C/E/D polypeptide
GRMZM2G080048	Transl_init_fac_IF2/IF5|Transl_init_fac_IF2/IF5_N|Transl_init_fac_IF2/IF5_Zn-bd	LOC_Os03g21550.2	Translation initiation factor IF2/IF5, zinc-binding|Translation initiation factor IF2/IF5|Translation initiation factor IF2/IF5, N-terminal	AT5G20920.1	Translation initiation factor IF2/IF5|Translation initiation factor IF2/IF5, N-terminal|Translation initiation factor IF2/IF5, zinc-binding
GRMZM2G080054	bHLH_dom	LOC_Os04g52770.1	Helix-loop-helix DNA-binding domain|Helix-loop-helix DNA-binding	AT2G20180.2	Myc-type, basic helix-loop-helix (bHLH) domain
GRMZM2G080120	Znf_U1|Znf_C2H2_matrin|Znf_U1-C	LOC_Os06g11170.1	Zinc finger, C2H2-type matrin|Zinc finger, U1-type|Zinc finger, U1-C type	AT1G49590.1	Zinc finger, U1-C type|Zinc finger, C2H2-type matrin
GRMZM2G080222	Ribosomal_S19|Ribosomal_S19A/S15e|Ribosomal_S19_CS|Ribosomal_S19_SF	LOC_Os07g08660.1	Ribosomal protein S15, eukaryotic/archaeal|Ribosomal protein S19 conserved site|Ribosomal protein S19/S15	AT5G09500.1	Ribosomal protein S19/S15|Ribosomal protein S19A/S15e|Ribosomal protein S19 conserved site
GRMZM2G080231	Glyco_trans_31|DUF4094	LOC_Os03g38050.1	Glycosyl transferase, family 31	AT1G05170.2	Glycosyl transferase, family 31
GRMZM2G080247	Ser-Thr/Tyr_kinase_cat_dom|EG-like_dom|Prot_kinase_dom|EGF-type_Asp/Asn_hydroxyl_site|Ser/Thr_kinase_AS|Kinase-like_dom|Protein_kinase_ATP_BS|EGF_Ca-bd_CS|WAK_GUB	LOC_Os02g56630.1	Tyrosine-protein kinase, catalytic domain|Serine/threonine-protein kinase domain|EGF-like calcium-binding|Serine-threonine/tyrosine-protein kinase|Protein kinase, ATP binding site|Serine/threonine-protein kinase, active site|Protein kinase, catalytic domain|Protein kinase-like domain	AT1G21240.1	Serine/threonine-protein kinase, active site|Protein kinase-like domain|Protein kinase, catalytic domain|EGF-like calcium-binding, conserved site|EGF-like calcium-binding|Epidermal growth factor-like domain|EGF-type aspartate/asparagine hydroxylation site
GRMZM2G080497	UbiA_prenyltransferase|HB_polyprenyl-transferase	LOC_Os08g23320.1	UbiA prenyltransferase|4-hydroxybenzoate polyprenyl transferase	AT4G23660.3	UbiA prenyltransferase family|4-hydroxybenzoate polyprenyl transferase
GRMZM2G080499	Ser-Thr/Tyr_kinase_cat_dom|Prot_kinase_dom|Ser/Thr_kinase_AS|Kinase-like_dom|Protein_kinase_ATP_BS	LOC_Os01g48330.1	Serine/threonine-protein kinase domain|Protein kinase, catalytic domain|Serine-threonine/tyrosine-protein kinase|Tyrosine-protein kinase, catalytic domain|Protein kinase-like domain|Protein kinase, ATP binding site|Serine/threonine-protein kinase, active site	AT3G58640.1	Serine/threonine-protein kinase, active site|Protein kinase-like domain|Serine-threonine/tyrosine-protein kinase catalytic domain|Protein kinase, catalytic domain|Protein kinase, ATP binding site
GRMZM2G080530	Leu-rich_rpt_typical-subtyp|Leu-rich_rpt|Leu-rich_rpt_4	LOC_Os10g22980.2	Leucine-rich repeat, typical subtype|Leucine-rich repeat	AT1G78230.1	Leucine-rich repeat, typical subtype|Leucine-rich repeat
GRMZM2G080608	Ribosomal_L6_CS|Ribosomal_L6_bac-type|Ribosomal_L6_a/b-dom	LOC_Os03g51510.3	Ribosomal protein L6|Ribosomal protein L6, conserved site|Ribosomal protein L6, alpha-beta domain|Ribosomal protein L6, bacterial-type	AT2G18400.1	Ribosomal protein L6, conserved site|Ribosomal protein L6, alpha-beta domain|Ribosomal protein L6, bacterial-type|Ribosomal protein L6
GRMZM2G080725	NA	LOC_Os03g48380.1	Tetratricopeptide repeat-containing|Tetratricopeptide-like helical	AT1G27150.1	Tetratricopeptide-like helical
GRMZM2G080842	Mitochondrial_sb/sol_carrier|Mt_carrier_dom	LOC_Os02g44570.2	Mitochondrial substrate/solute carrier|Mitochondrial substrate carrier	AT4G11440.1	Mitochondrial substrate/solute carrier
GRMZM2G081053	Ankyrin_rpt|Ankyrin_rpt-contain_dom	LOC_Os04g41280.1	Ankyrin repeat|Ankyrin repeat-containing domain	AT5G14230.1	Ankyrin repeat|Ankyrin repeat-containing domain
GRMZM2G081077	Pep_chain_release_fac_I_II	LOC_Os01g66379.1	Class I peptide chain release factor	AT1G33330.1	Peptide chain release factor class I/class II
GRMZM2G081172	F-box_dom	LOC_Os02g46140.2	F-box domain, Skp2-like|F-box domain, cyclin-like	AT5G45360.1	F-box domain, cyclin-like|Herpesvirus UL92
GRMZM2G081221	FHA_dom|SMAD_FHA_domain	LOC_Os08g23680.2	Forkhead-associated (FHA) domain|SMAD/FHA domain	AT5G47790.1	Forkhead-associated (FHA) domain|SMAD/FHA domain
GRMZM2G081268	Glyoxalase I, conserved site	LOC_Os02g17920.1	glyoxalase family protein, putative, expressed	AT1G67280.1	Glyoxalase/Bleomycin resistance protein/Dioxygenase superfamily protein
GRMZM2G081429	Helicase/SANT-assoc_DNA-bd|DBINO	NA	NA	AT3G12810.1	Helicase, C-terminal|HAS subgroup|HSA|Myb-like domain|Helicase/SANT-associated, DNA binding|SNF2-related|SANT/Myb domain|Helicase, superfamily 1/2, ATP-binding domain
GRMZM2G081519	5-3_exonuclease_C|5-3_exonucl_a-hlix_arch_N	LOC_Os01g65400.2	5'-3' exonuclease, N-terminal|5'-3' exonuclease, SAM-fold domain|5'-3' exonuclease, N-terminal resolvase-like domain|5'-3' exonuclease, C-terminal subdomain	AT1G34380.2	5'-3' exonuclease, C-terminal domain|5'-3' exonuclease, alpha-helical arch, N-terminal
GRMZM2G081639	DNA-dir_DNA_pol_B_exonuc|DNA-dir_DNA_pol_B_multi_dom|DNA-dir_DNA_pol_B|RNaseH-like_dom|DNA-dir_DNA_pol_B_CS|Znf-C4pol	LOC_Os11g08330.1	DNA-directed DNA polymerase, family B|DNA-directed DNA polymerase, family B, conserved site|DNA-directed DNA polymerase, family B, conserved region|DNA-directed DNA polymerase, family B, exonuclease domain|DNA-directed DNA polymerase, family B, pol2|DNA polymerase, family B|Polynucleotidyl transferase, ribonuclease H fold	AT1G67500.2	DNA-directed DNA polymerase, family B, conserved site|DNA-directed DNA polymerase, family B, multifunctional domain|DNA-directed DNA polymerase, family B, exonuclease domain|Ribonuclease H-like domain|DNA-directed DNA polymerase, family B
GRMZM2G081642	NA	LOC_Os02g10440.1	NA	AT4G17150.1	NA
GRMZM2G081666	K_chnl_volt-dep_EAG/ELK/ERG|cNMP-bd_dom|Ion_trans_dom|cNMP-bd-like|K_channel_plant	LOC_Os02g14840.1	RmlC-like jelly roll fold|Cyclic nucleotide-binding-like|Cyclic nucleotide-binding|Potassium channel, voltage-dependent, EAG/ELK/ERG|Protein of unknown function DUF3354|Ion transport	AT4G18290.1	Cyclic nucleotide-binding domain|RmlC-like jelly roll fold|Potassium channel, voltage-dependent, EAG/ELK/ERG|Cyclic nucleotide-binding-like|Ion transport domain|Potassium channel, plant-type
GRMZM2G081812	Znf_BED_prd|Znf_C2H2|Znf_C2H2-like	LOC_Os09g38790.1	Zinc finger, C2H2-like|Zinc finger, C2H2-type|Zinc finger, BED-type predicted	AT1G30970.1	Zinc finger, C2H2|Zinc finger, C2H2-like|Zinc finger, BED-type predicted
GRMZM2G082032	Peptidase_T2	LOC_Os04g55710.1	Peptidase T2, asparaginase 2	AT3G16150.1	Peptidase T2, asparaginase 2
GRMZM2G082034	Glycoside hydrolase	LOC_Os03g22790.1	beta-amylase, putative, expressed	AT5G18670.1	beta-amylase 3
GRMZM2G082076	NA	LOC_Os09g21510.1	Protein kinase, catalytic domain|Serine/threonine-protein kinase, active site|Protein kinase, ATP binding site|Protein kinase-like domain|Tyrosine-protein kinase, catalytic domain|Serine/threonine-protein kinase domain|Mitogen activated protein kinase kinase kinase 3|Serine/threonine-protein kinase-like domain	AT1G09000.1	Serine/threonine- / dual specificity protein kinase, catalytic domain|Tyrosine-protein kinase, catalytic domain|Protein kinase-like domain|Protein kinase, catalytic domain|Protein kinase, ATP binding site|Serine/threonine-protein kinase, active site
GRMZM2G082087	OxRdtase_FMN_N	LOC_Os08g35740.2	Aldolase-type TIM barrel|NADH:flavin oxidoreductase/NADH oxidase, N-terminal	AT2G06050.2	NADH:flavin oxidoreductase/NADH oxidase, N-terminal|Aldolase-type TIM barrel
GRMZM2G082097	Exonuclease|RNaseH-like_dom|Exonuclease_RNaseT/DNA_pol3	LOC_Os04g55700.1	Exonuclease, RNase T/DNA polymerase III|Polynucleotidyl transferase, ribonuclease H fold|Exonuclease	AT5G67240.1	Exonuclease|Ribonuclease H-like domain|Exonuclease, RNase T/DNA polymerase III
GRMZM2G082181	Ost-alpha	LOC_Os02g44910.1	Protein of unknown function DUF300	AT4G38360.2	Organic solute transporter Ost-alpha
GRMZM2G082191	Leu-rich_rpt|Prot_kinase_dom|Ser/Thr_kinase_AS|Kinase-like_dom|LRR-contain_N2	LOC_Os04g42700.1	Leucine-rich repeat|Serine/threonine-protein kinase-like domain|Protein kinase, catalytic domain|Serine/threonine-protein kinase, active site|Protein kinase-like domain|Tyrosine-protein kinase, catalytic domain|Serine/threonine-protein kinase domain|Leucine-rich repeat, typical subtype|Leucine-rich repeat-containing N-terminal domain, type 2	AT5G63930.1	Serine/threonine-protein kinase, active site|Leucine-rich repeat|Protein kinase-like domain|Leucine-rich repeat-containing N-terminal, type 2|Protein kinase, catalytic domain
GRMZM2G082198	RRM_dom	LOC_Os06g11620.1	RNA recognition motif, RNP-1|Nucleotide-binding, alpha-beta plait	AT5G65260.1	Nucleotide-binding, alpha-beta plait|RNA recognition motif domain
GRMZM2G082214	PRib_AMP_CycHydrolase_dom|PRib-ATP_PPHydrolase|PRib-ATP_PPHydrolase-like	LOC_Os01g16940.1	Phosphoribosyl-ATP pyrophosphohydrolase-like|Phosphoribosyl-AMP cyclohydrolase|Phosphoribosyl-ATP pyrophosphohydrolase	AT1G31860.1	Phosphoribosyl-ATP pyrophosphohydrolase|Phosphoribosyl-AMP cyclohydrolase domain|Phosphoribosyl-ATP pyrophosphohydrolase-like
GRMZM2G082257	DUF962	LOC_Os08g33680.1	Protein of unknown function DUF962	AT1G18720.1	Protein of unknown function DUF962
GRMZM2G082302	Znf_C6HC|Znf_CCHC|Znf_RING|Znf_RING_CS	LOC_Os09g38630.1	Zinc finger, RING-type, conserved site|Zinc finger, C6HC-type|Zinc finger, RING-type	AT2G31510.1	Zinc finger, CCHC-type|Zinc finger, RING-type|Zinc finger, C6HC-type
GRMZM2G082312	DUF239|DUF4409	LOC_Os03g59240.1	Protein of unknown function DUF239, plant	AT1G55360.1	Domain of unknown function DUF239
GRMZM2G082330	Protease-assoc_domain|Preselin/SPP|Peptidase_A22B_SPP	LOC_Os11g24540.2	Peptidase A22B, signal peptide peptidase|Protease-associated PA|Peptidase A22, presenilin signal peptide	AT2G43070.1	Peptidase A22, presenilin signal peptide|Peptidase A22B, signal peptide peptidase|Protease-associated domain, PA
GRMZM2G082346	NA	LOC_Os04g33820.1	F-box domain, Skp2-like	AT2G27310.1	NA
GRMZM2G082384	Kinesin_motor_dom|Kinesin_motor_CS|Hlx-hairpin-Hlx_DNA-bd_motif|RuvA_2-like	LOC_Os05g38480.1	Kinesin, motor domain|Kinesin, motor region, conserved site	AT5G02370.1	Helix-hairpin-helix DNA-binding motif, class 1|Kinesin, motor domain|Kinesin, motor region, conserved site
GRMZM2G082390	Ubiquitin_dom|Rad60/SUMO_like	LOC_Os01g68950.1	Ubiquitin|Ubiquitin supergroup	AT4G26840.1	Ubiquitin|Ubiquitin supergroup
GRMZM2G082434	AA_transpt_TM	LOC_Os11g09020.1	Amino acid transporter, transmembrane	AT5G09220.1	Amino acid transporter, transmembrane
GRMZM2G082520	LolPI|Expansin/allergen_DPBB_dom|Expansin_CBD|Expan_Lol_pI|RlpA-like_DPBB	LOC_Os10g40720.1	Major pollen allergen Lol pI|Expansin/Lol pI|Barwin-related endoglucanase|Pollen allergen/expansin, C-terminal|Pollen allergen, N-terminal|Expansin 45, endoglucanase-like|Rare lipoprotein A	AT1G65680.1	Expansin, cellulose-binding-like domain|Barwin-related endoglucanase|Major pollen allergen Lol pI|Expansin/Lol pI|Expansin/pollen allergen, DPBB domain
GRMZM2G082529	BRO1_dom|ALIX_V_dom	LOC_Os10g35250.1	BRO1	AT1G15130.1	BRO1 domain
GRMZM2G082745	NA	LOC_Os01g57240.1	Developmental regulator, ULTRAPETALA|SAND domain	AT2G20825.1	Developmental regulator, ULTRAPETALA|SAND domain
GRMZM2G082836	Small_GTP-bd_dom|Small_GTPase_ARF/SAR|Small_GTPase_ARF	LOC_Os03g27450.1	ARF/SAR superfamily|Small GTP-binding protein|ADP-ribosylation factor|Small GTPase SAR1-type|Ras small GTPase, Rab type	AT5G52210.1	Small GTPase superfamily, ARF/SAR type|Small GTP-binding protein domain
GRMZM2G082853	F-box_dom	LOC_Os04g02280.1	F-box domain, cyclin-like|F-box domain, Skp2-like	AT3G16210.1	F-box associated interaction domain|F-box associated domain, type 1|F-box domain, cyclin-like
GRMZM2G082886	Thioredoxin|Thioredoxin-like_fold|Thioredoxin_domain|Thioredoxin_CS	LOC_Os07g08840.1	Thioredoxin-like subdomain|Thioredoxin domain|Thioredoxin, core|Thioredoxin|Thioredoxin-like fold|Thioredoxin fold|Thioredoxin, conserved site|Thioredoxin-like	AT3G51030.1	Thioredoxin, conserved site|Thioredoxin-like fold|Thioredoxin domain
GRMZM2G083012	NA	LOC_Os06g03980.1	Cell cycle regulated microtubule associated protein	AT4G22860.1	NA
GRMZM2G083068	Carboh/pur_kinase_PfkB_CS|PfkB_dom	LOC_Os05g09370.4	Ribokinase|Carbohydrate/purine kinase	AT1G49350.1	Ribokinase|Carbohydrate kinase PfkB|Carbohydrate/puine kinase, PfkB, conserved site
GRMZM2G083117	NA	LOC_Os01g72560.1	NA	AT2G41200.1	NA
GRMZM2G083317	NA	LOC_Os11g05880.1	Exo70 exocyst complex subunit	AT5G52340.1	Exocyst complex protein Exo70
GRMZM2G083410	BCP1_family	LOC_Os03g63690.1	NA	AT2G44510.1	NA
GRMZM2G083427	TLC-dom|Longevity_assurance_LAG1_LAC1	LOC_Os03g15750.1	Longevity assurance, LAG1/LAC1|TRAM/LAG1/CLN8 homology domain	AT3G19260.1	Longevity assurance, LAG1/LAC1|TRAM/LAG1/CLN8 homology domain
GRMZM2G083437	Nop14	LOC_Os03g40110.1	Nop14-like protein	AT1G69070.1	Nucleolar protein 14
GRMZM2G083497	Ribosomal_S8	LOC_Os02g27760.1	Ribosomal protein S8	AT1G07770.1	Ribosomal protein S8
GRMZM2G083620	ExoRNase_PH_dom1|ExoRNase_PH_dom2|Ribosomal_S5_D2-typ_fold	LOC_Os03g63720.1	Ribosomal protein S5 domain 2-type fold|Exoribonuclease, phosphorolytic domain 2|Exoribonuclease, phosphorolytic domain 1	AT3G46210.1	Exoribonuclease, phosphorolytic domain 1|Ribosomal protein S5 domain 2-type fold
GRMZM2G083689	MIF4G-like_typ-3|MIF4G-like_typ-1|MIF4G-like_typ-2|ARM-type_fold	LOC_Os03g22570.2	Armadillo-type fold|MIF4G-like, type 2|MIF4G-like, type 1|MIF4-like, type 1/2/3|MIF4G-like, type 3	AT2G13540.1	MIF4G-like, type 3|MIF4-like, type 1/2/3|Armadillo-type fold|MIF4G-like, type 1|MIF4G-like, type 2
GRMZM2G083711	Formiminotransferase	LOC_Os06g03740.1	folic acid binding protein, putative, expressed	AT2G20830.3	transferases;folic acid binding
GRMZM2G083732	DUF947	LOC_Os09g35670.1	expressed protein	AT1G12650.1	NA
GRMZM2G083745	rRNA_MeTrfase_FtsJ_dom|rRNA-MeTfrase_E	LOC_Os06g49140.1	Ribosomal RNA methyltransferase J|Ribosomal RNA methyltransferase RrmJ/FtsJ	AT5G01230.1	Ribosomal RNA large subunit methyltransferase E|Ribosomal RNA methyltransferase FtsJ domain
GRMZM2G083783	Znf_CCHC|RRM_dom	LOC_Os03g47800.1	RNA recognition motif, RNP-1|Zinc finger, CCHC-type|RNA recognition motif, glycine rich protein|Nucleotide-binding, alpha-beta plait	AT5G04280.1	Zinc finger, CCHC-type|Nucleotide-binding, alpha-beta plait|RNA recognition motif domain
GRMZM2G083788	AA_transpt_TM	LOC_Os02g54730.1	Amino acid transporter, transmembrane	AT2G41190.1	Amino acid transporter, transmembrane
GRMZM2G083812	Glyco_hydro_79|Glycoside_hydrolase_SF	LOC_Os02g55870.1	Glycoside hydrolase family 79, N-terminal	AT5G34940.2	Glycoside hydrolase, family 79
GRMZM2G083813	RRM_dom	LOC_Os03g63730.1	RNA recognition motif, RNP-1|Nucleotide-binding, alpha-beta plait	AT5G46840.1	Nucleotide-binding, alpha-beta plait|RNA recognition motif domain
GRMZM2G083841	Pyrv/PenolPyrv_Kinase-like_dom|PEP_COase_AS|PEP_COase	LOC_Os02g14770.3	Pyruvate/Phosphoenolpyruvate kinase, catalytic core|Phosphoenolpyruvate carboxylase|Phosphoenolpyruvate carboxylase, C-terminal region|Phosphoenolpyruvate carboxylase, active site	AT2G42600.2	Phosphoenolpyruvate carboxylase, active site|Pyruvate/Phosphoenolpyruvate kinase-like domain|Phosphoenolpyruvate carboxylase
GRMZM2G084063	Uncharacterised_SERF	LOC_Os07g02340.1	Uncharacterised protein family SERF	AT2G23090.1	Uncharacterised protein family SERF
GRMZM2G084134	RUS2/WXR1	LOC_Os04g22360.1	Protein of unknown function DUF647	AT3G45890.1	Protein of unknown function DUF647
GRMZM2G084173	DNA-bd_pseudobarrel	NA	NA	NA	NA
GRMZM2G084513	CENP-O	LOC_Os04g21610.1	Centromere protein Cenp-O	AT5G10710.2	Centromere protein Cenp-O
GRMZM2G084587	Leu-rich_rpt|LRR-contain_N2|Leu-rich_rpt_4	LOC_Os03g32580.1	Leucine-rich repeat|Leucine-rich repeat-containing N-terminal domain, type 2	AT5G21090.1	Leucine-rich repeat|Leucine-rich repeat-containing N-terminal, type 2
GRMZM2G084647	IF-2B-related	LOC_Os12g31380.1	Initiation factor 2B related	AT1G53880.1	Initiation factor 2B-related|LURP1-like domain
GRMZM2G084942	Prephen_DH|6-PGluconate_DH_C-like|Arogenate/prephenate_DH|Znf_CCHC|CIR_N_dom	LOC_Os06g49505.1	Prephenate dehydrogenase|Arogenate/prephenate dehydrogenase	AT1G15710.1	Prephenate dehydrogenase|Arogenate/prephenate dehydrogenase
GRMZM2G084958	Glc/ribitol_DH|DH_sc/Rdtase_SDR|Prochl_reduct	LOC_Os04g58200.1	Glucose/ribitol dehydrogenase|Short-chain dehydrogenase/reductase SDR|Light-dependent protochlorophyllide reductase|NAD(P)-binding domain	AT5G54190.1	Short-chain dehydrogenase/reductase SDR|NAD(P)-binding domain|Glucose/ribitol dehydrogenase|Light-dependent protochlorophyllide reductase
GRMZM2G084984	HAD-SF_hydro_IA|HAD-like_dom	LOC_Os02g57100.1	Haloacid dehalogenase-like hydrolase|HAD-superfamily hydrolase, subfamily IA, variant 1|HAD-superfamily hydrolase, subfamily IA, variant 2	AT2G33255.1	HAD-superfamily hydrolase, subfamily IA, variant 1
GRMZM2G085019	Malic_OxRdtase|Malic_N_dom|Malic_NAD-bd|Malic_enzyme_CS	LOC_Os01g09320.1	Malic oxidoreductase|Malic enzyme, NAD-binding|Malic enzyme, N-terminal|NAD(P)-binding domain|Malic enzyme, conserved site	AT1G79750.1	Malic oxidoreductase|NAD(P)-binding domain|Malic enzyme, N-terminal|Malic enzyme, NAD-binding|Malic enzyme, conserved site
GRMZM2G085049	Rho_GDI|Ig_E-set	LOC_Os02g48730.1	Immunoglobulin E-set|RHO protein GDP dissociation inhibitor	AT3G07880.1	RHO protein GDP dissociation inhibitor|Immunoglobulin E-set
GRMZM2G085078	Glu_synth_centr_C|Glu_synth_asu_C|Pyr_OxRdtase_NAD-bd_dom|GATase_dom|Glut_synth_ssu1|Glu_synth_centr_N|Helical_ferredxn|Glu_synth_euk|GATase_2_dom|Pyr_nucl-diS_OxRdtase_FAD/NAD	LOC_Os01g48960.1	Adrenodoxin reductase|Glutamate synthase, central-C|Glutamine amidotransferase, class-II|Glutamate synthase, central-N|Glutamate synthase, alpha subunit, C-terminal|FAD-dependent pyridine nucleotide-disulphide oxidoreductase|Glutamate synthase, eukaryotic|Glutamate synthase, NADH/NADPH, small subunit 1|Alpha-helical ferredoxin|Aldolase-type TIM barrel|Fumarate reductase, C-terminal|Glutamine amid…	AT5G53460.1	Glutamine amidotransferase type 2 domain|Aldolase-type TIM barrel|Glutamate synthase, alpha subunit, C-terminal|Fumarate reductase, C-terminal|NAD(P)-binding domain|Glutamate synthase, NADH/NADPH, small subunit 1|Alpha-helical ferredoxin|Glutamate synthase, central-C|Class II glutamine amidotransferase domain|Glutamate synthase, central-N|FAD-dependent pyridine nucleotide-disulphide oxidoreductas…
GRMZM2G085189	BTB/POZ-like|BTB/POZ_fold	LOC_Os03g55950.3	NA	AT3G50780.1	NA
GRMZM2G085198	Haem_peroxidase_pln/fun/bac|Peroxidase_pln|Haem_peroxidase|Peroxidases_heam-ligand_BS|Peroxidases_AS	LOC_Os02g14440.2	NA	AT4G02560.1	Homeodomain|Homeodomain-like
GRMZM2G085254	TFIIS_N	LOC_Os01g05420.1	Transcription factor IIS, N-terminal	AT1G32130.1	Transcription factor IIS, N-terminal
GRMZM2G085266	Post-SET_dom|Znf_PHD|SET_dom|PWWP_dom|Znf_FYVE_PHD|Zinc_finger_PHD-type_CS|Znf_PHD-finger|Hist-Lys_N-MeTrfase_ATX	LOC_Os01g11952.1	Zinc finger, FYVE/PHD-type|Zinc finger, PHD-finger|SET domain|PWWP|Post-SET domain|Zinc finger, PHD-type|Zinc finger, PHD-type, conserved site	AT4G27910.1	PWWP|Post-SET domain|SET domain|Zinc finger, FYVE/PHD-type|Zinc finger, PHD-type, conserved site|Zinc finger, PHD-type|Zinc finger, PHD-finger
GRMZM2G085378	ThiF_NAD_FAD-bd|Molybdenum_cofac_synth_MoeB	LOC_Os06g14040.1	NAD(P)-binding domain|Molybdenum cofactor biosynthesis, MoeB|UBA/THIF-type NAD/FAD binding fold	AT5G37530.1	NAD(P)-binding domain|Molybdenum cofactor biosynthesis, MoeB|UBA/THIF-type NAD/FAD binding fold
GRMZM2G085402	Lipase_3|Mono/diacylglycerol_lipase_N	LOC_Os01g20840.1	Mono-/di-acylglycerol lipase, N-terminal|Lipase, class 3	AT4G16070.1	Mono-/di-acylglycerol lipase, N-terminal|Lipase, class 3
GRMZM2G085547	Gal_Oxase/kelch_b-propeller|Kelch_2	LOC_Os02g57690.1	Kelch repeat type 1|Galactose oxidase/kelch, beta-propeller|Kelch repeat type 2|Kelch-type beta propeller	AT5G04420.1	Kelch repeat type 1|Kelch-type beta propeller|Kelch repeat type 2|Galactose oxidase/kelch, beta-propeller
GRMZM2G085577	Glyco_trans_35|Glycg_phsphrylas	LOC_Os01g63270.1	Glycosyl transferase, family 35|Glycogen/starch/alpha-glucan phosphorylase	AT3G46970.1	Glycogen/starch/alpha-glucan phosphorylase|Glycosyl transferase, family 35
GRMZM2G085827	PPantethiene-prot_Trfase_dom|4-PPantetheinyl_Trfase_SF	LOC_Os08g14490.1	4'-phosphopantetheinyl transferase|Phosphopantethiene-protein transferase	AT3G11470.2	4'-phosphopantetheinyl transferase superfamily
GRMZM2G085836	UBA/Ts_N|PUG-dom|UBA-like|UBA/transl_elong_EF1B_N_euk|PUB_domain	LOC_Os08g41500.1	Ubiquitin-associated/translation elongation factor EF1B, N-terminal, eukaryote|UBA-like|PUG domain|Ubiquitin-associated/translation elongation factor EF1B, N-terminal|PUB domain	AT1G04850.1	PUG domain|PUB domain|Ubiquitin-associated/translation elongation factor EF1B, N-terminal|UBA-like|Zinc finger, C2H2-like|Ubiquitin-associated/translation elongation factor EF1B, N-terminal, eukaryote|Zinc finger, C2H2
GRMZM2G085849	UBQ-conjugat_E2|UBQ-conjugating_enzyme/RWD	LOC_Os05g48380.1	Ubiquitin-conjugating enzyme, E2|Ubiquitin-conjugating enzyme/RWD-like	AT1G53025.1	Ubiquitin-conjugating enzyme/RWD-like|Ubiquitin-conjugating enzyme, E2
GRMZM2G085885	Cyclophilin-like_PPIase_dom	LOC_Os08g19610.2	Peptidyl-prolyl cis-trans isomerase, cyclophilin-type|Cyclophilin-like	AT5G35100.1	Cyclophilin-like peptidyl-prolyl cis-trans isomerase domain
GRMZM2G085974	MATH|TRAF-like	LOC_Os10g33830.1	MATH|TRAF-like	AT3G17380.1	MATH|TRAF-like
GRMZM2G086030	TPR-contain_dom|TPR_repeat	LOC_Os04g55230.1	Tetratricopeptide repeat|Tetratricopeptide-like helical|Tetratricopeptide repeat-containing	AT4G28080.1	Tetratricopeptide repeat|Tetratricopeptide repeat-containing domain|Tetratricopeptide-like helical
GRMZM2G086072	E2F_TDP|Transc_factor_DP_C	LOC_Os03g05760.1	Transcription factor DP, C-terminal|Transcription factor DP|Winged helix-turn-helix transcription repressor DNA-binding|Transcription factor E2F/dimerisation partner (TDP)	AT5G03415.1	Transcription factor DP, subgroup|Transcription factor DP, C-terminal|Transcription factor E2F/dimerisation partner (TDP)|Winged helix-turn-helix DNA-binding domain|Transcription factor DP
GRMZM2G086132	ARM-type_fold|26S_Psome_nonATP_su5	LOC_Os05g48340.1	Armadillo-type fold|26S proteasome non-ATPase regulatory subunit 5	AT3G15180.2	Armadillo-type fold|26S proteasome non-ATPase regulatory subunit 5
GRMZM2G086237	NT-C2	LOC_Os10g36060.1	Prefoldin	AT5G41140.1	NA
GRMZM2G086258	Na/sul_symport	LOC_Os08g37600.1	Sodium/sulphate symporter	AT5G64290.1	Sodium/sulphate symporter
GRMZM2G086269	Web	LOC_Os03g01930.1	Protein of unknown function DUF827, plant	AT2G26570.1	Protein of unknown function DUF827, plant
GRMZM2G086371	TRAPP_II_complex_Trs120	LOC_Os04g42370.1	Transport protein Trs120	AT5G11040.1	TRAPP II complex, Trs120
GRMZM2G086464	NA	LOC_Os05g33620.1	NA	AT4G15545.1	NA
GRMZM2G086496	POT_fam|MFS_dom_general_subst_transpt|PTR2_symporter_CS	LOC_Os08g05910.1	PTR2 family proton/oligopeptide symporter, conserved site|Major facilitator superfamily, general substrate transporter|Oligopeptide transporter	AT1G12110.1	Proton-dependent oligopeptide transporter family|Major facilitator superfamily domain, general substrate transporter|PTR2 family proton/oligopeptide symporter, conserved site
GRMZM2G086604	UPF0497_TM_pln	LOC_Os03g10870.1	Uncharacterised protein family UPF0497, trans-membrane plant	AT2G28370.1	Uncharacterised protein family UPF0497, trans-membrane plant
GRMZM2G086637	CRAL-TRIO_dom|GOLD|CRAL/TRIO_N_dom	LOC_Os05g27820.1	Cellular retinaldehyde-binding/triple function, C-terminal|GOLD|Phosphatidylinositol transfer protein-like, N-terminal|Cellular retinaldehyde-binding/triple function, N-terminal	AT3G51670.1	GOLD|CRAL-TRIO domain|CRAL/TRIO, N-terminal domain
GRMZM2G086845	Carboh/pur_kinase_PfkB_CS|Ribokinase|PfkB_dom	LOC_Os01g66940.1	Carbohydrate/puine kinase, PfkB, conserved site|Carbohydrate/purine kinase|Ribokinase	AT2G31390.1	Ribokinase|Carbohydrate kinase PfkB|Carbohydrate/puine kinase, PfkB, conserved site
GRMZM2G086887	RRM_dom	LOC_Os12g38800.1	Nucleotide-binding, alpha-beta plait|RNA recognition motif, RNP-1	AT4G00830.1	Nucleotide-binding, alpha-beta plait|RNA recognition motif domain
GRMZM2G087105	F-box_dom|WD40_repeat|WD40_repeat_dom	LOC_Os11g07970.1	WD40 repeat|WD40 repeat-like-containing domain|F-box domain, Skp2-like|WD40/YVTN repeat-like-containing domain|WD40-repeat-containing domain|WD40 repeat, subgroup	AT3G52030.1	WD40 repeat|F-box domain, cyclin-like|WD40/YVTN repeat-like-containing domain
GRMZM2G087161	Macro_dom|HIT-like|Histidine_triad_CS	LOC_Os03g18210.1	Appr-1-p processing|Histidine triad, conserved site|Histidine triad motif|Histidine triad-like motif	AT5G01310.1	HIT-like domain|Zinc finger, C2H2-like|Histidine triad, conserved site|Histidine triad (HIT) protein|Appr-1-p processing|Myc-type, basic helix-loop-helix (bHLH) domain
GRMZM2G087207	HMG_CoA_synt_AS|HMG_CoA_synthase_euk|HMG_CoA_synth_N|HMG_CoA_synt_C|Thiolase-like	LOC_Os03g02710.1	Hydroxymethylglutaryl-coenzyme A synthase C-terminal|Hydroxymethylglutaryl-coenzyme A synthase, active site|Thiolase-like|Hydroxymethylglutaryl-CoA synthase, eukaryotic|Hydroxymethylglutaryl-coenzyme A synthase, N-terminal	AT4G11820.2	Hydroxymethylglutaryl-coenzyme A synthase, active site|Hydroxymethylglutaryl-coenzyme A synthase C-terminal|Hydroxymethylglutaryl-coenzyme A synthase, N-terminal|Thiolase-like|Hydroxymethylglutaryl-CoA synthase, eukaryotic
GRMZM2G087212	EMP70|MFS_dom_general_subst_transpt	LOC_Os11g07910.1	Nonaspanin (TM9SF)	AT1G10950.1	Nonaspanin (TM9SF)
GRMZM2G087233	Ribosomal_L10e|Ribosomal_L10e/L16|Ribosomal_L10e_CS	LOC_Os05g07700.1	Ribosomal protein L10e, conserved site|Ribosomal protein L10e/L16|Ribosomal protein L10e	AT1G66580.1	Ribosomal protein L10e/L16|Ribosomal protein L10e|Ribosomal protein L10e, conserved site
GRMZM2G087259	Carbonic_anhydrase_a	LOC_Os08g36630.1	Carbonic anhydrase, alpha-class, catalytic domain|Carbonic anhydrase, CAH1-like	AT1G08080.1	Carbonic anhydrase, alpha-class, conserved site|Alpha carbonic anhydrase
GRMZM2G087459	Ser-Thr/Tyr_kinase_cat_dom|Prot_kinase_dom|Ser/Thr_kinase_AS|Kinase-like_dom|Protein_kinase_ATP_BS	LOC_Os03g16740.1	Serine/threonine-protein kinase, active site|Protein kinase, catalytic domain|Protein kinase, ATP binding site|Serine-threonine/tyrosine-protein kinase|Serine/threonine-protein kinase domain|Tyrosine-protein kinase, catalytic domain|Protein kinase-like domain	AT1G07570.3	Protein kinase-like domain|Protein kinase, catalytic domain|Serine/threonine- / dual specificity protein kinase, catalytic domain|Tyrosine-protein kinase, catalytic domain|Serine-threonine/tyrosine-protein kinase catalytic domain|Protein kinase, ATP binding site|Serine/threonine-protein kinase, active site
GRMZM2G087619	ARM-type_fold	LOC_Os01g64900.1	Armadillo-type fold	AT1G77600.3	Armadillo-type fold
GRMZM2G087662	GNK2	LOC_Os07g35580.1	Serine/threonine-protein kinase, active site|Protein of unknown function DUF26|Serine-threonine/tyrosine-protein kinase|Protein kinase, ATP binding site|Protein kinase-like domain|Tyrosine-protein kinase, catalytic domain|Serine/threonine-protein kinase domain|Protein kinase, catalytic domain	AT4G11530.1	Serine/threonine- / dual specificity protein kinase, catalytic domain|Tyrosine-protein kinase, catalytic domain|Protein kinase-like domain|Protein kinase, catalytic domain|Serine-threonine/tyrosine-protein kinase catalytic domain|Gnk2-homologous domain|Protein kinase, ATP binding site|Serine/threonine-protein kinase, active site
GRMZM2G087678	PRONE_dom	LOC_Os04g47170.1	Rop nucleotide exchanger, PRONE	AT4G00460.2	Plant specific Rop nucleotide exchanger, PRONE
GRMZM2G087692	Methyltransf_11	NA	NA	AT1G22800.1	Methyltransferase type 11
GRMZM2G087712	WD40_repeat|SSU_processome_Utp21|WD40_repeat_dom|WD40_repeat_CS	LOC_Os06g43690.1	WD40 repeat, subgroup|WD40 repeat 2|WD40 repeat|WD40 repeat, conserved site|WD40/YVTN repeat-like-containing domain|Quinonprotein alcohol dehydrogenase-like|Small-subunit processome, Utp21|WD40-repeat-containing domain	AT4G04940.1	WD40-repeat-containing domain|WD40 repeat|WD40/YVTN repeat-like-containing domain|WD40 repeat, conserved site|Small-subunit processome, Utp21
GRMZM2G087749	ARM-type_fold	LOC_Os01g23590.1	Armadillo-type fold|Protein of unknown function DUF625	AT3G06670.2	Domain of unknown function DUF625|Armadillo-type fold
GRMZM2G087758	DnaJ_domain	LOC_Os05g33010.2	NA	AT3G05345.1	DnaJ domain
GRMZM2G087806	Ankyrin_rpt|Znf_DHHC_palmitoyltrfase|Ankyrin_rpt-contain_dom	LOC_Os06g43680.1	Ankyrin repeat-containing domain|Zinc finger, DHHC-type|Ankyrin repeat	AT5G20350.1	Zinc finger, DHHC-type, palmitoyltransferase|Ankyrin repeat-containing domain|Ankyrin repeat
GRMZM2G087824	NA	LOC_Os04g37760.1	NA	AT2G14095.1	NA
GRMZM2G088014	WD40_repeat_dom	LOC_Os09g01360.1	FY-rich, C-terminal|Quinoprotein amine dehydrogenase, beta chain-like	AT1G26330.2	FY-rich, C-terminal|WD40/YVTN repeat-like-containing domain
GRMZM2G088064	Aminotransferase_I/II|PyrdxlP-dep_Trfase	NA	NA	AT4G02150.1	Armadillo|Importin-alpha, importin-beta-binding domain|Armadillo-like helical|Armadillo-type fold
GRMZM2G088218	Helicase_C|DNA/RNA_helicase_DEAD/DEAH_N|Helicase_ATP-bd|RNA_helicase_DEAD_Q_motif	LOC_Os01g36920.2	DNA/RNA helicase, C-terminal|DEAD-like helicase, N-terminal|DNA/RNA helicase, DEAD/DEAH box type, N-terminal|Helicase, superfamily 1/2, ATP-binding domain	AT5G11170.1	Helicase, C-terminal|RNA helicase, DEAD-box type, Q motif|Helicase, superfamily 1/2, ATP-binding domain|DNA/RNA helicase, DEAD/DEAH box type, N-terminal
GRMZM2G088313	ARM-type_fold|Peptidase_C65_otubain	NA	NA	NA	NA
GRMZM2G088565	Transketolase-like_Pyr-bd|Transketolase_C|Transketo_C/Pyr-ferredox_oxred	LOC_Os12g42230.1	Transketolase, C-terminal|Transketolase-like, pyrimidine-binding domain|Transketolase, C-terminal/Pyruvate-ferredoxin oxidoreductase, domain II|Transketolase-like, C-terminal	AT2G34590.1	Transketolase, C-terminal/Pyruvate-ferredoxin oxidoreductase, domain II|Transketolase-like, pyrimidine-binding domain|Transketolase, C-terminal|Transketolase-like, C-terminal
GRMZM2G088601	Amino_oxidase	LOC_Os04g47290.2	Amine oxidase	AT4G14210.1	Amine oxidase|Phytoene desaturase
GRMZM2G088627	Peptidase_M20|ArgE/DapE_CS|N-acyl_aa_amidohydrolase|Peptidase_M20_dimer	LOC_Os08g40110.2	ArgE/DapE/ACY1/CPG2/YscS, conserved site|Peptidase M20, dimerisation|N-acyl-L-amino-acid amidohydrolase|Peptidase M20	AT4G38220.2	Peptidase M20|N-acyl-L-amino-acid amidohydrolase|ArgE/DapE/ACY1/CPG2/YscS, conserved site|Peptidase M20, dimerisation domain
GRMZM2G088727	DnaJ_domain	LOC_Os01g25320.1	Heat shock protein DnaJ, N-terminal	AT4G12770.1	DnaJ domain
GRMZM2G088849	NA	LOC_Os08g10350.1	NA	AT5G19980.1	Domain of unknown function DUF250
GRMZM2G088951	Glyco_hydro_17|Glycoside_hydrolase_SF	LOC_Os05g41610.1	Glycoside hydrolase, subgroup, catalytic core|Glycoside hydrolase, family 17|Glycoside hydrolase, catalytic core	AT3G57260.1	Glycoside hydrolase, family 17|Glycoside hydrolase, catalytic domain|Glycoside hydrolase, superfamily
GRMZM2G089050	Znf_CCCH	LOC_Os06g49080.1	Zinc finger, CCCH-type	AT1G75340.1	Zinc finger, CCCH-type
GRMZM2G089106	Znf_LSD1	LOC_Os08g03610.1	Zinc finger, LSD1-type	AT4G20380.8	Zinc finger, LSD1-type
GRMZM2G089136	Phosphoglycerate_kinase|Phosphoglycerate_kinase_CS	LOC_Os05g41640.2	Phosphoglycerate kinase, N-terminal|Phosphoglycerate kinase|Phosphoglycerate kinase, C-terminal|Phosphoglycerate kinase, conserved site	AT1G56190.1	Phosphoglycerate kinase|Phosphoglycerate kinase, conserved site|Phosphoglycerate kinase, N-terminal|Phosphoglycerate kinase, C-terminal
GRMZM2G089259	Mlo	LOC_Os11g07912.1	Mlo-related protein	AT1G11000.1	Mlo-related protein
GRMZM2G089461	Tyrosine protein kinase	LOC_Os05g40270.1	expressed protein	AT1G06840.1	Leucine-rich repeat protein kinase family protein
GRMZM2G089673	DUF1336	LOC_Os03g55180.1	Protein of unknown function DUF1336	AT3G29180.1	Domain of unknown function DUF1336
GRMZM2G089736	Tify|CCT_CS	LOC_Os07g42370.1	Tify|CCT domain-like	AT1G74950.1	Tify|CO/COL/TOC1, conserved site
GRMZM2G089854	GDP-Fuc_O-FucTrfase|FucosylTrfase_pln	LOC_Os09g29940.1	GDP-fucose protein O-fucosyltransferase	AT5G15740.1	GDP-fucose protein O-fucosyltransferase
GRMZM2G089876	Znf_HIT|FdhE-like	LOC_Os03g25260.1	Zinc finger, HIT-type	AT5G37055.1	Zinc finger, HIT-type
GRMZM2G089962	Pheromone_shutdown_TraB	LOC_Os05g42010.1	Pheromone shutdown-related, TraB	AT1G05270.1	Pheromone shutdown, TraB
GRMZM2G089976	G_patch_dom	LOC_Os03g03390.1	D111/G-patch	AT1G63980.1	G-patch domain
GRMZM2G090018	Acyl_CoA_acyltransferase	LOC_Os10g21020.1	Acyl-CoA N-acyltransferase	NA	NA
GRMZM2G090034	Small_GTP-bd_dom|Small_GTPase_Rab_type|Small_GTPase	LOC_Os05g46000.1	Ras GTPase|Ras|Small GTP-binding protein|Ras small GTPase, Ras type|Ras small GTPase, Rab type|Small GTPase|Ran GTPase|Small GTPase, Rho type	AT1G22740.1	Small GTP-binding protein domain|Small GTPase superfamily|Small GTPase superfamily, Rab type|Small GTPase superfamily, Rho type|Ran GTPase
GRMZM2G090051	,Fatty acid hydroxylase	LOC_Os03g03370.1	fatty acid hydroxylase, putative, expressed	AT4G25700.1	beta-hydroxylase 1
GRMZM2G090070	Peptidase_M8	LOC_Os03g52150.1	Peptidase M8, leishmanolysin|EGF-like|EGF, extracellular|EGF-like region, conserved site|EGF-like, type 3	AT5G42620.2	Peptidase M8, leishmanolysin|Epidermal growth factor-like domain|EGF-like, conserved site|EGF, extracellular
GRMZM2G090105	PIG-P|PIG-P_GPI19	LOC_Os03g43900.1	Phosphatidylinositol N-acetylglucosaminyltransferase, GPI19/PIG-P subunit|PIG-P	AT2G39445.1	PIG-P|Phosphatidylinositol N-acetylglucosaminyltransferase, GPI19/PIG-P subunit
GRMZM2G090156	rRNA_lsu_MeTfrase_F-like|S-AdoMet-dep_MeTrfase_Mett10D	LOC_Os02g02880.1	S-adenosyl-L-methionine dependent methyltransferase, Mett10D, predicted|S-adenosyl-L-methionine dependent methyltransferase, predicted	AT2G21070.3	Ribosomal RNA large subunit methyltransferase F-like|S-adenosyl-L-methionine dependent methyltransferase, Mett10D, predicted
GRMZM2G090190	Znf_RanBP2	LOC_Os03g50430.1	Zinc finger, RanBP2-type	AT1G70650.1	Zinc finger, RanBP2-type
GRMZM2G090241	DapB_N|Dihydrodipicolinate_Rdtase_pln|DapB_C	LOC_Os02g24020.1	Dihydrodipicolinate reductase, bacterial/plant|Dihydrodipicolinate reductase, plant|NAD(P)-binding domain|Dihydrodipicolinate reductase, N-terminal|Dihydrodipicolinate reductase, C-terminal	AT3G59890.1	Dihydrodipicolinate reductase, N-terminal|Dihydrodipicolinate reductase, C-terminal|NAD(P)-binding domain|Dihydrodipicolinate reductase, plant|Dihydrodipicolinate reductase, bacterial/plant
GRMZM2G090573	Cullin_repeat-like_dom	LOC_Os07g10110.1	Vps51/Vps67	AT1G10385.1	Vacuolar protein sorting-associated protein 51
GRMZM2G090595	Znf_C2H2|Znf_C2H2-like|Znf_C2H2_jaz	LOC_Os02g45054.1	Zinc finger, C2H2-type|Zinc finger, double-stranded RNA binding|Zinc finger, C2H2-like	AT3G50700.1	Zinc finger, double-stranded RNA binding|Zinc finger, C2H2|Zinc finger, C2H2-like
GRMZM2G090719	NA	LOC_Os01g49490.1	NA	AT5G16160.1	NA
GRMZM2G090722	DAP_deCOOHase_LysA|Orn/DAP/Arg_de-COase|Ala_racemase/Decarboxylase_C|De-COase2_C|De-COase2_N|De-COase2_pyr-phos_BS|De-COase2_CS	LOC_Os02g24354.1	Ornithine/DAP/Arg decarboxylase|Diaminopimelate decarboxylase|Orn/DAP/Arg decarboxylase 2, conserved site|Alanine racemase/group IV decarboxylase, C-terminal|Orn/DAP/Arg decarboxylase 2, pyridoxal-phosphate binding site|Orn/DAP/Arg decarboxylase 2, N-terminal|Orn/DAP/Arg decarboxylase 2, C-terminal	AT5G11880.1	Orn/DAP/Arg decarboxylase 2, N-terminal|Orn/DAP/Arg decarboxylase 2, pyridoxal-phosphate binding site|Orn/DAP/Arg decarboxylase 2, C-terminal|Ornithine/DAP/Arg decarboxylase|Orn/DAP/Arg decarboxylase 2, conserved site|Diaminopimelate decarboxylase, LysA|Alanine racemase/group IV decarboxylase, C-terminal
GRMZM2G090728	PMR5_N_dom|PC-Esterase	LOC_Os11g01570.1	Protein of unknown function DUF231, plant	AT2G38320.1	NA
GRMZM2G090736	Monothiol_GRX-rel|Glutaredoxin|Thioredoxin-like_fold|Thioredoxin_domain	LOC_Os10g35720.1	Glutaredoxin|Thioredoxin domain|Glutaredoxin-related protein|Thioredoxin-like fold|Thioredoxin fold|Thioredoxin-like	AT4G04950.1	Monothiol glutaredoxin-related|Thioredoxin-like fold|Glutaredoxin|Thioredoxin domain
GRMZM2G090738	Ribosomal_L18/L5|Rbsml_L5_euk/L18_arc|Rbsml_L5e/L18P_C	LOC_Os01g67134.1	Ribosomal protein L18/L5|Ribosomal protein L5, eukaryotic	AT5G39740.1	Ribosomal protein L18/L5|Ribosomal protein L5 eukaryotic/L18 archaeal
GRMZM2G090779	Peptidase_M20|Peptidase_M20_dimer|Amidohydrolase	LOC_Os01g37960.1	Peptidase M20|Peptidase M20, dimerisation|Peptidase M20D, mername-AA028/carboxypeptidase Ss1|Peptidase M20D, amidohydrolase	AT1G51760.1	Peptidase M20, dimerisation domain|Peptidase M20|Amidohydrolase
GRMZM2G090824	NA	LOC_Os07g01240.2	NA	AT1G61900.1	NA
GRMZM2G090928	NA	LOC_Os05g04150.1	NA	AT4G01960.1	NA
GRMZM2G090963	Helicase_C|DNA_helicase_ATP-dep_RecQ|DNA/RNA_helicase_DEAD/DEAH_N|Helicase_ATP-bd	LOC_Os05g05810.1	DNA/RNA helicase, DEAD/DEAH box type, N-terminal|DNA helicase, ATP-dependent, RecQ type|DNA helicase, ATP-dependent, RecQ type, N-terminal|DEAD-like helicase, N-terminal|DNA/RNA helicase, C-terminal|Ubiquitin-associated/translation elongation factor EF1B, N-terminal, eukaryote|Helicase, superfamily 1/2, ATP-binding domain	AT5G27680.1	DNA helicase, ATP-dependent, RecQ type|DNA/RNA helicase, DEAD/DEAH box type, N-terminal|Helicase, C-terminal|Ubiquitin-associated/translation elongation factor EF1B, N-terminal, eukaryote|Helicase, superfamily 1/2, ATP-binding domain
GRMZM2G090981	Peptidase_M48	LOC_Os02g50230.1	Peptidase M48	AT5G51740.1	Peptidase M48
GRMZM2G091258	NA	LOC_Os11g34150.1	NA	AT1G10890.1	NA
GRMZM2G091276	GH3	LOC_Os05g50890.2	GH3 auxin-responsive promoter	AT2G46370.4	GH3 auxin-responsive promoter
GRMZM2G091302	Quin_OxRdtase/zeta-crystal_CS|GroES-like|ADH_C|ADH_GroES-like	LOC_Os05g24880.1	Alcohol dehydrogenase, C-terminal|Quinone oxidoreductase/zeta-crystallin, conserved site|NAD(P)-binding domain|GroES-like|Polyketide synthase, enoylreductase|Alcohol dehydrogenase superfamily, zinc-containing|Alcohol dehydrogenase GroES-like	AT3G56460.1	NAD(P)-binding domain|Alcohol dehydrogenase, C-terminal|Alcohol dehydrogenase superfamily, zinc-type|GroES-like|Quinone oxidoreductase/zeta-crystallin, conserved site|Alcohol dehydrogenase GroES-like
GRMZM2G091331	WRKY	LOC_Os04g51560.1	WRKY68, expressed	AT4G31550.1	WRKY DNA-binding protein 11
GRMZM2G091419	Rbsml_prot_S1_RNA-bd_dom|NA-bd_OB-fold|RNA-binding_domain_S1	LOC_Os01g67570.1	Nucleic acid-binding, OB-fold-like|Ribosomal protein S1, RNA-binding domain	AT3G48500.2	NA
GRMZM2G091435	AP_V-HP-rel	LOC_Os01g67560.1	Acid phosphatase/vanadium-dependent haloperoxidase related	AT1G67600.1	Acid phosphatase/vanadium-dependent haloperoxidase-related
GRMZM2G091511	T_SNARE_dom	LOC_Os03g11380.3	Target SNARE coiled-coil domain	AT5G61210.1	Target SNARE coiled-coil domain|SNAP-25
GRMZM2G091845	Deoxynucleoside_kinase	LOC_Os01g65350.1	Deoxynucleoside kinase	AT1G72040.1	Deoxynucleoside kinase
GRMZM2G091980	NA	LOC_Os05g19110.1	NA	AT4G22780.1	ACT domain
GRMZM2G092018	Cyt_trans-like	LOC_Os01g49670.1	Cytidylyltransferase|Cytidyltransferase-related	AT2G01220.2	Rossmann-like alpha/beta/alpha sandwich fold
GRMZM2G092112	Beclin_fam	LOC_Os03g44200.1	Autophagy-related protein 6	AT3G61710.1	Beclin family
GRMZM2G092131	SET_dom|Rubisco_LSMT_subst-bd	LOC_Os07g28840.1	SET domain|Rubisco LSMT substrate-binding	AT5G17240.1	SET domain
GRMZM2G092160	Expansin_CBD	LOC_Os10g40730.1	Major pollen allergen Lol pI|Expansin/Lol pI|Pollen allergen/expansin, C-terminal|Expansin 45, endoglucanase-like|Pollen allergen, N-terminal|Barwin-related endoglucanase|Rare lipoprotein A	AT1G65680.1	Expansin, cellulose-binding-like domain|Barwin-related endoglucanase|Major pollen allergen Lol pI|Expansin/Lol pI|Expansin/pollen allergen, DPBB domain
GRMZM2G092190	Glyco_trans_1	LOC_Os04g49960.1	Glycosyl transferase, group 1	AT1G78800.1	Glycosyl transferase, family 1
GRMZM2G092232	Kinesin_motor_dom|Kinesin_motor_CS	LOC_Os03g02290.1	Kinesin, motor domain|Kinesin, motor region, conserved site	AT2G22610.1	Kinesin, motor domain|Kinesin, motor region, conserved site|Malectin
GRMZM2G092244	Znf_RING	LOC_Os05g08610.4	Zinc finger, RING-type|Zinc finger, C3HC4 RING-type	AT1G80400.1	Zinc finger, C3HC4 RING-type|Zinc finger, RING-type
GRMZM2G092281	DUF21	LOC_Os03g03430.1	Protein of unknown function DUF21	AT1G47330.1	Cystathionine beta-synthase, core|Domain of unknown function DUF21
GRMZM2G092481	Ankyrin_rpt|Ankyrin_rpt-contain_dom	LOC_Os03g04300.1	Ankyrin repeat|Ankyrin repeat-containing domain	AT5G66055.1	Ankyrin repeat|Ankyrin repeat-containing domain
GRMZM2G092571	Znf_DHHC_palmitoyltrfase	LOC_Os06g20400.5	Zinc finger, DHHC-type	AT3G18620.1	Zinc finger, DHHC-type, palmitoyltransferase
GRMZM2G092581	HeavyMe-assoc_HMA	LOC_Os11g05010.2	Heavy metal transport/detoxification protein	AT5G19090.1	Heavy metal-associated domain, HMA
GRMZM2G092588	Glyco_trans_1	LOC_Os02g33580.1	Glycosyl transferase, group 1	AT3G11670.1	Glycosyl transferase, family 1
GRMZM2G092616	Reg_chr_condens|Znf_FYVE|RCC1/BLIP-II|Znf_FYVE_PHD|Brevis_radix_dom|Znf_FYVE-rel	LOC_Os01g73410.1	Zinc finger, FYVE-type|Regulator of chromosome condensation, RCC1|Zinc finger, FYVE/PHD-type|Regulator of chromosome condensation/beta-lactamase-inhibitor protein II|Zinc finger, FYVE-related|Disease resistance/zinc finger/chromosome condensation-like region	AT5G42140.1	Regulator of chromosome condensation, RCC1|Zinc finger, FYVE-type|Zinc finger, FYVE/PHD-type|Regulator of chromosome condensation 1/beta-lactamase-inhibitor protein II|Pleckstrin homology-like domain|Brevis radix-like domain|Zinc finger, FYVE-related
GRMZM2G092661	NA	LOC_Os01g19760.1	NA	AT1G35220.1	NA
GRMZM2G092743	NA	LOC_Os02g38029.1	NA	AT5G63135.1	NA
GRMZM2G092749	PRONE_dom	LOC_Os02g47420.1	Rop nucleotide exchanger, PRONE	AT1G31650.1	Plant specific Rop nucleotide exchanger, PRONE
GRMZM2G092804	NA	NA	NA	NA	NA
GRMZM2G092867	HeavyMe-assoc_HMA	LOC_Os01g48710.1	Heavy metal transport/detoxification protein	NA	NA
GRMZM2G093022	CMP_dCMP_Zn-bd|Cytidine_deaminase-like	LOC_Os09g04210.1	CMP/dCMP deaminase, zinc-binding|Cytidine deaminase-like	AT5G24670.2	Cytidine deaminase-like|CMP/dCMP deaminase, zinc-binding
GRMZM2G093032	Peptidase_C13	LOC_Os01g37910.1	Peptidase C13, legumain	AT4G32940.1	Peptidase C13, legumain
GRMZM2G093038	NA	NA	NA	NA	NA
GRMZM2G093050	PCI_dom	LOC_Os01g03070.2	Proteasome component (PCI) domain	AT4G11420.1	Proteasome component (PCI) domain
GRMZM2G093098	Pentatricopeptide_repeat	LOC_Os01g37870.1	Pentatricopeptide repeat	AT1G10910.1	Pentatricopeptide repeat
GRMZM2G093197	4pyrrol_synth_uPrphyn_synth	LOC_Os03g08730.1	Tetrapyrrole biosynthesis, uroporphyrinogen III synthase	AT2G26540.1	Tetrapyrrole biosynthesis, uroporphyrinogen III synthase
GRMZM2G093217	ATPase_AAA_core|AAA+_ATPase	LOC_Os03g15810.1	ATPase, AAA-type, core|ATPase, AAA+ type, core	AT1G04730.1	ATPase, AAA-type, core|AAA+ ATPase domain
GRMZM2G093239	WD40_repeat|WD40_repeat_dom|WD40_repeat_CS	LOC_Os01g56860.1	WD40 repeat, subgroup|WD40 repeat|WD40-repeat-containing domain|WD40 repeat-like-containing domain|WD40/YVTN repeat-like-containing domain|WD40 repeat, conserved site|WD40 repeat 2	AT2G16405.1	WD40-repeat-containing domain|WD40 repeat|WD40/YVTN repeat-like-containing domain|WD40 repeat, conserved site
GRMZM2G093316	Ser/Thr_dual-sp_kinase_dom|Prot_kinase_dom|Kinase-like_dom|Protein_kinase_ATP_BS	LOC_Os02g44642.1	Tyrosine-protein kinase, catalytic domain|Protein kinase, ATP binding site|Protein kinase, catalytic domain|Serine/threonine-protein kinase-like domain|Serine/threonine-protein kinase domain|Protein kinase-like domain	AT1G63700.1	Protein kinase-like domain|Protein kinase, catalytic domain|Protein kinase, ATP binding site|Serine/threonine- / dual specificity protein kinase, catalytic domain
GRMZM2G093666	Methyltransf_11	LOC_Os08g31750.1	Methyltransferase type 11	AT1G78140.1	Methyltransferase type 11
GRMZM2G093716	Uncharacterised_ATP-bd	LOC_Os02g34950.1	Protein of unknown function, ATP binding	AT5G22370.1	Uncharacterised protein family, ATP binding
GRMZM2G093731	NA	LOC_Os09g25410.2	NA	AT5G67360.1	Peptidase S8/S53 domain|Proteinase inhibitor I9|Protease-associated domain, PA|Peptidase S8, subtilisin, His-active site|Peptidase S8, subtilisin-related|Proteinase inhibitor, propeptide
GRMZM2G093950	PolA_pol_head_dom	LOC_Os12g07350.1	Poly A polymerase, head domain	AT1G22660.1	Poly A polymerase, head domain
GRMZM2G094051	Ribosomal_L7_euk|Ribosomal_L30_N|Ribosomal_L30_ferredoxin-like|Ribosomal_L30_CS	LOC_Os04g51630.2	Ribosomal protein L30, N-terminal|Ribosomal protein L30p/L7e, conserved region|Ribosomal protein L7, eukaryotic|Ribosomal protein L30, ferredoxin-like fold domain|Ribosomal protein L30, conserved site	AT3G13580.3	Ribosomal protein L7, eukaryotic|Ribosomal protein L30, ferredoxin-like fold domain|Ribosomal protein L30, N-terminal|Ribosomal protein L30, conserved site
GRMZM2G094090	Pentatricopeptide_repeat	LOC_Os08g19310.1	Pentatricopeptide repeat	AT4G19440.1	Pentatricopeptide repeat
GRMZM2G094168	Zinc finger, B-box	LOC_Os10g42410.2	zinc-binding protein, putative, expressed	AT1G32700.1	PLATZ transcription factor family protein
GRMZM2G094444	Mitochondrial_sb/sol_carrier|Mt_carrier_dom	LOC_Os03g11510.1	Mitochondrial substrate carrier|Mitochondrial substrate/solute carrier	AT1G74240.1	Mitochondrial substrate/solute carrier|Mitochondrial carrier protein
GRMZM2G094541	Prot_kinase_dom|Ser/Thr_kinase_AS|Kinase-like_dom|Protein_kinase_ATP_BS	LOC_Os10g12620.1	Ubiquitin subgroup|Serine/threonine-protein kinase-like domain|Ubiquitin|Major sperm protein|Serine/threonine-protein kinase domain|Tyrosine-protein kinase, catalytic domain|Protein kinase-like domain|PapD-like|Protein kinase, ATP binding site|Serine/threonine-protein kinase, active site|Protein kinase, catalytic domain|Ubiquitin supergroup	AT4G00960.1	Serine/threonine-protein kinase, active site|Protein kinase-like domain|Protein kinase, catalytic domain|Protein kinase, ATP binding site
GRMZM2G094581	NA	LOC_Os05g02650.1	Protein of unknown function DUF2042	AT3G46220.2	E3 UFM1-protein ligase 1
GRMZM2G094595	RWD-domain|UBQ-conjugating_enzyme/RWD	LOC_Os01g37770.1	RWD|Ubiquitin-conjugating enzyme/RWD-like	AT1G51730.1	RWD domain|Ubiquitin-conjugating enzyme/RWD-like
GRMZM2G094664	NB-ARC|Disease_R	LOC_Os08g07330.2	Disease resistance protein|NB-ARC	AT1G58602.1	NB-ARC|Disease resistance protein
GRMZM2G094712	Aminotransferase_I/II|NHTrfase_class1_PyrdxlP-BS|Asp_trans|PyrdxlP-dep_Trfase	LOC_Os01g55540.1	Aspartate/other aminotransferase|Aminotransferases, class-I, pyridoxal-phosphate-binding site|Pyridoxal phosphate-dependent transferase, major region, subdomain 1|Pyridoxal phosphate-dependent transferase, major domain|Aminotransferase, class I/classII	AT5G11520.1	Pyridoxal phosphate-dependent transferase|Aminotransferase, class I/classII|Aspartate/other aminotransferase|Aminotransferases, class-I, pyridoxal-phosphate-binding site|Pyridoxal phosphate-dependent transferase, major region, subdomain 1
GRMZM2G094792	NA	LOC_Os04g38525.1	NA	AT5G64550.1	NA
GRMZM2G094928	V-ATPase_G	LOC_Os04g51270.1	Vacuolar (H+)-ATPase G subunit	AT4G23710.1	Vacuolar (H+)-ATPase G subunit
GRMZM2G094935	HOX1B protein	LOC_Os06g12400.1	Homeobox domain containing protein, expressed	AT3G19510.1	Homeodomain-like protein with RING/FYVE/PHD-type zinc finger domain
GRMZM2G095043	WD40_repeat|SSU_processome_Utp12|Quinonprotein_ADH-like_supfam|WD40_repeat_dom|WD40_repeat_CS	LOC_Os03g18840.1	WD40-repeat-containing domain|WD40 repeat|WD40 repeat, subgroup|Small-subunit processome, Utp12|WD40 repeat-like-containing domain|WD40/YVTN repeat-like-containing domain|WD40 repeat, conserved site|WD40 repeat 2	AT5G11240.1	WD40-repeat-containing domain|WD40 repeat|WD40/YVTN repeat-like-containing domain|Small-subunit processome, Utp12|WD40 repeat, conserved site
GRMZM2G095078	bZIP	LOC_Os07g10890.1	Basic-leucine zipper (bZIP) transcription factor|bZIP transcription factor, bZIP-1	AT4G36730.1	Basic-leucine zipper domain|G-box binding, MFMR
GRMZM2G095082	Rhodanese-like_dom	LOC_Os02g15750.1	Rhodanese-like	AT4G01050.1	Rhodanese-like domain
GRMZM2G095084	DNA_repair_prot_UmuC-like|DNA_pol_eta|DNA_pol_Y-fam_little_finger|DNA_repair_prot_UmuC-like_N	NA	NA	AT5G44740.2	DNA-repair protein, UmuC-like, N-terminal|DNA-repair protein, UmuC-like|DNA polymerase eta
GRMZM2G095206	Glc/ribitol_DH|DH_sc/Rdtase_SDR	LOC_Os06g39040.1	Short-chain dehydrogenase/reductase SDR|NAD(P)-binding domain|Glucose/ribitol dehydrogenase	AT4G09750.1	NAD(P)-binding domain|Short-chain dehydrogenase/reductase SDR|Glucose/ribitol dehydrogenase
GRMZM2G095287	FBPase_class-1/SBPase	LOC_Os06g45370.1	Fructose-1,6-bisphosphatase	AT5G64380.1	Fructose-1,6-bisphosphatase class 1/Sedoheputulose-1,7-bisphosphatase
GRMZM2G095323	Znf_C2H2|Znf_C2H2-like	LOC_Os12g13130.3	Zinc finger, C2H2-type	AT5G40710.1	Zinc finger, C2H2|Zinc finger, C2H2-like
GRMZM2G095326	ARM-type_fold|Proteasome_stabil_ECM29	LOC_Os11g04220.1	Armadillo-type fold	AT2G26780.1	Armadillo-type fold|Armadillo-like helical
GRMZM2G095333	PPIase_FKBP_dom	LOC_Os06g45340.1	Peptidyl-prolyl cis-trans isomerase, FKBP-type	AT5G45680.1	Peptidyl-prolyl cis-trans isomerase, FKBP-type, domain
GRMZM2G095392	TAP42-like	LOC_Os12g04290.1	TAP42-like protein	AT5G53000.1	TAP42-like protein
GRMZM2G095400	Biotin_synth/BioAB|Elp3/MiaB/NifB|rSAM|BATS_dom|Biotin_synthase	LOC_Os08g42730.1	Biotin/thiamin synthesis-associated protein|Aldolase-type TIM barrel|Radical SAM|Biotin synthase|Elongator protein 3/MiaB/NifB	AT2G43360.1	Elongator protein 3/MiaB/NifB|Biotin/thiamin synthesis-associated protein|Radical SAM|Aldolase-type TIM barrel|Biotin synthase/Biotin biosynthesis bifunctional protein BioAB
GRMZM2G095411	Antifreeze protein	LOC_Os02g35650.1	late embryogenesis abundant protein, putative, expressed	AT1G02820.1	Late embryogenesis abundant 3 (LEA3) family protein
GRMZM2G095492	DMT	LOC_Os10g35140.1	Protein of unknown function DUF6, transmembrane	AT3G02690.1	Drug/metabolite transporter
GRMZM2G095595	NA	LOC_Os01g07590.1	Rossmann-like alpha/beta/alpha sandwich fold|Universal stress protein A|UspA	AT1G67140.3	Armadillo-type fold
GRMZM2G095631	ARM-type_fold|CLASP_N_dom	LOC_Os02g20310.1	Armadillo-type fold	AT5G14790.1	Armadillo-type fold
GRMZM2G095689	Znf_FYVE_PHD	LOC_Os03g08840.1	NA	AT3G60520.1	NA
GRMZM2G095865	Topo_IIA_A/C|GyrA|GyrA/parC_pinwhl|Topo_IIA_like_dom	LOC_Os02g47150.1	DNA topoisomerase, type IIA, conserved site|DNA topoisomerase, type IIA, subunit A, alpha-helical|DNA topoisomerase, type IIA, subunit A/ C-terminal, alpha-beta|DNA topoisomerase, type IIA, subunit B/N-terminal, alpha-beta|ATPase-like, ATP-binding domain|Ribosomal protein S5 domain 2-type fold|DNA topoisomerase, type IIA, central|DNA topoisomerase, type IIA, subunit A/C-terminal|DNA topoisomerase…	AT3G10690.1	DNA topoisomerase, type IIA, subunit A/C-terminal|DNA topoisomerase, type IIA, subunit A/ C-terminal, alpha-beta|DNA gyrase/topoisomerase IV, subunit A, C-terminal beta-pinwheel|DNA gyrase, subunit A|DNA topoisomerase, type IIA-like domain|Type IIA DNA topoisomerase subunit A, alpha-helical domain
GRMZM2G095931	Rad4/PNGase_transGLS-fold|Rad4_beta-hairpin_dom1|Rad4_beta-hairpin_dom2|Rad4_beta-hairpin_dom3	LOC_Os08g33082.1	DNA repair protein Rad4|DNA repair protein Rad4, DNA-binding domain 2|DNA repair protein Rad4, transglutaminase-like domain|DNA repair protein Rad4, DNA-binding domain 3|DNA repair protein Rad4, DNA-binding domain 1	AT5G16630.1	Rad4/PNGase transglutaminase-like fold|Rad4 beta-hairpin domain 2|Rad4 beta-hairpin domain 3|DNA repair protein Rad4|Rad4 beta-hairpin domain 1|Transglutaminase-like
GRMZM2G095955	NA	LOC_Os05g44130.1	Peptidase C26|Peptidase C26, gamma-glutamyl hydrolase	AT1G78680.1	Peptidase C26|Peptidase C26, gamma-glutamyl hydrolase
GRMZM2G095969	TatD_family|DNase_TatD-rel_CS	LOC_Os07g06440.1	Deoxyribonuclease, TatD Mg-dependent|Deoxyribonuclease, TatD-related, conserved site|Deoxyribonuclease, TatD-related|Deoxyribonuclease, TatD	AT3G52390.2	Deoxyribonuclease, TatD-related, conserved site|TatD family
GRMZM2G096092	TUBGCP	LOC_Os09g27370.1	Spc97/Spc98|Gamma tubulin complex protein 3	AT5G06680.1	Gamma tubulin complex protein 3|Spc97/Spc98
GRMZM2G096123	Ribosomal_L15_CS|Ribosomal_L18e/L15P	LOC_Os03g29460.1	Ribosomal protein L15, conserved site|Ribosomal protein L18e/L15	AT1G70600.1	Ribosomal protein L18e/L15P|Ribosomal protein L15, conserved site
GRMZM2G096171	Sig_transdc_resp-reg_receiver|CheY-like_superfamily	LOC_Os02g35180.1	CheY-like|Signal transduction response regulator, receiver domain	AT1G59940.1	Signal transduction response regulator, receiver domain|CheY-like superfamily
GRMZM2G096184	ARM-type_fold|Cnd3_C	LOC_Os06g14460.1	NA	AT5G37630.1	Armadillo-type fold
GRMZM2G096370	DUF727|GSKIP_dom|CLU_dom	LOC_Os02g48620.1	Tetratricopeptide repeat-containing|Tetratricopeptide-like helical|Tetratricopeptide repeat	AT3G52140.4	Tetratricopeptide repeat|Tetratricopeptide repeat-containing domain|Tetratricopeptide-like helical
GRMZM2G096458	CAF1A	LOC_Os01g67100.1	Chromatin assembly factor 1 subunit A	AT1G65470.1	Chromatin assembly factor 1 subunit A
GRMZM2G096470	Rab-GTPase-TBC_dom	LOC_Os01g61860.1	RabGAP/TBC	AT3G55020.1	Rab-GTPase-TBC domain
GRMZM2G096600	NA	LOC_Os05g43380.1	tesmin/TSO1-like CXC domain containing protein, expressed	AT3G22780.1	Tesmin/TSO1-like CXC domain-containing protein
GRMZM2G096604	NA	LOC_Os07g13534.1	NA	AT2G35736.1	NA
GRMZM2G096663	TLDc	LOC_Os11g11330.1	NA	AT1G32520.1	NA
GRMZM2G096680	Prot_inh_pot1	LOC_Os12g36210.1	Proteinase inhibitor I13, potato inhibitor I	AT2G38870.1	Proteinase inhibitor I13, potato inhibitor I
GRMZM2G096682	ACT_dom	LOC_Os03g29980.2	Amino acid-binding ACT	AT1G69040.2	ACT domain
GRMZM2G096705	Lupus_La|RRM_dom|Lupus_La_RNA-bd|RRM_3	LOC_Os04g42010.1	RNA recognition motif, RNP-1|Lupus La protein|RNA-binding motif|RNA-binding protein Lupus La|Winged helix-turn-helix transcription repressor DNA-binding|Nucleotide-binding, alpha-beta plait	AT4G32720.1	Lupus La protein|RNA-binding protein Lupus La|Nucleotide-binding, alpha-beta plait|Winged helix-turn-helix DNA-binding domain|RNA-binding motif|RNA recognition motif domain
GRMZM2G096764	ATPase_AAA_CS|ATPase_AAA_core|AAA+_ATPase|Peptidase_M41|FtsH	LOC_Os01g39260.1	ATPase, AAA+ type, core|Peptidase M41, FtsH|ATPase, AAA-type, conserved site|Peptidase M41|ATPase, AAA-type, core	AT2G26140.1	Peptidase, FtsH|ATPase, AAA-type, core|Peptidase M41|AAA+ ATPase domain|ATPase, AAA-type, conserved site
GRMZM2G096920	XPG/Rad2|XPG_DNA_repair_N|XPG-I_dom|HhH2|5-3_exonuclease_C	LOC_Os01g56940.1	DNA repair protein (XPGC)/yeast Rad|XPG N-terminal|XPG/RAD2 endonuclease|Helix-hairpin-helix motif, class 2|5'-3' exonuclease, C-terminal subdomain|XPG conserved site	AT1G29630.2	XPG/Rad2 endonuclease|XPG-I domain|XPG N-terminal|Helix-hairpin-helix motif, class 2|XPG conserved site|5'-3' exonuclease, C-terminal domain
GRMZM2G096972	Cleavage/polyA-sp_fac_asu_C|WD40_repeat_dom	LOC_Os02g04480.1	WD40 repeat-like-containing domain|Cleavage/polyadenylation specificity factor, A subunit, C-terminal	AT3G55220.1	Cleavage/polyadenylation specificity factor, A subunit, C-terminal|WD40 repeat
GRMZM2G097021	NA	LOC_Os06g10440.1	NA	AT2G41945.3	NA
GRMZM2G097421	Mg_trans_NIPA	LOC_Os05g35570.1	Protein of unknown function DUF803	AT4G38730.1	Magnesium transporter NIPA
GRMZM2G097426	CapZ_beta	LOC_Os03g26450.1	F-actin capping protein, beta subunit|F-actin capping protein, beta subunit conserved site	AT1G71790.1	WASH complex, F-actin capping protein, beta subunit|F-actin capping protein, beta subunit, conserved site
GRMZM2G097457	PPDK_PEP-bd|PEP_util_C|PEP-util_enz_mobile_dom|Pyruvate_phosphate_dikinase|Pyrv/PenolPyrv_Kinase-like_dom|PEP_util_AS|PEP_util_CS	LOC_Os05g33570.1	PEP-utilising enzyme|Pyruvate phosphate dikinase, PEP/pyruvate-binding|PEP-utilising enzyme, mobile domain|Pyruvate, phosphate dikinase|Pyruvate/Phosphoenolpyruvate kinase, catalytic core|ATP-grasp fold, subdomain 1|ATP-grasp fold, subdomain 2|PEP-utilising enzyme, mobile region, conserved site	AT4G15530.5	ATP-grasp fold, subdomain 1|ATP-grasp fold, subdomain 2|PEP-utilising enzyme, mobile domain|Pyruvate/Phosphoenolpyruvate kinase-like domain|Pyruvate, phosphate dikinase|PEP-utilising enzyme, active site|PEP-utilising enzyme, C-terminal|Pyruvate phosphate dikinase, PEP/pyruvate-binding
GRMZM2G097568	Sedlin|Longin-like_dom	LOC_Os02g40000.3	Sedlin|Longin-like	AT1G80500.1	Longin-like domain|Sedlin
GRMZM2G097662	TypeIII_avirulence_cleave	LOC_Os04g31030.1	RPM1-interacting protein 4, defence response	AT3G25070.1	Pathogenic type III effector avirulence factor Avr cleavage site
GRMZM2G097674	UPF0016	LOC_Os11g34180.1	Uncharacterised protein family UPF0016	AT4G13590.1	Uncharacterised protein family UPF0016
GRMZM2G097898	5-3_exonuclease_N|HhH2|5-3_exonuclease_C|5-3_exonucl_a-hlix_arch_N	LOC_Os03g12610.1	5'-3' exonuclease, C-terminal subdomain|Helix-hairpin-helix motif, class 2|5'-3' exonuclease, SAM-fold domain|5'-3' exonuclease, N-terminal resolvase-like domain|5'-3' exonuclease, N-terminal	AT3G52050.3	5'-3' exonuclease, C-terminal domain|5'-3' exonuclease, N-terminal|Helix-hairpin-helix motif, class 2|5'-3' exonuclease, alpha-helical arch, N-terminal
GRMZM2G097977	ARM-type_fold	LOC_Os02g54110.1	Armadillo-type fold|Domain of unknown function, NUC173	AT2G34357.1	Armadillo-type fold|Uncharacterised domain NUC173
GRMZM2G098153	JAB_MPN_dom|Rpn11/EIF3F_C	LOC_Os05g01450.1	Mov34/MPN/PAD-1	AT2G39990.1	JAB1/Mov34/MPN/PAD-1
GRMZM2G098214	tRNA_MeTrfase_Gcd14	LOC_Os04g25360.1	tRNA methyltransferase complex GCD14 subunit	AT5G14600.1	tRNA (adenine(58)-N(1))-methyltransferase catalytic subunit GCD14
GRMZM2G098346	ADH_Zn_CS|GroES-like|ADH_C|ADH_GroES-like	LOC_Os11g10510.1	Alcohol dehydrogenase, zinc-containing, conserved site|GroES-like|Alcohol dehydrogenase GroES-like|Alcohol dehydrogenase, C-terminal|Alcohol dehydrogenase superfamily, zinc-containing	AT1G77120.1	Alcohol dehydrogenase, C-terminal|GroES-like|Alcohol dehydrogenase superfamily, zinc-type|Alcohol dehydrogenase, zinc-type, conserved site|Alcohol dehydrogenase GroES-like
GRMZM2G098423	ACT_dom|D-isomer_2_OHA_DH_cat_dom|D-isomer_2_OHA_DH_NAD-bd|D-3-Phosphoglycerate_DH	LOC_Os06g44460.1	NAD(P)-binding domain|D-isomer specific 2-hydroxyacid dehydrogenase, catalytic domain|Amino acid-binding ACT|D-isomer specific 2-hydroxyacid dehydrogenase, NAD-binding|D-3-phosphogylcerate Dehydrogenase|D-3-phosphoglycerate dehydrogenase	AT4G34200.1	NAD(P)-binding domain|D-isomer specific 2-hydroxyacid dehydrogenase, NAD-binding|ACT domain|D-3-phosphoglycerate dehydrogenase|D-isomer specific 2-hydroxyacid dehydrogenase, catalytic domain
GRMZM2G098494	cNMP-bd_dom|Cation/H_exchanger|cNMP-bd-like	LOC_Os12g44360.1	Cation/H+ exchanger|Cyclic nucleotide-binding|Na+/H+ exchanger, isoforms 7/8, conserved region|Cation/H+ exchanger, conserved region|Cyclic nucleotide-binding-like|RmlC-like jelly roll fold	AT2G01980.1	Cation/H+ exchanger, CPA1 family|Na+/H+ exchanger, isoforms 7/8|Cyclic nucleotide-binding-like|Cyclic nucleotide-binding domain|RmlC-like jelly roll fold|Cation/H+ exchanger
GRMZM2G098569	Polyprenyl_synt|Terpenoid_synth	LOC_Os01g50760.1	Polyprenyl synthetase|Terpenoid synthase	AT5G47770.1	Polyprenyl synthetase|Terpenoid synthase
GRMZM2G098603	NA	LOC_Os11g01880.1	NA	AT2G30280.1	Transcription factor Iwr1
GRMZM2G098637	Znf_RING	LOC_Os03g57500.1	Zinc finger, RING-type|Zinc finger, C3HC4 RING-type	AT5G22000.2	Zinc finger, C3HC4 RING-type|Zinc finger, RING-type
GRMZM2G098674	ARM-type_fold	LOC_Os11g34120.1	Exportin-1/Importin-beta-like|Armadillo-type fold	AT1G12930.1	Exportin-1/Importin-beta-like|Armadillo-type fold
GRMZM2G098973	His_Pase_superF_clade-1	LOC_Os01g47190.1	Histidine phosphatase superfamily, clade-1	AT5G62840.1	Histidine phosphatase superfamily, clade-1|Twin-arginine translocation pathway, signal sequence
GRMZM2G099130	Chromatin_SPT2	LOC_Os11g19130.1	Chromatin SPT2	AT2G22720.2	Chromatin SPT2
GRMZM2G099183	RNA_pol_subH/Rpb5_C|RNA_pol_Rpb5_N|DNA_RNA_pol_RPB5_euk/virus	LOC_Os04g41040.1	RNA polymerase, Rpb5, N-terminal|RNA polymerase, subunit H/Rpb5 C-terminal|DNA-directed RNA polymerase, RPB5 subunit	AT3G22320.1	RNA polymerase, subunit H/Rpb5, conserved site|DNA-directed RNA polymerase RPB5 subunit, eukaryote/virus|RNA polymerase, subunit H/Rpb5 C-terminal|RNA polymerase, Rpb5, N-terminal
GRMZM2G099285	NA	LOC_Os07g38150.1	NA	AT2G01870.1	NA
GRMZM2G099317	Znf_CCHC|RRM_dom	LOC_Os05g02880.1	Zinc finger, CCHC-type|RNA recognition motif, RNP-1|Nucleotide-binding, alpha-beta plait	AT2G37340.1	Zinc finger, CCHC-type|Nucleotide-binding, alpha-beta plait|RNA recognition motif domain
GRMZM2G099328	Ubiquitin-int_motif|Znf_LIM|DA1_like	LOC_Os12g40490.1	Zinc finger, LIM-type|Protein of unknown function DUF3633|Ubiquitin interacting motif	AT4G36860.1	Zinc finger, LIM-type|Ubiquitin interacting motif|Protein of unknown function DUF3633
GRMZM2G099425	Ser/Thr_dual-sp_kinase_dom|EF_hand_dom|Prot_kinase_dom|Ser/Thr_kinase_AS|Kinase-like_dom|EF-hand-dom_pair|Protein_kinase_ATP_BS|EF_Hand_1_Ca_BS	LOC_Os07g38120.1	Calcium-dependent protein kinase|EF-hand|Serine/threonine-protein kinase-like domain|EF-Hand 1, calcium-binding site|Tyrosine-protein kinase, catalytic domain|Calcium-binding EF-hand|EF-HAND 2|Calcium/calmodulin-dependent protein kinase-like|EF-hand-like domain|Protein kinase-like domain|Protein kinase, ATP binding site|Serine/threonine-protein kinase, active site|Protein kinase, catalytic domain…	AT5G12480.1	EF-Hand 1, calcium-binding site|Protein kinase, ATP binding site|Serine/threonine-protein kinase, active site|Protein kinase-like domain|EF-hand-like domain|Serine/threonine- / dual specificity protein kinase, catalytic domain|Tyrosine-protein kinase, catalytic domain|EF-hand domain|Calcium/calmodulin-dependent/calcium-dependent protein kinase|Protein kinase, catalytic domain
GRMZM2G099454	Glyco_hydro_19_cat|Glyco_hydro_19|Lysozyme-like_dom	LOC_Os03g04060.1	Glycoside hydrolase, family 19, catalytic|Glycoside hydrolase, family 19	AT3G12500.1	Glycoside hydrolase, family 19, catalytic|Chitin-binding, type 1|Chitin-binding, type 1, conserved site|Glycoside hydrolase, family 19
GRMZM2G099487	EIF-4B	LOC_Os07g36200.1	NA	AT1G11480.1	NA
GRMZM2G099528	Bap31	LOC_Os03g13750.1	B-cell receptor-associated 31-like	AT1G48440.1	B-cell receptor-associated 31-like
GRMZM2G099628	tRNA-bd_dom|aa-tRNA-synth_I_CS|tRNAsynth_1a_anticodon-bd|NA-bd_OB-fold|Met-tRNA_synth|Methionyl/Leucyl_tRNA_Synth	LOC_Os06g31210.1	Aminoacyl-tRNA synthetase, class I (M)|Nucleic acid-binding, OB-fold-like|Methionyl-tRNA synthetase, class Ia|tRNA-binding domain|Methionyl-tRNA synthetase, class Ia, N-terminal|Rossmann-like alpha/beta/alpha sandwich fold|Aminoacyl-tRNA synthetase, class 1a, anticodon-binding|Nucleic acid-binding, OB-fold|Aminoacyl-tRNA synthetase, class I, conserved site	AT4G13780.1	tRNA-binding domain|Valyl/Leucyl/Isoleucyl-tRNA synthetase, class I, anticodon-binding|Aminoacyl-tRNA synthetase, class 1a, anticodon-binding|Nucleic acid-binding, OB-fold|Aminoacyl-tRNA synthetase, class I, conserved site|Methionyl/Leucyl tRNA synthetase|Methionyl-tRNA synthetase|Rossmann-like alpha/beta/alpha sandwich fold
GRMZM2G099678	Nucleoside_phosphorylase_d	LOC_Os01g12940.1	Nucleoside phosphorylase, family 1|Nucleoside phosphorylase	AT4G28940.1	Nucleoside phosphorylase domain|Nucleoside phosphorylase
GRMZM2G099696	Glc/ribitol_DH|DH_sc/Rdtase_SDR|3oxo_ACP_reduc|Sc_DH/Rdtase_CS	LOC_Os04g30760.1	Short-chain dehydrogenase/reductase SDR|Polyketide synthase/Fatty acid synthase, KR|3-oxoacyl-(acyl-carrier-protein) reductase|Short-chain dehydrogenase/reductase, conserved site|Glucose/ribitol dehydrogenase|NAD(P)-binding domain	AT1G24360.1	NAD(P)-binding domain|Short-chain dehydrogenase/reductase SDR|Short-chain dehydrogenase/reductase, conserved site|Glucose/ribitol dehydrogenase|3-oxoacyl-(acyl-carrier-protein) reductase
GRMZM2G099860	Trehalose_PPase|Glyco_trans_20|HAD-SF_hydro_IIB|HAD-like_dom	LOC_Os03g12360.1	HAD-superfamily hydrolase, subfamily IIB|Glycosyl transferase, family 20|Trehalose-phosphatase	AT1G68020.2	Trehalose-phosphatase|HAD-superfamily hydrolase, subfamily IIB|Glycosyl transferase, family 20
GRMZM2G099862	WRC|Gln-Leu-Gln_QLQ	LOC_Os11g35030.1	Glutamine-Leucine-Glutamine, QLQ|WRC	AT4G37740.1	Glutamine-Leucine-Glutamine, QLQ|WRC
GRMZM2G099891	FH2_Formin	LOC_Os02g39600.1	NA	AT2G43950.1	NA
GRMZM2G099980	LisH_dimerisation|FOP_dimerisation-dom_N	LOC_Os12g01170.1	LisH dimerisation motif	AT3G55005.1	LisH dimerisation motif
GRMZM2G100107	SANTA	LOC_Os01g34610.1	SANT associated	AT5G02520.1	SANT associated
GRMZM2G100146	Znf_C2H2|Znf_C2H2-like	LOC_Os05g51830.1	Zinc finger, C2H2-type	AT5G22650.1	NA
GRMZM2G100260	DTyrtRNA_deacyls|DTD-like_dom	LOC_Os01g14040.1	D-tyrosyl-tRNA(Tyr) deacylase	AT4G18460.1	D-tyrosyl-tRNA(Tyr) deacylase
GRMZM2G100315	PCMT	LOC_Os04g40540.1	Protein-L-isoaspartate(D-aspartate) O-methyltransferase	AT3G48330.1	Protein-L-isoaspartate(D-aspartate) O-methyltransferase
GRMZM2G100321	Cyclin_N|Cyclin-like	LOC_Os12g30020.2	Cyclin|Transcription regulator cyclin|Cyclin, C-terminal|Cyclin, N-terminal|Cyclin-related|Cyclin-like	AT4G19560.1	Cyclin C/H/T/L|Cyclin, N-terminal|Cyclin-like
GRMZM2G100360	LOG	LOC_Os10g33900.1	Conserved hypothetical protein CHP00730	AT3G53450.1	Cytokinin riboside 5'-monophosphate phosphoribohydrolase LOG
GRMZM2G100454	Ser-Thr/Tyr_kinase_cat_dom|Prot_kinase_dom|Tyr_kinase_AS|Kinase-like_dom|Protein_kinase_ATP_BS	LOC_Os01g65940.1	Serine-threonine/tyrosine-protein kinase|Protein kinase-like domain|Tyrosine-protein kinase, catalytic domain|Serine/threonine-protein kinase domain|Protein kinase, catalytic domain|Protein kinase, ATP binding site|Tyrosine-protein kinase, active site	AT5G56790.1	Tyrosine-protein kinase, active site|Protein kinase-like domain|Serine-threonine/tyrosine-protein kinase catalytic domain|Protein kinase, catalytic domain
GRMZM2G100484	Xant/urac/vitC	LOC_Os09g15170.1	Xanthine/uracil/vitamin C permease	AT2G34190.1	Xanthine/uracil/vitamin C permease
GRMZM2G100505	Small_GTP-bd_dom|Small_GTPase_Rho|Small_GTPase	LOC_Os05g43820.3	Small GTPase, Rho type|Ran GTPase|Ras GTPase|Ras|Small GTP-binding protein|Ras small GTPase, Ras type|Ras small GTPase, Rab type	AT4G28950.1	Small GTP-binding protein domain|Small GTPase superfamily|Small GTPase superfamily, Rho type|Small GTPase superfamily, Rab type
GRMZM2G100579	Toc86_159|AIG1|DUF3406_chlpt_translocase	LOC_Os12g09570.2	AIG1	AT5G20300.1	AIG1
GRMZM2G100620	Znf_U1|Znf_C2H2_matrin|Znf_C2H2-like|Cactin_C	LOC_Os03g15700.1	Zinc finger, U1-type|Zinc finger, C2H2-type matrin	AT2G32600.1	Zinc finger, C2H2-type matrin|Zinc finger, U1-type|Zinc finger, C2H2-like
GRMZM2G100714	MAP65_Ase1_PRC1	LOC_Os03g13460.2	Microtubule-associated protein, MAP65/ASE1-type	AT1G14690.1	Microtubule-associated protein, MAP65/Ase1/PRC1
GRMZM2G100815	DUF4110	LOC_Os04g40740.1	Galactose oxidase/kelch, beta-propeller|Kelch-type beta propeller|Kelch repeat type 2	AT5G50310.1	Kelch repeat type 1|Kelch-type beta propeller|Kelch repeat type 2|Galactose oxidase/kelch, beta-propeller
GRMZM2G100858	Prenyl_trans_a|Leu-rich_rpt|Leu-rich_rpt_4	LOC_Os06g46380.1	Protein prenyltransferase|Protein prenyltransferase, alpha subunit	AT4G24490.1	Protein prenyltransferase, alpha subunit
GRMZM2G100920	Orn/Lys/Arg_deCO2ase_major_dom|Prn/Lys/Arg_de-COase_C|PyrdxlP-dep_Trfase	LOC_Os03g63074.2	Purple acid phosphatase-like, N-terminal|Purple acid phosphatase, N-terminal|Pyridoxal phosphate-dependent transferase, major region, subdomain 1|Orn/Lys/Arg decarboxylase, C-terminal|Metallophosphoesterase|Orn/Lys/Arg decarboxylase, major domain|Pyridoxal phosphate-dependent transferase, major domain	AT3G01120.1	Cys/Met metabolism, pyridoxal phosphate-dependent enzyme|Pyridoxal phosphate-dependent transferase|Pyridoxal phosphate-dependent transferase, major region, subdomain 2|Pyridoxal phosphate-dependent transferase, major region, subdomain 1
GRMZM2G100946	Armadillo|BTB/POZ-like|BTB/POZ_fold|BTB_POZ|ARM-type_fold	LOC_Os05g33050.1	Armadillo|BTB/POZ-like|BTB/POZ fold|Armadillo-like helical|Armadillo-type fold|BTB/POZ	AT5G19330.1	Armadillo|BTB/POZ|Armadillo-type fold|BTB/POZ fold|Armadillo-like helical|BTB/POZ-like
GRMZM2G100955	DTW	LOC_Os06g23504.2	DTW	AT1G03687.1	DTW
GRMZM2G100976	NIF_FeS_clus_asmbl_NifU_C	LOC_Os06g47940.1	NIF system FeS cluster assembly, NifU, C-terminal	AT4G25910.1	NIF system FeS cluster assembly, NifU, C-terminal
GRMZM2G101042	Ribosomal_L7/L12_C|Ribosomal_L7/12_C/ClpS-like	LOC_Os05g48050.1	Ribosomal protein L7/L12, C-terminal|Ribosomal protein L7/L12, C-terminal/adaptor protein ClpS-like|Ribosomal protein L12, chloroplast	AT1G70190.1	Ribosomal protein L7/L12, oligomerisation|Ribosomal protein L7/L12, C-terminal/adaptor protein ClpS-like|Ribosomal protein L7/L12, C-terminal|Ribosomal protein L7/L12, chloroplast
GRMZM2G101053	Essential_protein_Yae1_N	LOC_Os01g72200.1	Essential protein Yae1, N-terminal	AT1G34570.1	Essential protein Yae1, N-terminal
GRMZM2G101282	NA	LOC_Os05g45320.2	NA	AT1G53400.1	NA
GRMZM2G101287	UspA	LOC_Os02g47650.1	Rossmann-like alpha/beta/alpha sandwich fold|UspA	AT2G21620.2	Rossmann-like alpha/beta/alpha sandwich fold|UspA
GRMZM2G101463	Phe-tRNA-synth_IIc_asu|Phenylalanyl-tRNA_Synthase|aa-tRNA-synth_II	LOC_Os10g26130.1	Phenylalanyl-tRNA synthetase alpha chain|Aminoacyl-tRNA synthetase, class II, conserved domain|Phenylalanyl-tRNA synthetase, class IIc, alpha subunit	AT4G39280.1	Phenylalanyl-tRNA synthetase|Phenylalanyl-tRNA synthetase, class IIc, alpha subunit|Aminoacyl-tRNA synthetase, class II
GRMZM2G101515	UBA-like|DUF1296_plant	LOC_Os05g49180.1	Protein of unknown function DUF1296	AT1G29370.1	Protein of unknown function DUF1296
GRMZM2G101518	TLDc	LOC_Os02g51770.1	TLDc	AT4G39870.1	TLDc
GRMZM2G101613	CDI|CDK_inhib_pln	LOC_Os02g52480.1	Cyclin-dependent kinase inhibitor|Cyclin-dependent kinase inhibitor, plant	AT5G48820.2	Cyclin-dependent kinase inhibitor, plant|Cyclin-dependent kinase inhibitor
GRMZM2G101711	NA	NA	NA	NA	NA
GRMZM2G102156	Aminotrans_3|PyrdxlP-dep_Trfase	LOC_Os08g14770.1	Pyridoxal phosphate-dependent transferase, major region, subdomain 1|Aminotransferase class-III|Pyridoxal phosphate-dependent transferase, major domain	AT5G57590.1	Aminotransferase class-III|Pyridoxal phosphate-dependent transferase|Pyridoxal phosphate-dependent transferase, major region, subdomain 1
GRMZM2G102181	Topo_IA_DNA-bd|Topo_IA_2|Topo_IA|Topo_IA_cen|Topo_IA_core_domain|Topo_IA_AS	LOC_Os09g32450.1	DNA topoisomerase, type IA, central|DNA topoisomerase, type IA, core|Toprim domain|Toprim domain, subgroup|DNA topoisomerase, type IA, domain 2|DNA topoisomerase, type IA, DNA-binding|DNA topoisomerase, type IA, central region, subdomain 1|DNA topoisomerase, type IA, central region, subdomain 3	AT2G32000.1	DNA topoisomerase, type IA|DNA topoisomerase, type IA, central|Toprim domain|DNA topoisomerase, type IA, central region, subdomain 3|DNA topoisomerase, type IA, central region, subdomain 1|DNA topoisomerase, type IA, domain 2|DNA topoisomerase, type IA, DNA-binding
GRMZM2G102183	Malate_synthase|Malate_synth-like|Malate_synthase_CS|Malate_synthA	LOC_Os04g40990.2	Malate synthase, conserved site|Pyruvate/Phosphoenolpyruvate kinase, catalytic core|Malate synthase-like|Malate synthase	AT5G03860.1	Malate synthase, conserved site|Malate synthase|Malate synthase A|Malate synthase-like
GRMZM2G102243	Znf_RING	LOC_Os05g04950.2	Zinc finger, RING-type	AT4G03000.1	Zinc finger, RING-type
GRMZM2G102382	Thioredoxin-like_fold|Thioredoxin_domain	LOC_Os03g21000.1	Thioredoxin-like|Thioredoxin fold|Thioredoxin-like fold|Thioredoxin, core|Thioredoxin domain	AT1G08570.1	Thioredoxin-like fold|Thioredoxin domain
GRMZM2G102483	EF_hand_dom|EF_Hand_1_Ca_BS	LOC_Os03g14590.1	EF-Hand 1, calcium-binding site|EF-HAND 2	AT4G38810.2	EF-hand domain|EF-Hand 1, calcium-binding site
GRMZM2G102497	IQ_motif_EF-hand-BS|DUF4005	LOC_Os03g23960.1	IQ calmodulin-binding region	AT5G13460.1	IQ motif, EF-hand binding site
GRMZM2G102580	Prefoldin_subunit_alpha|Prefoldin|Prefoldin_su-3	LOC_Os12g37590.1	Prefoldin|Prefoldin alpha-like|Prefoldin, subunit 3	AT5G49510.1	Prefoldin subunit|Prefoldin|Prefoldin, subunit 3
GRMZM2G102605	old acclimation WCOR413	LOC_Os05g49170.1	cold acclimation protein WCOR413, putative, expressed	AT1G29390.2	cold regulated 314 thylakoid membrane 2
GRMZM2G102760	LipOase_pln|PLAT/LH2_dom|Lipase_LipOase|LipOase_C|LipOase_Fe_BS|LipOase_CS	LOC_Os03g49380.1	Lipoxygenase, C-terminal|Lipoxygenase, LH2|Lipoxygenase, iron binding site|Lipoxygenase, conserved site|Lipase/lipooxygenase, PLAT/LH2|Lipoxygenase|Lipoxygenase, plant	AT1G55020.1	Lipoxygenase, LH2|Lipoxygenase, C-terminal|Lipoxygenase, plant|Lipase/lipooxygenase, PLAT/LH2|Lipoxygenase, iron binding site|Lipoxygenase|Lipoxygenase, conserved site
GRMZM2G102808	RRM_dom	LOC_Os06g02240.1	RNA recognition motif, RNP-1|Aldo/keto reductase|Nucleotide-binding, alpha-beta plait	AT5G16840.2	Nucleotide-binding, alpha-beta plait|RNA recognition motif domain|Aldo/keto reductase
GRMZM2G102829	PABP_HYD|RRM_dom|PABP_1234	LOC_Os09g02700.1	Polyadenylate-binding protein/Hyperplastic disc protein|Nucleotide-binding, alpha-beta plait|RNA recognition motif, RNP-1|RNA recognition, domain 1|Polyadenylate binding protein, human types 1, 2, 3, 4	AT4G34110.1	Nucleotide-binding, alpha-beta plait|Polyadenylate binding protein, human types 1, 2, 3, 4|Polyadenylate-binding protein/Hyperplastic disc protein|Paraneoplastic encephalomyelitis antigen|RNA recognition motif domain
GRMZM2G102944	DUF3635|Prot_kinase_dom|Kinase-like_dom	LOC_Os07g44360.1	Protein kinase-like domain|Protein kinase, catalytic domain	AT1G09450.1	Protein kinase, catalytic domain
GRMZM2G103033	Leu-rich_rpt|Malectin	LOC_Os06g07130.1	Leucine-rich repeat|Malectin/receptor-like protein kinase	AT1G56130.1	Protein kinase, catalytic domain|Serine/threonine- / dual specificity protein kinase, catalytic domain|Tyrosine-protein kinase, catalytic domain|Protein kinase-like domain|Serine/threonine-protein kinase, active site|Malectin|Serine-threonine/tyrosine-protein kinase catalytic domain|Leucine-rich repeat
GRMZM2G103079	NA	LOC_Os03g11460.1	NA	AT5G07980.1	NA
GRMZM2G103113	NA	LOC_Os03g13190.1	NA	AT2G32840.1	NA
GRMZM2G103179	NA	LOC_Os06g05740.1	NA	AT4G29520.1	Saposin B
GRMZM2G103276	NA	LOC_Os07g37820.1	NA	AT1G11120.1	NA
GRMZM2G103281	Cyt_trans-like	LOC_Os12g02820.1	Rossmann-like alpha/beta/alpha sandwich fold|Cytidylyltransferase|Cytidyltransferase-related	AT2G38670.1	Rossmann-like alpha/beta/alpha sandwich fold|Cytidyltransferase-like domain
GRMZM2G103357	SCAMP	LOC_Os04g50890.1	SCAMP	AT1G32050.1	SCAMP
GRMZM2G103458	Endo/exonuclease/phosphatase|AP_endonuc_1|Znf_GRF|AP_endonuclease_F1_CS	LOC_Os09g36530.1	Endonuclease/exonuclease/phosphatase|Zinc finger, GRF-type|Exodeoxyribonuclease III xth|AP endonuclease, family 1, conserved site	AT4G36050.2	Exodeoxyribonuclease III xth|Endonuclease/exonuclease/phosphatase|Zinc finger, GRF-type
GRMZM2G103544	MACPF	LOC_Os01g54510.1	Membrane attack complex component/perforin (MACPF) domain|Membrane attack complex component/perforin (MACPF) domain, metazoa	AT1G29690.1	Membrane attack complex component/perforin (MACPF) domain
GRMZM2G103647	bZIP	LOC_Os06g45140.1	Basic-leucine zipper (bZIP) transcription factor|bZIP transcription factor, bZIP-1	AT5G24800.1	Basic leucine-zipper, C-terminal|Basic-leucine zipper domain
GRMZM2G103748	NA	NA	NA	AT2G41810.1	Galactose-binding domain-like|Protein of unknown function DUF642
GRMZM2G103755	Znf_RING-CH|DUF3675	NA	NA	AT2G40730.1	Serine/threonine- / dual specificity protein kinase, catalytic domain|Armadillo-like helical|Armadillo-type fold|Protein kinase-like domain|Protein kinase, catalytic domain|HEAT, type 2
GRMZM2G103773	Cyt_P450_E_grp-I|Cyt_P450|Cyt_P450_CS	LOC_Os03g40540.1	Cytochrome P450|Cytochrome P450, E-class, group I|Cytochrome P450, conserved site	AT3G30180.1	Cytochrome P450, conserved site|Cytochrome P450, E-class, group I|Cytochrome P450
GRMZM2G103805	Glyco_trans_14	LOC_Os06g45110.1	Core-2/I-Branching enzyme	AT2G19160.1	NA
GRMZM2G103812	Se-bd	LOC_Os01g68770.1	Selenium-binding protein|Cytochrome cd1-nitrite reductase-like, C-terminal haem d1	AT4G14040.1	Cytochrome cd1-nitrite reductase-like, C-terminal haem d1|Selenium-binding protein
GRMZM2G103939	Glyco_trans_10	LOC_Os08g36840.1	Glycosyl transferase, family 10	AT3G19280.1	Glycosyl transferase, family 10
GRMZM2G104013	LolPI|Expansin/allergen_DPBB_dom|Expansin_CBD|Expan_Lol_pI|RlpA-like_DPBB	LOC_Os10g40720.1	Major pollen allergen Lol pI|Expansin/Lol pI|Barwin-related endoglucanase|Pollen allergen/expansin, C-terminal|Pollen allergen, N-terminal|Expansin 45, endoglucanase-like|Rare lipoprotein A	AT1G65680.1	Expansin, cellulose-binding-like domain|Barwin-related endoglucanase|Major pollen allergen Lol pI|Expansin/Lol pI|Expansin/pollen allergen, DPBB domain
GRMZM2G104025	Ribosomal_L18e/L15P|Ribosomal_L18e_CS	LOC_Os05g06310.1	Ribosomal protein L18e|Ribosomal protein L18e/L15|Ribosomal protein L18e, conserved site	AT5G27850.1	Ribosomal protein L18e/L15P|Ribosomal protein L18e
GRMZM2G104047	NA	LOC_Os01g46710.1	NA	AT5G16780.1	SART-1 protein
GRMZM2G104088	PAH	LOC_Os01g01970.1	Paired amphipathic helix	AT1G24190.1	Paired amphipathic helix|Histone deacetylase interacting
GRMZM2G104166	SH3_domain	LOC_Os04g45670.1	Src homology-3 domain	AT4G34660.1	Src homology-3 domain
GRMZM2G104246	CRC	LOC_Os01g55580.1	Tesmin/TSO1-like, CXC	AT4G29000.1	CRC domain
GRMZM2G104258	Nup54_alpha-helical_dom	LOC_Os07g19494.1	NA	AT1G24310.1	NA
GRMZM2G104268	FAR1_DNA_bnd_dom|FAD-binding_1|Flavoprot_Pyr_Nucl_cyt_Rdtase|OxRdtase_FAD/NAD-bd|Znf_PMZ|Znf_SWIM|Riboflavin_synthase-like_b-brl|MULE_transposase_dom	LOC_Os07g31420.1	Zinc finger, SWIM-type|Zinc finger, PMZ-type|MULE transposase, conserved domain|Transcription factor, FAR1-related	AT1G52520.1	Zinc finger, SWIM-type|FAR1 DNA binding domain|Zinc finger, PMZ-type|MULE transposase domain
GRMZM2G104310	GDC_P_homo|PyrdxlP-dep_Trfase|GDC-P_N	LOC_Os06g40940.1	Glycine cleavage system P-protein-like|Glycine cleavage system P-protein, N-terminal|Glycine cleavage system P-protein|Pyridoxal phosphate-dependent transferase, major region, subdomain 1|Pyridoxal phosphate-dependent transferase, major domain	AT2G26080.1	Glycine cleavage system P-protein, N-terminal|Pyridoxal phosphate-dependent transferase|Glycine cleavage system P protein, homodimeric|Pyridoxal phosphate-dependent transferase, major region, subdomain 1|Glycine cleavage system P protein
GRMZM2G104316	NA	LOC_Os03g51380.1	NA	AT1G63850.1	BTB/POZ-like
GRMZM2G104347	DUF3537	LOC_Os06g42850.1	Protein of unknown function DUF3537	AT3G20300.1	Protein of unknown function DUF3537
GRMZM2G104353	RRM_dom	LOC_Os03g27030.1	RNA recognition motif, RNP-1|Nucleotide-binding, alpha-beta plait	AT3G13570.1	Nucleotide-binding, alpha-beta plait|RNA recognition motif domain
GRMZM2G104375	THUMP	LOC_Os11g36060.1	THUMP	AT5G12410.1	THUMP
GRMZM2G104400	NAC-dom	LOC_Os05g35170.1	No apical meristem (NAM) protein	NA	NA
GRMZM2G104449	NA	LOC_Os11g36070.3	NA	AT5G06440.4	NA
GRMZM2G104546	Asp/hSer_DH_NAD-bd|ACT_dom|HDH_cat|Asp_kinase_dom|Asp/Glu/Uridylate_kinase|Bifunc_aspartokin/hSer_DH|Aspartate_kinase_CS|HDH_CS	LOC_Os09g12290.1	Aspartate/glutamate/uridylate kinase|Homoserine dehydrogenase, catalytic|NAD(P)-binding domain|Aspartate kinase, conserved site|Homoserine dehydrogenase, conserved site|Aspartate/homoserine dehydrogenase, NAD-binding|Amino acid-binding ACT|Bifunctional aspartokinase/homoserine dehydrogenase I|Aspartate kinase domain	AT4G19710.2	Aspartate kinase, conserved site|Homoserine dehydrogenase, conserved site|Aspartate kinase domain|Aspartate/glutamate/uridylate kinase|Bifunctional aspartokinase/homoserine dehydrogenase I|Homoserine dehydrogenase, catalytic|Aspartate/homoserine dehydrogenase, NAD-binding|ACT domain|NAD(P)-binding domain
GRMZM2G104613	Isopropylmalate_DH|IsoCit/isopropylmalate_DH_CS|IsoPropMal-DH-like_dom	LOC_Os03g45320.1	Isopropylmalate dehydrogenase|Isocitrate/isopropylmalate dehydrogenase|Isocitrate/isopropylmalate dehydrogenase, conserved site	AT1G80560.1	Isocitrate and isopropylmalate dehydrogenases family|Isopropylmalate dehydrogenase|Isocitrate/isopropylmalate dehydrogenase, conserved site
GRMZM2G104676	PEstase_dom	LOC_Os03g27950.1	Metallophosphoesterase	AT1G53710.1	Metallophosphoesterase domain
GRMZM2G104760	Prot_kinase_dom|Kinase-like_dom	LOC_Os06g07070.1	Serine/threonine-protein kinase domain|Tyrosine-protein kinase, catalytic domain|Protein kinase-like domain|Protein kinase, catalytic domain|Serine-threonine/tyrosine-protein kinase	AT3G15890.1	Tyrosine-protein kinase, active site|Protein kinase-like domain|Serine-threonine/tyrosine-protein kinase catalytic domain|Protein kinase, catalytic domain|Protein kinase, ATP binding site
GRMZM2G104769	TPR-contain_dom|TPR_2|TPR_repeat|Ubox_domain	LOC_Os08g02140.3	Tetratricopeptide TPR-1|Tetratricopeptide repeat|Tetratricopeptide-like helical|Tetratricopeptide repeat-containing	AT3G07370.1	Tetratricopeptide repeat|U box domain|Tetratricopeptide repeat-containing domain|Tetratricopeptide TPR-1|Tetratricopeptide-like helical
GRMZM2G104847	AMP-dep_Synth/Lig|AMP-binding_CS	LOC_Os11g35400.1	AMP-dependent synthetase/ligase|AMP-binding, conserved site	AT1G49430.1	AMP-binding, conserved site|AMP-dependent synthetase/ligase
GRMZM2G104955	NA	LOC_Os01g56300.1	Topoisomerase II-associated protein PAT1	AT3G22270.1	NA
GRMZM2G104983	CCAAT-binding_factor|NOC3p|ARM-type_fold|Nucleolar_cplx-assoc_3	LOC_Os06g30320.1	Nucleolar complex-associated|CCAAT-binding factor|Nucleolar complex-associated protein 3|Armadillo-type fold	AT1G79150.1	Nucleolar complex-associated|CCAAT-binding factor|Armadillo-type fold
GRMZM2G104999	Inosine/uridine_hydrolase_dom	LOC_Os09g39440.2	Inosine/uridine-preferring nucleoside hydrolase	AT2G36310.1	Inosine/uridine-preferring nucleoside hydrolase domain
GRMZM2G105019	TPR_1|CS_dom|SGS|HSP20-like_chaperone|TPR-contain_dom|TPR_repeat	LOC_Os01g43540.1	Tetratricopeptide-like helical|Tetratricopeptide repeat|Tetratricopeptide repeat-containing|SGS|CS-like domain|Tetratricopeptide TPR-1|CS domain|HSP20-like chaperone	AT4G11260.1	CS domain|Tetratricopeptide repeat|Tetratricopeptide repeat-containing domain|Tetratricopeptide-like helical|HSP20-like chaperone|SGS|CS-like domain
GRMZM2G105167	Carb-bd-like_fold|DUF2012	LOC_Os06g43650.2	Protein of unknown function DUF2012|Carbohydrate-binding-like fold	AT2G25310.1	Domain of unknown function DUF2012|Carbohydrate-binding-like fold
GRMZM2G105184	NA	LOC_Os01g66320.1	NA	AT4G10330.1	NA
GRMZM2G105253	PRONE_dom	LOC_Os09g37270.1	Rop nucleotide exchanger, PRONE	AT4G38430.1	Plant specific Rop nucleotide exchanger, PRONE
GRMZM2G105297	AIG2-like	LOC_Os11g04420.1	Butirosin biosynthesis, BtrG-like|AIG2-like	AT3G02910.1	Butirosin biosynthesis, BtrG-like|AIG2-like
GRMZM2G105307	Znf_HIT	LOC_Os01g61430.1	Zinc finger, HIT-type	AT4G28820.1	Zinc finger, HIT-type
GRMZM2G105317	CBFA_NFYB_domain|Histone-fold	LOC_Os11g34200.1	Transcription factor CBF/NF-Y/archaeal histone|Histone-fold	AT3G12480.1	Histone-fold|Transcription factor CBF/NF-Y/archaeal histone
GRMZM2G105362	PLipase_A2_AS|PLipase_A2_dom	LOC_Os03g50030.1	Phospholipase A2, eukaryotic|Phospholipase A2, active site|Phospholipase A2	AT2G06925.1	Phospholipase A2, active site|Phospholipase A2 domain|Phospholipase A2
GRMZM2G105368	NA	LOC_Os12g42840.1	NA	AT5G06590.1	NA
GRMZM2G105391	NA	LOC_Os02g11940.1	UDP-glucuronosyl/UDP-glucosyltransferase	AT5G24750.1	UDP-glucuronosyl/UDP-glucosyltransferase
GRMZM2G105398	WD40_repeat|WD40_repeat_dom|WD40_repeat_CS|G-protein_beta_WD-40_rep	LOC_Os06g39760.1	WD40 repeat|WD40 repeat, conserved site|WD40/YVTN repeat-like-containing domain|WD40 repeat-like-containing domain|WD40 repeat, subgroup|WD40 repeat 2|G-protein beta WD-40 repeat, region|WD40-repeat-containing domain	AT1G52730.2	WD40-repeat-containing domain|WD40 repeat|WD40/YVTN repeat-like-containing domain|WD40 repeat, conserved site
GRMZM2G105425	S4_RNA-bd|PSII_S4	LOC_Os01g54390.2	RNA-binding S4|Photosystem II S4 domain protein	AT1G53120.1	RNA-binding S4 domain|Photosystem II S4
GRMZM2G105438	NA	LOC_Os08g02080.1	NA	AT1G08480.1	NA
GRMZM2G105466	GTP_CycHdrlaseII_RibA|DHBP_synthase_RibB|DHBP_synth_RibB-like_a/b_dom	LOC_Os02g36340.1	DHBP synthase RibB|DHBP synthase RibB-like alpha/beta domain|GTP cyclohydrolase II	AT5G64300.1	DHBP synthase RibB-like alpha/beta domain|GTP cyclohydrolase II, RibA|3,4-dihydroxy-2-butanone 4-phosphate synthase, RibB
GRMZM2G105523	Peptidase_C15|Peptidase_C15-like	LOC_Os03g25270.3	Peptidase C15, pyroglutamyl peptidase I-like|Peptidase C15, pyroglutamyl peptidase I	AT1G56700.1	Peptidase C15, pyroglutamyl peptidase I-like|Peptidase C15, pyroglutamyl peptidase I
GRMZM2G105631	NA	LOC_Os02g09930.1	Glycosyl transferase, family 2	AT5G22740.1	Glycosyl transferase, family 2
GRMZM2G105712	Ribosomal_L10/L12	LOC_Os01g09510.4	Ribosomal protein 60S	AT3G44590.2	Ribosomal protein L10/L12
GRMZM2G105772	Rad23|Ubiquitin_dom|UBA/Ts_N|STI1_HS-bd|UBA-like|XPC-bd|UBA/transl_elong_EF1B_N_euk	LOC_Os09g24200.2	Ubiquitin-associated/translation elongation factor EF1B, N-terminal, eukaryote|XPC-binding domain|UV excision repair protein Rad23|Heat shock chaperonin-binding|Ubiquitin|Ubiquitin supergroup|Ubiquitin-associated/translation elongation factor EF1B, N-terminal|UBA-like	AT3G02540.1	Ubiquitin|Ubiquitin-associated/translation elongation factor EF1B, N-terminal, eukaryote|Heat shock chaperonin-binding|Ubiquitin-associated/translation elongation factor EF1B, N-terminal|XPC-binding domain|UV excision repair protein Rad23|UBA-like|Ubiquitin supergroup
GRMZM2G105822	FHA_dom|SMAD_FHA_domain	LOC_Os03g51870.1	Forkhead-associated (FHA) domain|SMAD/FHA domain	AT3G02400.1	Forkhead-associated (FHA) domain|AT hook, DNA-binding motif|SMAD/FHA domain
GRMZM2G105869	Post-SET_dom|SET_dom|Pre-SET_dom	LOC_Os02g47900.1	SET domain|Pre-SET zinc-binding sub-group|Pre-SET domain|Post-SET domain	AT3G03750.2	Post-SET domain|SET domain|AWS|Pre-SET domain
GRMZM2G105901	NA	LOC_Os08g40510.1	NA	AT5G24890.1	NA
GRMZM2G106056	PEstase_dom|DNA_repair_Mre11|Mre11_DNA-bd	LOC_Os04g54340.1	Metallophosphoesterase|DNA repair exonuclease|Mre11, DNA-binding	AT5G54260.1	DNA repair protein Mre11|Mre11, DNA-binding|Metallophosphoesterase domain
GRMZM2G106190	2Fe-2S_ferredoxin-type|2Fe2S_fd_BS|Fd_pln	LOC_Os05g37140.1	Beta-grasp fold, ferredoxin-type|2Fe-2S ferredoxin, iron-sulphur binding site|Ferredoxin|Ferredoxin [2Fe-2S], plant	AT2G27510.1	Ferredoxin [2Fe-2S], plant|2Fe-2S ferredoxin-type domain|2Fe-2S ferredoxin, iron-sulphur binding site|Beta-grasp domain
GRMZM2G106213	NTP_transferase|ADP_Glu_pyroP_CS|Trimer_LpxA-like|GlgC	LOC_Os09g12660.1	ADP-glucose pyrophosphorylase, conserved site|Glucose-1-phosphate adenylyltransferase|Nucleotidyl transferase	AT5G48300.1	ADP-glucose pyrophosphorylase, conserved site|Nucleotidyl transferase|Glucose-1-phosphate adenylyltransferase
GRMZM2G106216	THUMP	LOC_Os02g45090.1	NA	AT1G09290.1	NA
GRMZM2G106389	Prot_kinase_dom|Kinase-like_dom	LOC_Os11g44690.1	Protein kinase-like domain|Serine/threonine-protein kinase, active site|Protein kinase, ATP binding site|Serine/threonine-protein kinase-like domain|Serine/threonine-protein kinase domain|Protein kinase, catalytic domain|Tyrosine-protein kinase, catalytic domain	AT4G23270.1	Serine/threonine- / dual specificity protein kinase, catalytic domain|Tyrosine-protein kinase, catalytic domain|Protein kinase, ATP binding site|Serine/threonine-protein kinase, active site|Serine-threonine/tyrosine-protein kinase catalytic domain|Gnk2-homologous domain|Protein kinase-like domain|Protein kinase, catalytic domain
GRMZM2G106429	Hsp_70_fam|Heat_shock_70_CS	LOC_Os11g47760.1	Heat shock protein 70, conserved site|Heat shock protein Hsp70|Heat shock protein 70	AT5G02500.1	Heat shock protein 70 family|Heat shock protein 70, conserved site
GRMZM2G106578	Diacylglycerol_kinase_cat_dom|Diacylglycerol_kin_accessory|ATP-NAD_kinase_PpnK-typ	LOC_Os04g54200.1	Diacylglycerol kinase, catalytic domain|Diacylglycerol kinase, accessory domain|Diacylglycerol kinase, plant	AT2G20900.1	Diacylglycerol kinase, accessory domain|Diacylglycerol kinase, catalytic domain|Diacylglycerol kinase, plant
GRMZM2G106588	Flavin_mOase-like|Flavin_mOase	LOC_Os07g02130.1	Flavin-containing monooxygenase FMO|Flavin-containing monooxygenase-like	AT5G61290.1	Flavin monooxygenase-like|Flavin monooxygenase FMO
GRMZM2G106653	FAR1_DNA_bnd_dom|Znf_PMZ|Znf_SWIM|MULE_transposase_dom	LOC_Os02g39540.2	MULE transposase, conserved domain|Zinc finger, PMZ-type|Zinc finger, SWIM-type|Transcription factor, FAR1-related	AT1G52520.1	Zinc finger, SWIM-type|FAR1 DNA binding domain|Zinc finger, PMZ-type|MULE transposase domain
GRMZM2G106703	Mitochondrial_sb/sol_carrier|Mt_carrier_dom	LOC_Os08g29720.1	Adenine nucleotide translocator 1|Mitochondrial substrate/solute carrier|Mitochondrial substrate carrier	AT4G27940.1	Mitochondrial substrate/solute carrier
GRMZM2G106730	Nodulin-like|MFS|MFS_dom_general_subst_transpt	LOC_Os12g44180.1	Major facilitator superfamily, general substrate transporter|Major facilitator superfamily MFS-1|Nodulin-like	AT1G74780.1	Nodulin-like|Major facilitator superfamily|Major facilitator superfamily domain, general substrate transporter
GRMZM2G106732	DNA_helicase_ATP-dep_RecQ|HRDC_dom|Helicase_C|HRDC-like|DNA/RNA_helicase_DEAD/DEAH_N|Helicase_ATP-bd|RQC_domain	LOC_Os07g48360.1	DNA/RNA helicase, C-terminal|DNA/RNA helicase, DEAD/DEAH box type, N-terminal|RQC domain|Helicase, superfamily 1/2, ATP-binding domain|Helicase/RNase D C-terminal, HRDC domain|DNA helicase, ATP-dependent, RecQ type|DNA helicase, ATP-dependent, RecQ type, N-terminal|DEAD-like helicase, N-terminal	AT1G60930.1	HRDC-like|Helicase, C-terminal|RQC domain|DNA helicase, ATP-dependent, RecQ type|DNA/RNA helicase, DEAD/DEAH box type, N-terminal|HRDC domain|Helicase, superfamily 1/2, ATP-binding domain|DNA/RNA helicase, ATP-dependent, DEAH-box type, conserved site
GRMZM2G106903	RRM_dom|SPOC_C	LOC_Os09g12730.2	RNA recognition motif, RNP-1|Nucleotide-binding, alpha-beta plait|Spen paralogue and orthologue SPOC, C-terminal	AT4G12640.1	RNA recognition motif domain|Spen paralogue and orthologue SPOC, C-terminal|Nucleotide-binding, alpha-beta plait
GRMZM2G106980	BURP_dom	LOC_Os06g19800.1	BURP	AT5G25610.1	BURP domain
GRMZM2G107120	NA	NA	NA	AT1G16390.1	General substrate transporter|Major facilitator superfamily domain|Major facilitator superfamily domain, general substrate transporter
GRMZM2G107187	OTU	LOC_Os04g57480.1	Ovarian tumour, otubain	AT5G67170.1	Ovarian tumour, otubain|SEC-C motif
GRMZM2G107289	OTU|Ubiquitin_thioesterase_Otubain|Peptidase_C65_otubain	LOC_Os08g42540.1	Ovarian tumour, otubain|Ubiquitin thioesterase Otubain|Peptidase C65, otubain	AT1G13980.1	SEC7-like
GRMZM2G107457	Methyltransferase	LOC_Os07g06970.1	HEN1, putative, expressed	AT4G20910.1	double-stranded RNA binding protein-related / DsRBD protein-related
GRMZM2G107463	Znf_RING	LOC_Os03g20980.1	Zinc finger, RING-type	AT1G14180.1	Zinc finger, RING-type
GRMZM2G107556	DUF1767	LOC_Os01g08280.1	Domain of unknown function DUF1767	AT5G19950.1	Domain of unknown function DUF1767
GRMZM2G107588	NA	LOC_Os04g34930.1	COP9 signalosome, subunit CSN8	AT4G14110.1	NA
GRMZM2G107651	DENN_dom	LOC_Os03g05200.1	dDENN|DENN|uDENN	AT2G20320.1	DENN domain|uDENN domain|dDENN domain
GRMZM2G107757	Snf7	LOC_Os09g09480.2	Snf7	AT2G19830.1	Snf7
GRMZM2G107807	Znf_PHD|Znf_FYVE_PHD|Zinc_finger_PHD-type_CS|Znf_PHD-finger|Alfin	LOC_Os02g35600.1	Zinc finger, PHD-finger|Zinc finger, FYVE/PHD-type|Zinc finger, PHD-type|Protein of unknown function DUF3594|Zinc finger, PHD-type, conserved site	AT3G42790.1	Protein of unknown function DUF3594|Zinc finger, FYVE/PHD-type|Zinc finger, PHD-type, conserved site|Zinc finger, PHD-type|Zinc finger, PHD-finger
GRMZM2G107815	Glyco_hydro_79|Glycoside_hydrolase_SF	LOC_Os03g11320.1	Glycoside hydrolase family 79, N-terminal	AT5G07830.1	Glycoside hydrolase, family 79
GRMZM2G107872	Leu-rich_rpt|LRR-contain_N2|Leu-rich_rpt_4	LOC_Os03g11340.1	Leucine-rich repeat-containing N-terminal domain, type 2|Leucine-rich repeat|Leucine-rich repeat, typical subtype	AT5G61240.2	Leucine-rich repeat|Leucine-rich repeat-containing N-terminal, type 2|Leucine-rich repeat, typical subtype
GRMZM2G107984	Helicase_C|DNA/RNA_helicase_DEAD/DEAH_N|Helicase_ATP-bd|RNA_helicase_DEAD_Q_motif	LOC_Os12g41715.1	Helicase, superfamily 1/2, ATP-binding domain|RNA helicase, DEAD-box type, Q motif|DNA/RNA helicase, C-terminal|DNA/RNA helicase, DEAD/DEAH box type, N-terminal|DEAD-like helicase, N-terminal	AT3G22330.1	DNA/RNA helicase, DEAD/DEAH box type, N-terminal|Helicase, C-terminal|RNA helicase, DEAD-box type, Q motif|Helicase, superfamily 1/2, ATP-binding domain
GRMZM2G107985	NA	LOC_Os01g51850.1	NA	AT1G71760.2	NA
GRMZM2G107987	DNA/RNA_helicase_DEAH_CS|Helicase-like_DEXD_c2|ATP-dep_Helicase_C|DEAD_2|Helic_SF1/SF2_ATP-bd_DinG/Rad3	LOC_Os09g37920.1	Helicase, superfamily 1/2, ATP-binding domain, DinG/Rad3-type|DEAD2|DNA helicase (DNA repair), Rad3 type|Helicase-like, DEXD box c2 type|Helicase, ATP-dependent, c2 type	AT1G20720.1	Helicase, superfamily 1/2, ATP-binding domain, DinG/Rad3-type|DNA helicase (DNA repair), Rad3 type|DEAD2|Helicase-like, DEXD box c2 type|ATP-dependent helicase, C-terminal
GRMZM2G108032	Glyco_hydro_10|CarboxyPept-like_regulatory|Glycoside_hydrolase_SF	LOC_Os03g14010.2	Glycoside hydrolase, family 10|Glycoside hydrolase, subgroup, catalytic core|Glycoside hydrolase, catalytic core	AT4G38650.1	Galactose-binding domain-like|Glycoside hydrolase, family 10|Glycoside hydrolase, catalytic domain|Glycoside hydrolase, superfamily
GRMZM2G108087	T_SNARE_dom|Syntaxin/epimorphin_CS|t-SNARE	LOC_Os02g47440.1	Target SNARE coiled-coil domain|t-SNARE|Syntaxin, N-terminal	AT5G46860.1	Syntaxin, N-terminal|Syntaxin/epimorphin, conserved site|Target SNARE coiled-coil domain|t-SNARE
GRMZM2G108115	Ero1	LOC_Os03g52340.1	Endoplasmic reticulum oxidoreductin 1	AT1G72280.1	Endoplasmic reticulum oxidoreductin 1
GRMZM2G108255	DUF1767	LOC_Os04g32090.1	Domain of unknown function DUF1767	AT5G63540.2	Domain of unknown function DUF1767
GRMZM2G108384	Znf_DHHC_palmitoyltrfase	LOC_Os03g24900.1	Zinc finger, DHHC-type	AT3G04970.1	Zinc finger, DHHC-type, palmitoyltransferase
GRMZM2G108424	Histone_H1/H5_H15|SANT/Myb|Homeodomain-like|Myb_dom	LOC_Os01g51154.2	Histone H1/H5|SANT, DNA-binding|Homeodomain-like|Myb, DNA-binding|Winged helix-turn-helix transcription repressor DNA-binding|HTH transcriptional regulator, Myb-type, DNA-binding|Homeodomain-related	AT1G72740.1	Homeodomain-like|Winged helix-turn-helix DNA-binding domain|SANT/Myb domain|Histone H1/H5|Myb domain
GRMZM2G108480	DUF179	LOC_Os10g18370.1	transcriptional regulator, putative, expressed	AT3G29240.1	Protein of unknown function (DUF179)
GRMZM2G108643	Ribosomal_L17	LOC_Os03g60100.1	Ribosomal protein L17	AT3G54210.1	Ribosomal protein L17
GRMZM2G108737	NA	LOC_Os09g12500.1	NA	AT2G31340.1	NA
GRMZM2G108741	NA	LOC_Os04g59400.1	NA	AT4G26450.1	NA
GRMZM2G108775	tRNA_hU_synthase|tRNA_hU_synthase_CS	LOC_Os06g49870.1	Aldolase-type TIM barrel|tRNA-dihydrouridine synthase|tRNA-dihydrouridine synthase, conserved site	AT5G67220.1	tRNA-dihydrouridine synthase|tRNA-dihydrouridine synthase, conserved site|Aldolase-type TIM barrel
GRMZM2G108959	SANT/Myb|Homeodomain-like|Myb_dom	LOC_Os11g35390.1	Myb transcription factor|SANT, DNA-binding|Homeodomain-like|Myb, DNA-binding|HTH transcriptional regulator, Myb-type, DNA-binding|Homeodomain-related	AT1G08810.1	Myb domain|SANT/Myb domain|Homeodomain-like
GRMZM2G109032	Methyltranfer_dom	LOC_Os11g35340.1	Methyltransferase type 11	AT4G34360.1	Methyltransferase type 11
GRMZM2G109071	PEstase_dom	LOC_Os11g34720.1	Metallophosphoesterase	AT1G14700.1	Metallophosphoesterase domain
GRMZM2G109130	LipOase_pln|PLAT/LH2_dom|Lipase_LipOase|LipOase_C|LipOase_Fe_BS	LOC_Os03g52860.1	Lipoxygenase, C-terminal|Lipoxygenase, conserved site|Lipoxygenase, iron binding site|Lipoxygenase, LH2|Lipase/lipooxygenase, PLAT/LH2|Lipoxygenase|Lipoxygenase, plant	AT1G55020.1	Lipoxygenase, LH2|Lipoxygenase, C-terminal|Lipoxygenase, plant|Lipase/lipooxygenase, PLAT/LH2|Lipoxygenase, iron binding site|Lipoxygenase|Lipoxygenase, conserved site
GRMZM2G109284	SART_1	LOC_Os02g30730.2	SART-1 protein	AT5G16780.1	SART-1 protein
GRMZM2G109352	DUF288	LOC_Os05g32500.1	Protein of unknown function DUF288	AT2G41770.1	Protein of unknown function DUF288
GRMZM2G109425	Cpn60/TCP-1|Chaperonin_TCP-1_CS|Chap_CCT_zeta|Chaperone_TCP-1	LOC_Os05g05470.1	Chaperonin Cpn60/TCP-1|Chaperone, tailless complex polypeptide 1|Chaperonin TCP-1, conserved site|T-complex protein 1, zeta subunit	AT3G02530.1	Chaperonin TCP-1, conserved site|Chaperone tailless complex polypeptide 1 (TCP-1)|T-complex protein 1, zeta subunit|Chaperonin Cpn60/TCP-1
GRMZM2G109464	Znf_RING-CH|DUF3675	LOC_Os01g66970.3	Zinc finger, RING-CH-type|Zinc finger, C3HC4 RING-type|Protein of unknown function DUF3675	AT1G14260.1	Zinc finger, RING-CH-type|Zinc finger, C3HC4 RING-type|Protein of unknown function DUF3675
GRMZM2G109589	Epimerase_deHydtase	LOC_Os03g08624.1	NAD-dependent epimerase/dehydratase|NAD(P)-binding domain	AT4G33360.1	NAD(P)-binding domain|NAD-dependent epimerase/dehydratase
GRMZM2G109595	NA	LOC_Os06g08470.1	NA	AT4G30993.2	NA
GRMZM2G109753	Scramblase|Tubby_C-like	LOC_Os04g51080.1	Scramblase	AT2G04940.1	Scramblase
GRMZM2G109821	ACT_dom	LOC_Os05g02220.2	Amino acid-binding ACT	AT2G39570.1	ACT domain
GRMZM2G109831	NA	LOC_Os03g16580.1	NA	AT2G37678.1	NA
GRMZM2G109879	B3_DNA-bd|DNA-bd_pseudobarrel	LOC_Os04g27960.1	Transcriptional factor B3	AT4G31640.1	B3 DNA binding domain
GRMZM2G109976	NA	LOC_Os01g49760.1	Alpha/beta hydrolase fold-1|Uncharacterised conserved protein UCP031088, alpha/beta hydrolase, At1g15070	AT1G15060.1	Uncharacterised conserved protein UCP031088, alpha/beta hydrolase, At1g15070|Alpha/beta hydrolase fold-1
GRMZM2G109977	Peptidase_C12	LOC_Os02g08370.1	Peptidase C12, ubiquitin carboxyl-terminal hydrolase 1|Ubiquitinyl hydrolase, UCH37 type	AT5G16310.1	Peptidase C12, ubiquitin carboxyl-terminal hydrolase 1|Ubiquitinyl hydrolase, UCH37 type
GRMZM2G110000	Autophagy-rel_prot_27	LOC_Os03g18540.1	Autophagy-related protein 27	AT2G40316.1	Autophagy-related protein 27
GRMZM2G110116	Nas_poly-pep-assoc_cplx_dom	LOC_Os03g01910.1	Nascent polypeptide-associated complex NAC	AT1G17880.1	Nascent polypeptide-associated complex NAC domain
GRMZM2G110140	PsdUridine_synth_RsuA/RluD|PsdUridine_synth_cat_dom	LOC_Os09g01620.1	Pseudouridine synthase, catalytic domain|Pseudouridine synthase, RsuA and RluB/C/D/E/F	AT3G19440.1	Pseudouridine synthase, RsuA/RluB/C/D/E/F|Pseudouridine synthase, catalytic domain
GRMZM2G110143	RRM_dom	LOC_Os08g37960.2	RNA recognition motif, RNP-1|RNA recognition, domain 1|Nucleotide-binding, alpha-beta plait	AT5G64200.1	Nucleotide-binding, alpha-beta plait|RNA recognition motif domain
GRMZM2G110166	NA	LOC_Os01g65094.1	NA	AT1G71865.1	NA
GRMZM2G110212	DNA_mismatch_repair_MutS_C|DNA_mismatch_repair_MutS-lik_N|DNA_mismatch_repair_MutS_core|DNA_mmatch_repair_MutS_con_dom|DNA_mismatch_repair_MutS_N	LOC_Os01g08540.1	DNA mismatch repair protein MutS, N-terminal|DNA mismatch repair protein MutS, core|DNA mismatch repair protein MutS, C-terminal|DNA mismatch repair protein MutS-like, N-terminal|DNA mismatch repair protein MutS, connector|DNA mismatch repair protein MutS-homologue MSH6	AT3G24495.1	DNA mismatch repair protein MutS, N-terminal|DNA mismatch repair protein MutS, connector domain|DNA mismatch repair protein MutS, C-terminal|DNA mismatch repair protein MutS, core|DNA mismatch repair protein MutS-homologue MSH6|DNA mismatch repair protein MutS-like, N-terminal
GRMZM2G110309	SANT/Myb|Homeodomain-like|Myb_dom	LOC_Os03g16700.1	HTH transcriptional regulator, Myb-type, DNA-binding|Ubiquitin supergroup|Homeodomain-related|Homeodomain-like|SANT, DNA-binding	AT1G07540.1	SANT/Myb domain|Myb domain|Homeodomain-like
GRMZM2G110345	NA	LOC_Os03g04100.1	NA	AT1G42430.1	NA
GRMZM2G110381	Yippee/Mis18	LOC_Os12g29960.1	Yippee-like protein	AT4G27745.1	Yippee-like protein
GRMZM2G110398	Mg_trans_NIPA	LOC_Os01g65986.1	Protein of unknown function DUF803	AT1G34470.1	Magnesium transporter NIPA
GRMZM2G110412	Tyrosine protein kinase	LOC_Os09g20880.1	serine/threonine-protein kinase, putative, expressed	AT1G24030.2	Protein kinase superfamily protein
GRMZM2G110572	PAC|Ser-Thr/Tyr_kinase_cat_dom|Prot_kinase_dom|PAS|Ser/Thr_kinase_AS|Kinase-like_dom|PAS_fold	LOC_Os12g37570.2	Serine/threonine-protein kinase, active site|Protein kinase, catalytic domain|PAS|Serine-threonine/tyrosine-protein kinase|PAS fold|Serine/threonine-protein kinase domain|Tyrosine-protein kinase, catalytic domain|Protein kinase-like domain	AT1G67890.1	Protein kinase-like domain|Serine-threonine/tyrosine-protein kinase catalytic domain|PAS fold|PAS domain|Serine/threonine- / dual specificity protein kinase, catalytic domain|Tyrosine-protein kinase, catalytic domain|Serine/threonine-protein kinase, active site|Protein kinase, catalytic domain
GRMZM2G110584	Leu-rich_rpt|Leu-rich_rpt_4	LOC_Os01g09580.2	Serine/threonine-protein kinase domain|Calcium/calmodulin-dependent protein kinase-like|Spindle assembly checkpoint kinase|Serine/threonine-protein kinase-like domain|Protein kinase, catalytic domain|Serine/threonine-protein kinase, active site|Protein kinase, ATP binding site|Protein kinase-like domain|Tyrosine-protein kinase, catalytic domain	AT2G25880.1	Serine/threonine-protein kinase, active site|Protein kinase-like domain|Protein kinase, catalytic domain|Protein kinase, ATP binding site|Calcium/calmodulin-dependent/calcium-dependent protein kinase|Serine/threonine- / dual specificity protein kinase, catalytic domain
GRMZM2G110646	CDP-OH_P_trans|CDP_diag_ino_3_P_euk	LOC_Os02g03110.1	CDP-alcohol phosphatidyltransferase|CDP-diacylglycerol-inositol 3-phosphatidyltransferase, eukaryote	AT1G68000.1	CDP-alcohol phosphatidyltransferase|CDP-diacylglycerol-inositol 3-phosphatidyltransferase, eukaryote
GRMZM2G110657	PAP/fibrillin_dom	LOC_Os04g46610.1	Plastid lipid-associated protein/fibrillin	AT4G00030.1	Plastid lipid-associated protein/fibrillin conserved domain
GRMZM2G110822	COG7	LOC_Os06g45830.1	Conserved oligomeric Golgi complex, subunit 7	AT5G51430.1	Conserved oligomeric Golgi complex subunit 7
GRMZM2G111146	bHLH_dom	LOC_Os02g46560.1	Helix-loop-helix DNA-binding domain|Helix-loop-helix DNA-binding	AT1G72210.1	Myc-type, basic helix-loop-helix (bHLH) domain
GRMZM2G111201	FH2_Formin	LOC_Os02g06580.1	Actin-binding FH2|Actin-binding FH2/DRF autoregulatory	AT4G15200.1	Actin-binding FH2|Actin-binding FH2/DRF autoregulatory
GRMZM2G111208	PInositol-4-P-5-kinase_core|Cpn60/TCP-1|Znf_FYVE|Znf_FYVE_PHD|Znf_FYVE-rel	LOC_Os03g28140.1	Zinc finger, FYVE-type|Phosphatidylinositol-4-phosphate 5-kinase, core|Chaperonin Cpn60/TCP-1|Zinc finger, FYVE-related|Zinc finger, FYVE/PHD-type|Phosphatidylinositol-4-phosphate 5-kinase, core, subgroup	AT3G14270.1	Zinc finger, FYVE-type|Zinc finger, FYVE/PHD-type|Phosphatidylinositol-4-phosphate 5-kinase, core|Zinc finger, FYVE-related|Chaperonin Cpn60/TCP-1
GRMZM2G111238	Znf_U1|Znf_C2H2-like	LOC_Os10g17740.1	Zinc finger, C2H2-like|Zinc finger, U1-type	AT5G61190.1	Zinc finger, C2H2|Zinc finger, U1-type|Zinc finger, C2H2-like
GRMZM2G111451	NA	LOC_Os08g19370.1	NA	AT4G39630.1	NA
GRMZM2G111501	NA	LOC_Os01g70460.2	NA	AT3G44020.1	NA
GRMZM2G111510	Znf_PARP|HAD-SF_hydro_IIIA|Polynucleotide_phosphatase|PNK3P|HAD-like_dom	LOC_Os01g53560.1	HAD-superfamily hydrolase, subfamily IIIA|Zinc finger, PARP-type|DNA 3-phosphatase|Polynucleotide kinase 3, phosphatase|Polynucleotide kinase 3 phosphatase, central region	AT3G14890.1	Zinc finger, PARP-type|Polynucleotide kinase 3-phosphatase, eukaryota|Polynucleotide kinase 3 phosphatase|Polynucleotide 3'-phosphatase|HAD-superfamily hydrolase, subfamily IIIA
GRMZM2G111566	Proteasome_sua/b|Proteasome_bsu_CS|Proteasome_suB-type	LOC_Os03g48930.1	Proteasome, subunit alpha/beta|Proteasome, beta-type subunit, conserved site	AT3G22630.1	Proteasome, subunit alpha/beta|Proteasome, beta-type subunit, conserved site
GRMZM2G111614	Znf_RING|Pex_N|Znf_RING_CS	LOC_Os07g41800.1	Zinc finger, RING-type, conserved site|Zinc finger, RING-type|Zinc finger, C3HC4 RING-type|Pex, N-terminal	AT2G26350.1	Zinc finger, C3HC4 RING-type|Pex, N-terminal|Zinc finger, RING-type|Zinc finger, RING-type, conserved site
GRMZM2G111632	PC_trans	LOC_Os11g01450.1	Phosphatidate cytidylyltransferase	AT5G58560.1	Phosphatidate cytidylyltransferase
GRMZM2G111657	Exo70|Cullin_repeat-like_dom	LOC_Os01g55799.3	Exo70 exocyst complex subunit	AT3G29400.1	Exocyst complex protein Exo70
GRMZM2G111713	Tim44-like_dom	LOC_Os07g45300.1	Mitochondrial inner membrane translocase complex, subunit Tim44-related	AT5G27395.1	Tim44-like domain
GRMZM2G111720	DUF641_pln	LOC_Os10g23220.2	Protein of unknown function DUF641, plant	AT2G45260.1	Domain of unknown function DUF641, plant
GRMZM2G111782	Exo70|Cullin_repeat-like_dom	LOC_Os04g31400.1	NA	AT3G11590.1	NA
GRMZM2G111926	SWEET_sugar_transpr	LOC_Os03g22200.1	RAG1-activating protein-1-related|RAG1-activating protein 1 homologue|MtN3/saliva-related transmembrane protein, conserved region	AT4G15920.1	SWEET sugar transporter
GRMZM2G112149	Methionine_synth|Cobalamin-indep_Met_synthase|Cbl-indep_Met_Synth_N	LOC_Os12g42884.3	5-methyltetrahydropteroyltriglutamate--homocysteine S-methyltransferase|Methionine synthase, vitamin-B12 independent|Cobalamin (vitamin B12)-independent methionine synthase MetE, N-terminal	AT5G17920.1	Cobalamin-independent methionine synthase|Cobalamin (vitamin B12)-independent methionine synthase MetE, N-terminal|Methionine synthase, vitamin-B12 independent
GRMZM2G112352	PsdUridine_synth_TruA_a/b_dom|PsdUridine_synth_cat_dom	LOC_Os02g44810.1	Pseudouridine synthase I, TruA, alpha/beta domain|Pseudouridine synthase I, TruA|Pseudouridine synthase, catalytic domain|Pseudouridine synthase I, TruA, N-terminal|Pseudouridine synthase I, TruA, C-terminal	AT1G20370.1	Pseudouridine synthase I, TruA|Pseudouridine synthase I, TruA, C-terminal|Pseudouridine synthase I, TruA, N-terminal|Pseudouridine synthase I, TruA, alpha/beta domain|Pseudouridine synthase, catalytic domain
GRMZM2G112530	DOMON_domain|Cyt_b561_euk|Cyt_b561/ferric_Rdtase_TM	LOC_Os04g41810.1	DOMON related|Cytochrome b561/ferric reductase transmembrane|DOMON|Cytochrome b561, eukaryote	AT3G07570.1	DOMON domain|Cytochrome b561/ferric reductase transmembrane|Cytochrome b561, eukaryote
GRMZM2G112681	NAC-dom	LOC_Os01g09550.1	No apical meristem (NAM) protein	AT4G29230.1	No apical meristem (NAM) protein
GRMZM2G112782	t-SNARE|Syntaxin-6_N	LOC_Os08g14640.1	Syntaxin 6, N-terminal|t-SNARE	AT4G30240.1	Syntaxin 6, N-terminal|t-SNARE
GRMZM2G112865	Ribosomal_L17	LOC_Os01g62210.1	Ribosomal protein L17	AT5G64650.1	Ribosomal protein L17
GRMZM2G113056	Lon_bac/euk-typ|ATPase_AAA_core|AAA+_ATPase|Pept_S16_N|Peptidase_S16_AS|Pept_S16_C|PUA-like_domain|Ribosomal_S5_D2-typ_fold	LOC_Os07g48960.1	Peptidase S16, Lon protease, C-terminal|Peptidase S16, active site|Ribosomal protein S5 domain 2-type fold|ATPase, AAA+ type, core|Peptidase S16, lon N-terminal|Peptidase S16, ATP-dependent protease La|ATPase, AAA-type, core|Peptidase S16, Lon C-terminal	AT5G26860.1	Lon protease, bacterial/eukaryotic-type|Ribosomal protein S5 domain 2-type fold|Peptidase S16, lon N-terminal|ATPase, AAA-type, core|Peptidase S16, Lon C-terminal|AAA+ ATPase domain|Peptidase S16, active site
GRMZM2G113073	RhoGAP_dom|CRIB_dom|Rho_GTPase_activation_prot	LOC_Os11g05540.1	RhoGAP|PAK-box/P21-Rho-binding|Rho GTPase activation protein	AT5G22400.1	Rho GTPase activation protein|Rho GTPase-activating protein domain|PAK-box/P21-Rho-binding
GRMZM2G113156	FHA_dom|SMAD_FHA_domain	LOC_Os05g46780.1	Forkhead-associated (FHA) domain|SMAD/FHA domain	AT3G20550.1	Forkhead-associated (FHA) domain|SMAD/FHA domain
GRMZM2G113167	GRAM	LOC_Os10g34730.1	GRAM	AT5G23370.1	GRAM
GRMZM2G113181	Mit_transcrip_term-rel	LOC_Os08g40430.1	Mitochodrial transcription termination factor-related	AT4G38160.3	Mitochodrial transcription termination factor-related
GRMZM2G113205	NA	LOC_Os03g11230.1	NA	AT2G03420.1	NA
GRMZM2G113245	Exostosin	LOC_Os03g01760.1	Exostosin-like	AT5G22940.1	Exostosin-like
GRMZM2G113382	NA	LOC_Os02g26300.1	NA	AT4G27510.1	NA
GRMZM2G113415	NA	LOC_Os02g39890.2	RNA recognition motif, RNP-1|Nucleotide-binding, alpha-beta plait	AT5G44200.1	Nucleotide-binding, alpha-beta plait|RNA recognition motif domain
GRMZM2G113418	Glutaredoxin-like|Thioredoxin-like_fold	LOC_Os02g52900.2	Glutaredoxin like|Thioredoxin-like fold	AT4G08280.1	Thioredoxin-like fold|Glutaredoxin-like
GRMZM2G113470	MIP|Aquaporin-like	LOC_Os01g08660.1	Major intrinsic protein	AT5G18290.1	Major intrinsic protein
GRMZM2G113476	UbiA_prenyltransferase	LOC_Os07g38850.1	UbiA prenyltransferase	AT3G11945.2	UbiA prenyltransferase family
GRMZM2G113513	RRM_dom	LOC_Os04g33810.1	RNA recognition motif, RNP-1|Nucleotide-binding, alpha-beta plait	AT5G06210.1	Nucleotide-binding, alpha-beta plait|RNA recognition motif domain
GRMZM2G113554	Web	LOC_Os05g39840.1	Protein of unknown function DUF827, plant	AT2G38370.1	Protein of unknown function DUF827, plant
GRMZM2G113592	RRM_dom|U1snRNP70_N	LOC_Os10g02630.1	RNA recognition motif, RNP-1|U1 small nuclear ribonucleoprotein of 70kDa MW N-terminal|Nucleotide-binding, alpha-beta plait	AT3G50670.1	RNA recognition motif domain|Nucleotide-binding, alpha-beta plait|U1 small nuclear ribonucleoprotein of 70kDa N-terminal
GRMZM2G113742	SANT/Myb|Myb_dom_plants|Homeodomain-like|Myb_dom|Myb_CC_LHEQLE	LOC_Os08g25799.1	HTH transcriptional regulator, Myb-type, DNA-binding|Myb, DNA-binding|Myb-like DNA-binding domain, SHAQKYF class|Homeodomain-like|Homeodomain-related	AT3G24120.2	Myb domain, plants|Myb domain|Homeodomain-like
GRMZM2G113761	Glyco_hydro_16|ConA-like_lec_gl_sf|XET_C|XET	LOC_Os10g39840.1	Xyloglucan endotransglucosylase/hydrolase|Xyloglucan endo-transglycosylase, C-terminal|Glycoside hydrolase, family 16|Concanavalin A-like lectin/glucanase|Concanavalin A-like lectin/glucanase, subgroup	AT2G36870.1	Xyloglucan endo-transglycosylase, C-terminal|Concanavalin A-like lectin/glucanases superfamily|Xyloglucan endotransglucosylase/hydrolase|Concanavalin A-like lectin/glucanase, subgroup|Glycoside hydrolase, family 16
GRMZM2G113771	Ser/Thr_dual-sp_kinase_dom|AGC-kinase_C|Prot_kinase_dom|Ser/Thr_kinase_AS|Kinase-like_dom	LOC_Os03g50390.1	AGC-kinase, C-terminal|Protein kinase, catalytic domain|Serine/threonine-protein kinase, active site|Protein kinase-like domain|Tyrosine-protein kinase, catalytic domain|Serine/threonine-protein kinase domain|Serine/threonine-protein kinase-like domain	AT3G17850.1	Protein kinase-like domain|Serine/threonine-protein kinase, active site|Serine/threonine- / dual specificity protein kinase, catalytic domain|Tyrosine-protein kinase, catalytic domain|Protein kinase, catalytic domain|AGC-kinase, C-terminal
GRMZM2G113873	Cys/Met-Metab_PyrdxlP-dep_enz|PyrdxlP-dep_Trfase	LOC_Os03g25940.4	Pyridoxal phosphate-dependent transferase, major domain|Cys/Met metabolism, pyridoxal phosphate-dependent enzyme|Pyridoxal phosphate-dependent transferase, major region, subdomain 1|Pyridoxal phosphate-dependent transferase, major region, subdomain 2	AT3G01120.1	Cys/Met metabolism, pyridoxal phosphate-dependent enzyme|Pyridoxal phosphate-dependent transferase|Pyridoxal phosphate-dependent transferase, major region, subdomain 2|Pyridoxal phosphate-dependent transferase, major region, subdomain 1
GRMZM2G113950	NAC-dom	LOC_Os02g57650.1	No apical meristem (NAM) protein	AT5G04410.1	No apical meristem (NAM) protein
GRMZM2G114044	DUF2358	LOC_Os01g12200.1	Protein of unknown function DUF2358	AT2G46220.1	Protein of unknown function DUF2358
GRMZM2G114093	Ser-Thr/Tyr_kinase_cat_dom|Prot_kinase_dom|Ser/Thr_kinase_AS|Kinase-like_dom	LOC_Os01g54350.1	Serine/threonine-protein kinase, active site|Protein kinase-like domain|Tyrosine-protein kinase, catalytic domain|Serine/threonine-protein kinase domain|Serine-threonine/tyrosine-protein kinase|Protein kinase, catalytic domain	AT5G58950.1	Serine/threonine-protein kinase, active site|Protein kinase-like domain|Serine-threonine/tyrosine-protein kinase catalytic domain|Protein kinase, catalytic domain
GRMZM2G114192	RhoGAP_dom|CRIB_dom|Rho_GTPase_activation_prot	LOC_Os04g48790.1	RhoGAP|PAK-box/P21-Rho-binding|Rho GTPase activation protein	AT2G46710.1	Rho GTPase activation protein|PAK-box/P21-Rho-binding|Rho GTPase-activating protein domain
GRMZM2G114234	ERV/ALR_sulphydryl_oxidase	LOC_Os03g10850.1	Erv1/Alr|ERV/ALR sulphydryl oxidase	AT1G49880.1	Erv1/Alr|ERV/ALR sulphydryl oxidase
GRMZM2G114315	NA	LOC_Os01g43050.1	NA	AT1G15660.1	NA
GRMZM2G114322	Expansin/allergen_DPBB_dom|Expansin_CBD|Expan_Lol_pI|RlpA-like_DPBB	LOC_Os07g29290.1	Expansin 45, endoglucanase-like|Expansin/Lol pI|Pollen allergen/expansin, C-terminal|Rare lipoprotein A|Barwin-related endoglucanase|Pollen allergen, N-terminal	AT3G45970.1	Expansin, cellulose-binding-like domain|Barwin-related endoglucanase|Expansin/Lol pI|Expansin/pollen allergen, DPBB domain
GRMZM2G114394	Protease-assoc_domain|Peptidase_S8/S53_dom|Prot_inh_propept|Inhibitor_I9|Peptidase_S8A_DUF1034|Peptidase_S8_subtilisin-rel|Peptidase_S8_Asp-AS|Peptidase_S8_Ser-AS	LOC_Os06g48650.1	Peptidase S8/S53, subtilisin/kexin/sedolisin|Protease-associated PA|Peptidase S8A, DUF1034 C-terminal|Proteinase inhibitor, propeptide|Peptidase S8, subtilisin-related|Peptidase S8/S53, subtilisin, active site|Proteinase inhibitor I9, subtilisin propeptide	AT4G30020.1	Peptidase S8/S53 domain|Protease-associated domain, PA|Proteinase inhibitor I9|Peptidase S8, subtilisin, His-active site|Peptidase S8A, DUF1034 C-terminal|Peptidase S8, subtilisin-related|Proteinase inhibitor, propeptide
GRMZM2G114444	bHLH_dom	LOC_Os02g23823.1	Helix-loop-helix DNA-binding|Helix-loop-helix DNA-binding domain	AT3G19860.2	Myc-type, basic helix-loop-helix (bHLH) domain
GRMZM2G114459	Mediator_Med12	LOC_Os07g45400.1	Mediator complex, subunit Med12	AT4G00450.1	Mediator complex, subunit Med12
GRMZM2G114513	ENTH_VHS|ANTH_dom|Epsin-like_N	LOC_Os05g47550.1	Epsin-like, N-terminal|ANTH|ENTH/VHS|Clathrin adaptor, phosphoinositide-binding, GAT-like	AT2G01600.1	Epsin-like, N-terminal|Clathrin adaptor, phosphoinositide-binding, GAT-like|ENTH/VHS|AP180 N-terminal homology (ANTH) domain
GRMZM2G114552	Prot_inh_BBI	LOC_Os01g03680.1	Proteinase inhibitor I12, Bowman-Birk	NA	NA
GRMZM2G114570	Put_SAM_MeTrfase	LOC_Os10g36690.2	Protein of unknown function DUF248, methyltransferase putative	AT1G33170.1	Putative S-adenosyl-L-methionine-dependent methyltransferase
GRMZM2G114613	Znf_LSD1	LOC_Os12g41700.1	Zinc finger, LSD1-type	AT1G32540.1	Zinc finger, LSD1-type
GRMZM2G114704	DUF284_TM_euk	LOC_Os09g38768.2	Protein of unknown function DUF284, transmembrane eukaryotic	AT1G79450.1	Protein of unknown function DUF284, transmembrane eukaryotic
GRMZM2G114707	Resolv_Hlld_junc_YqgF-like|YqgF/RNaseH-like_dom|RNaseH-like_dom	LOC_Os10g40650.1	Polynucleotidyl transferase, ribonuclease H fold|Resolvase, RNase H-like fold|Resolvase, holliday junction-type, YqgF-like	AT1G12244.1	Ribonuclease H-like domain|Resolvase, holliday junction-type, YqgF-like|YqgF/RNase H-like domain
GRMZM2G114748	Reg_chr_condens|RCC1/BLIP-II	LOC_Os09g38755.1	Regulator of chromosome condensation, RCC1|Regulator of chromosome condensation/beta-lactamase-inhibitor protein II	AT5G60870.1	Regulator of chromosome condensation, RCC1|Regulator of chromosome condensation 1/beta-lactamase-inhibitor protein II
GRMZM2G114751	DUF6	LOC_Os09g25810.2	nodulin, putative, expressed	AT4G30420.1	nodulin MtN21 /EamA-like transporter family protein
GRMZM2G114816	NA	LOC_Os08g41840.1	NA	AT1G71370.1	DNA/RNA helicase, DEAD/DEAH box type, N-terminal|Helicase, C-terminal|RNA helicase, DEAD-box type, Q motif|Helicase, superfamily 1/2, ATP-binding domain|RNA helicase, ATP-dependent, DEAD-box, conserved site
GRMZM2G114930	Methyltranfer_dom	LOC_Os12g41670.1	NA	AT1G16650.1	NA
GRMZM2G115000	Ubox_domain|Armadillo|ARM-type_fold	LOC_Os01g67500.1	Armadillo-like helical|Armadillo-type fold|Armadillo|U box domain	AT1G27910.1	Armadillo-type fold|Armadillo-like helical|U box domain|Armadillo
GRMZM2G115013	Rep_factor_Rpa1|NA-bd_OB_tRNA|Rep_factor-A_N|NA-bd_OB-fold|Rep_factor-A_C	LOC_Os02g53680.1	Nucleic acid-binding, OB-fold-like|Replication factor A, C-terminal|Replication factor-A protein 1, N-terminal|Replication factor-a protein 1 Rpa1|Nucleic acid binding, OB-fold, tRNA/helicase-type|Nucleic acid-binding, OB-fold	AT2G06510.1	Replication factor-a protein 1 Rpa1|Nucleic acid binding, OB-fold, tRNA/helicase-type|Replication factor-A protein 1, N-terminal|Nucleic acid-binding, OB-fold|Replication factor A, C-terminal
GRMZM2G115105	MATE	LOC_Os01g31980.2	Multi antimicrobial extrusion protein MatE|MATE family transporter related protein	AT1G15170.1	Multi antimicrobial extrusion protein
GRMZM2G115182	ARM-type_fold|SAC3/GANP/Nin1/mts3/eIF-3-p25	LOC_Os03g08450.1	Armadillo-type fold|Translation initiation factor 3, subunit 12, eukaryotic|Translation initiation factor 3, subunit 12, N-terminal, eukaryotic|Winged helix-turn-helix transcription repressor DNA-binding|SAC3/GANP/Nin1/mts3/eIF-3 p25	AT4G33250.1	Translation initiation factor 3, subunit 12, N-terminal, eukaryotic|Armadillo-type fold|Eukaryotic translation initiation factor 3 subunit K|SAC3/GANP/Nin1/mts3/eIF-3 p25|Winged helix-turn-helix DNA-binding domain
GRMZM2G115357	AUX/IAA protein	LOC_Os07g08460.1	OsIAA24 - Auxin-responsive Aux/IAA gene family member, expressed	AT1G04240.1	AUX/IAA transcriptional regulator family protein
GRMZM2G115395	Cyclin-like F-box	LOC_Os04g35940.1	OsFBX135 - F-box domain containing protein, expressed	AT3G18150.1	RNI-like superfamily protein
GRMZM2G115442	Glc/ribitol_DH|DH_sc/Rdtase_SDR	LOC_Os08g39960.1	Short-chain dehydrogenase/reductase SDR|Glucose/ribitol dehydrogenase|Polyketide synthase/Fatty acid synthase, KR|NAD(P)-binding domain	AT3G55290.1	NAD(P)-binding domain|Short-chain dehydrogenase/reductase SDR|Short-chain dehydrogenase/reductase, conserved site|Glucose/ribitol dehydrogenase
GRMZM2G115755	Ser/Thr_dual-sp_kinase_dom|Prot_kinase_dom|Ser/Thr_kinase_AS|Kinase-like_dom	LOC_Os02g39010.1	Protein kinase, catalytic domain|Serine/threonine-protein kinase, active site|Protein kinase-like domain|Tyrosine-protein kinase, catalytic domain|Serine/threonine-protein kinase domain|Serine/threonine-protein kinase-like domain	AT1G67580.1	Serine/threonine-protein kinase, active site|Protein kinase-like domain|Protein kinase, catalytic domain|Serine/threonine- / dual specificity protein kinase, catalytic domain
GRMZM2G115757	PPIase_FKBP_dom	LOC_Os09g32526.1	Peptidyl-prolyl cis-trans isomerase, FKBP-type	AT3G25220.1	Peptidyl-prolyl cis-trans isomerase, FKBP-type, domain
GRMZM2G115775	T_SNARE_dom|t-SNARE	LOC_Os08g17600.2	Target SNARE coiled-coil domain	AT1G79590.1	Syntaxin/epimorphin, conserved site|Target SNARE coiled-coil domain
GRMZM2G115901	Ribosomal_L32e	LOC_Os08g41300.1	Ribosomal protein L32e	AT4G18100.1	Ribosomal protein L32e|Ribosomal protein L32e, conserved site
GRMZM2G115921	NA	LOC_Os03g24184.1	TRAF-like	AT1G09920.1	NA
GRMZM2G115939	UBQ-conjugat_E2|UBQ-conjugating_enzyme/RWD|UBQ-conjugating_AS	LOC_Os10g11260.1	Ubiquitin-conjugating enzyme/RWD-like|Ubiquitin-conjugating enzyme, E2|RUB1 conjugating enzyme Ubc12	AT4G36800.1	Ubiquitin-conjugating enzyme, E2|Ubiquitin-conjugating enzyme/RWD-like
GRMZM2G116004	Peroxin-3	NA	NA	AT3G18160.3	Peroxin-3
GRMZM2G116135	Ribosomal_L19/L19e_dom|Ribosomal_L19/L19e_CS	LOC_Os03g38260.1	Ribosomal protein L19/L19e|Ribosomal protein L19/L19e, domain 1|Ribosomal protein L19/L19e, domain 3	AT3G16780.1	Ribosomal protein L19/L19e, domain 3|Ribosomal protein L19/L19e domain|Ribosomal protein L19/L19e, domain 1
GRMZM2G116327	CrcB	LOC_Os10g41749.1	Camphor resistance CrcB protein	AT2G41705.1	CrcB homologue
GRMZM2G116526	Pentatricopeptide_repeat	LOC_Os10g32540.1	DNA-binding SAP	AT3G04260.1	SAP domain
GRMZM2G116620	DUF4057	LOC_Os07g43070.1	NA	AT1G35780.1	NA
GRMZM2G116670	TM_pro_TauE_like	LOC_Os01g57710.1	Protein of unknown function DUF81	AT4G21250.1	Transmembrane protein TauE like
GRMZM2G116681	THOC7/Mft1	LOC_Os08g06360.1	Tho complex subunit 7/Mft1p|Tho complex subunit 7	AT3G02950.1	THO complex subunit 7/Mft1|THO complex subunit 7
GRMZM2G116700	WD40_repeat|WD40_repeat_dom|BCAS3	LOC_Os01g57720.2	WD40 repeat|WD40 repeat-like-containing domain|WD40/YVTN repeat-like-containing domain|WD40 repeat, subgroup|Breast carcinoma amplified sequence 3	NA	NA
GRMZM2G117222	Ubiq_biosynth_COQ9|COQ9	LOC_Os03g29180.1	COQ9|Ubiquinone biosynthesis protein COQ9	AT1G19140.2	COQ9|Ubiquinone biosynthesis protein COQ9
GRMZM2G117226	NA	LOC_Os07g08220.1	ENT	AT2G25590.1	Agenet-like domain|Tudor-like, plant
GRMZM2G117240	S_MeTrfase	LOC_Os12g41390.1	Homocysteine S-methyltransferase	AT3G63250.1	Homocysteine S-methyltransferase
GRMZM2G117298	Cyclin_P/U|Cyclin-like|Cyclin_PHO80-like	LOC_Os05g33040.2	Cyclin-related 2|Negative regulatory factor PREG|Cyclin-like	AT2G44740.1	Cyclin, N-terminal|Cyclin P/U
GRMZM2G117344	NA	LOC_Os01g59670.1	NA	AT5G17910.1	NA
GRMZM2G117412	Chloroa_b-bind|Chlorophyll_a/b-bd_dom	LOC_Os09g26810.1	Chlorophyll A-B binding protein	AT1G19150.1	Chlorophyll A-B binding protein, plant
GRMZM2G117531	Epox_hydrolase-like|AB_hydrolase_1	LOC_Os04g55180.1	Alpha/beta hydrolase fold-1|Epoxide hydrolase-like	AT1G52510.1	Epoxide hydrolase-like|Alpha/beta hydrolase fold-1
GRMZM2G117544	Proteasome_sua/b|Proteasome_bsu_CS|Proteasome_suB-type	LOC_Os02g08520.1	Proteasome, beta-type subunit, conserved site|Proteasome, subunit alpha/beta	AT1G21720.1	Proteasome, beta-type subunit, conserved site|Proteasome, subunit alpha/beta
GRMZM2G117558	NA	LOC_Os05g41190.1	expressed protein	AT3G51510.1	NA
GRMZM2G117609	HAD-SF_hydro_IA|HAD-like_dom	LOC_Os11g19460.1	HAD-superfamily hydrolase, subfamily IA, variant 1|Haloacid dehalogenase-like hydrolase|HAD-superfamily hydrolase, subfamily IA, variant 3	AT1G79790.1	HAD-superfamily hydrolase, subfamily IA, variant 3
GRMZM2G117776	XS_domain	LOC_Os03g06340.1	Domain of unknown function XS	AT3G22430.1	XS domain
GRMZM2G117851	bZIP|MFMR	LOC_Os01g46970.2	bZIP transcription factor, bZIP-1|Basic-leucine zipper (bZIP) transcription factor|G-box binding, MFMR	AT2G46270.1	Basic-leucine zipper domain|G-box binding, MFMR
GRMZM2G117870	Valyl-tRNA_ligase|aa-tRNA-synth_Ia|aa-tRNA-synth_I_CS|Val/Leu/Ile-tRNA-synth_edit|tRNAsynth_1a_anticodon-bd|tRNA-bd_arm|V/L/I-tRNA-synth_anticodon-bd|Val-tRNA_synth_tRNA-bd	LOC_Os03g48850.1	Valyl-tRNA synthetase, class Ia, N-terminal|Aminoacyl-tRNA synthetase, class I, conserved site|Rossmann-like alpha/beta/alpha sandwich fold|tRNA-binding arm|Valyl/Leucyl/Isoleucyl-tRNA synthetase, class Ia, editing|Aminoacyl-tRNA synthetase, class 1a, anticodon-binding|Valyl-tRNA synthetase, class Ia|Valyl/Leucyl/Isoleucyl-tRNA synthetase, class I, anticodon-binding|Aminoacyl-tRNA synthetase, cla…	AT1G14610.1	Valyl/Leucyl/Isoleucyl-tRNA synthetase, class Ia, editing domain|Rossmann-like alpha/beta/alpha sandwich fold|Aminoacyl-tRNA synthetase, class Ia|Valyl/Leucyl/Isoleucyl-tRNA synthetase, class I, anticodon-binding|Aminoacyl-tRNA synthetase, class I, conserved site|Aminoacyl-tRNA synthetase, class 1a, anticodon-binding|Valine-tRNA ligase
GRMZM2G117935	Snf7	LOC_Os06g43590.2	Snf7	AT1G17730.1	Snf7
GRMZM2G118003	Glyco_hydro_1|Glycoside_hydrolase_SF|Glyco_hydro_1_AS	LOC_Os03g49600.3	Glycoside hydrolase, catalytic core|Glycoside hydrolase, subgroup, catalytic core|Glycoside hydrolase, family 1	AT3G18080.1	Glycoside hydrolase, family 1|Glycoside hydrolase, catalytic domain|Glycoside hydrolase, superfamily
GRMZM2G118104	Cleav_polyA_spec_factor_su5	LOC_Os08g30820.1	Cleavage/polyadenylation specificity factor, 25kDa subunit	AT4G29820.1	Cleavage/polyadenylation specificity factor subunit 5
GRMZM2G118241	Peptidase_S10|Peptidase_S10_AS	LOC_Os12g15470.2	Peptidase S10, serine carboxypeptidase|Peptidase S10, serine carboxypeptidase, active site	AT4G12910.1	Peptidase S10, serine carboxypeptidase|Peptidase S10, serine carboxypeptidase, active site
GRMZM2G118303	NA	NA	NA	AT1G31770.1	ABC transporter, conserved site|AAA+ ATPase domain|ABC transporter-like|ABC-2 type transporter
GRMZM2G118344	Znf_RING	LOC_Os05g07070.8	Zinc finger, C3HC4 RING-type|Zinc finger, RING-type	NA	NA
GRMZM2G118363	GAT|VHS|ENTH_VHS|VHS_subgr	LOC_Os01g61030.1	GAT|VHS subgroup|VHS|ENTH/VHS	AT2G38410.1	VHS|GAT|ENTH/VHS|VHS subgroup
[truncated: 1,545 more rows]
