# Supplementary material for: Comparative transcriptomics uncovers alternative splicing changes and signatures of selection from maize improvement
Source: BMC Genomics. 2015 May 8;16(1):363. doi: 10.1186/s12864-015-1582-5 (PMC4433066; doi:10.1186/s12864-015-1582-5)
Supplement: Additional file 7: Table S7. — Annotation about alternative splicing level-decreased genes in maize inbred lines. [file 12864_2015_1582_MOESM7_ESM.xlsx]

## Sheet: Sheet1
Table S7 Annotation about alternative splicing level-decreased genes in maize inbred lines. Gene annotation were retrived from the paper "The Role of cis Regulatory Evolution in Maize Domestication"(Lemmon, Z. H. et al.2014, PLoS Genet., 10.1371/journal.pgen.1004745) and MaizeGDB(http://www.maizegdb.org/).
Gene_ID	Annotation	Rice_Orthologous	Annotation	AT_Orthologous	Annotation
AC148167.6_FG001	TPX2_dom_C	LOC_Os07g08790.1	Xklp2 targeting protein	AT1G54460.1	TPX2
AC155434.2_FG004	NA	LOC_Os07g48602.1	NA	AT1G55540.2	NA
AC182482.3_FG003	Cation_efflux	LOC_Os01g03914.1	Cation efflux protein	AT1G16310.1	Cation efflux protein
AC190788.2_FG005	DNA_mismatch_repair_MutS_C	LOC_Os07g30240.1	DNA mismatch repair protein MutS, C-terminal|DNA mismatch repair protein MutS, core|DNA mismatch repair protein MutS, clamp	AT4G17380.1	DNA mismatch repair protein MutS, core|DNA mismatch repair protein MutS, C-terminal|DNA mismatch repair protein MutS, clamp
AC192244.3_FG007	Cyt_trans-like	LOC_Os02g04120.1	Cytidylyltransferase|Rossmann-like alpha/beta/alpha sandwich fold|Cytidyltransferase-related	AT2G18250.1	Rossmann-like alpha/beta/alpha sandwich fold|Cytidyltransferase-like domain
AC199526.5_FG003	RNA-binding_CRM	LOC_Os01g21990.1	RNA-binding, CRM domain	AT1G23400.1	RNA-binding, CRM domain
AC203366.4_FG001	NA	LOC_Os01g40990.3	NA	AT2G25730.2	NA
AC203841.3_FG009	Per1	LOC_Os05g13330.1	Per1-like	AT1G16560.1	Per1-like
AC207342.3_FG007	F-box_dom	LOC_Os01g36940.1	F-box domain, Skp2-like	AT4G10925.1	NA
AC208327.4_FG003	WD40_repeat|WD40_repeat_dom|Histone-bd_RBBP4_N	LOC_Os12g03822.1	WD40 repeat|Histone-binding protein RBBP4|WD40 repeat, subgroup|WD40-repeat-containing domain|WD40 repeat 2|WD40/YVTN repeat-like-containing domain|WD40 repeat-like-containing domain	AT2G19540.1	WD40-repeat-containing domain|WD40 repeat|WD40/YVTN repeat-like-containing domain|Histone-binding protein RBBP4
AC218972.3_FG004	Leu-rich_rpt|Ser-Thr/Tyr_kinase_cat_dom|Prot_kinase_dom|Kinase-like_dom|LRR-contain_N2|Protein_kinase_ATP_BS|Leu-rich_rpt_4	LOC_Os01g60330.1	Serine/threonine-protein kinase-like domain|Protein kinase, catalytic domain|Protein kinase, ATP binding site|Leucine-rich repeat-containing N-terminal domain, type 2|Leucine-rich repeat|Leucine-rich repeat, typical subtype|Serine/threonine-protein kinase domain|Tyrosine-protein kinase, catalytic domain|Protein kinase-like domain	AT5G58300.1	Protein kinase-like domain|Protein kinase, catalytic domain|Serine/threonine- / dual specificity protein kinase, catalytic domain|Tyrosine-protein kinase, catalytic domain|Leucine-rich repeat|Leucine-rich repeat-containing N-terminal, type 2|Protein kinase, ATP binding site
AC233866.1_FG006	Transl_elong_EF1A_euk/arc|Transl_elong_EFTu/EF1A_2|Transl_elong_EFTu/EF1A_C|EF_GTP-bd_dom|Transl_B-barrel|Transl_elong_EF1A/Init_IF2_C	LOC_Os03g08020.1	Translation elongation factor EFTu/EF1A, domain 2|Protein synthesis factor, GTP-binding|Translation elongation factor EFTu/EF1A, C-terminal|Translation elongation factor EF1A, eukaryotic/archaeal|Translation elongation factor EF1A/initiation factor IF2gamma, C-terminal|Translation elongation/initiation factor/Ribosomal, beta-barrel	AT1G07920.1	Translation elongation factor EF1A/initiation factor IF2gamma, C-terminal|Translation elongation/initiation factor/Ribosomal, beta-barrel|Translation elongation factor EF1A, eukaryotic/archaeal|Elongation factor, GTP-binding domain|Translation elongation factor EFTu/EF1A, C-terminal|Translation elongation factor EFTu/EF1A, domain 2
AC233922.1_FG005	THF_DH/CycHdrlase|THF_DH/CycHdrlase_cat_dom|THF_DH/CycHdrlase_NAD-bd_dom|THF_DH/CycHdrlase_CS	LOC_Os02g02850.1	NAD(P)-binding domain|Tetrahydrofolate dehydrogenase/cyclohydrolase, conserved site|Tetrahydrofolate dehydrogenase/cyclohydrolase|Tetrahydrofolate dehydrogenase/cyclohydrolase, NAD(P)-binding domain|Tetrahydrofolate dehydrogenase/cyclohydrolase, catalytic domain	AT4G00620.1	NAD(P)-binding domain|Tetrahydrofolate dehydrogenase/cyclohydrolase, NAD(P)-binding domain|Tetrahydrofolate dehydrogenase/cyclohydrolase, catalytic domain|Tetrahydrofolate dehydrogenase/cyclohydrolase, conserved site|Tetrahydrofolate dehydrogenase/cyclohydrolase
AC233939.1_FG003	Znf_RING|Nitric_oxide_synth-interacting	LOC_Os03g17170.1	Zinc finger, RING-type|Nitric oxide synthase-interacting	AT1G61620.1	Zinc finger, RING-type|Nitric oxide synthase-interacting|Zinc finger, RING-type, conserved site
AC233967.1_FG001	SWIB_MDM2_domain	LOC_Os09g04720.1	SWIB/MDM2 domain|SWIB domain	AT4G26810.1	SWIB/MDM2 domain
GRMZM2G000288	NA	NA	NA	AT2G13370.1	Chromo domain/shadow|Helicase, C-terminal|SNF2-related|Helicase, superfamily 1/2, ATP-binding domain|Homeodomain-like|Chromo domain-like
GRMZM2G000608	ARM-type_fold	LOC_Os11g37100.1	Survival motor neuron interacting protein 1|Armadillo-type fold	AT1G54385.1	Armadillo-type fold|Survival motor neuron interacting protein 1
GRMZM2G000710	Peptidase_S24_S26A/B/C	LOC_Os04g01240.1	Peptidase S24/S26A/S26B/S26C, beta-ribbon domain|Peptidase S24/S26A/S26B/S26C	AT2G31140.1	Peptidase S24/S26A/S26B/S26C|Peptidase S24/S26A/S26B/S26C, beta-ribbon domain
GRMZM2G001652	DUF810|Munc13_1|Munc13_dom-2	LOC_Os09g17760.1	Protein of unknown function DUF810|Munc13 homology 1|Mammalian uncoordinated homology 13, domain 2	AT2G25800.1	Protein of unknown function DUF810|Mammalian uncoordinated homology 13, domain 2|Munc13 homology 1
GRMZM2G001750	NA	LOC_Os09g24710.2	NA	AT1G74640.1	NA
GRMZM2G003342	UPF0066|TsaA-like	LOC_Os09g25950.1	Uncharacterised protein family UPF0066	AT4G28020.1	Uncharacterised domain UPF0066
GRMZM2G003642	MPC	LOC_Os07g26700.1	Uncharacterised protein family UPF0041	AT4G22310.1	Uncharacterised protein family UPF0041
GRMZM2G004356	bHLH_dom	LOC_Os03g58330.1	Helix-loop-helix DNA-binding domain|Helix-loop-helix DNA-binding	AT4G02590.1	Myc-type, basic helix-loop-helix (bHLH) domain
GRMZM2G004397	t-SNARE|Syntaxin-6_N	LOC_Os03g10920.1	Syntaxin 6, N-terminal|t-SNARE	AT1G27700.1	Syntaxin 6, N-terminal|t-SNARE
GRMZM2G004459	EF_hand_dom|Small_GTPase|EF_hand_assoc_1|EF_hand_assoc_2|MIRO-like|EF_Hand_1_Ca_BS|MIRO|Rho_GTPase_Mt	LOC_Os03g59590.1	EF hand associated, type-1|EF-HAND 2|MIRO|Small GTPase, Rho type|Ras small GTPase, Rab type|Ras small GTPase, Ras type|Mitochondrial Rho-like|EF hand associated, type-2|Ras GTPase|Mitochondrial Rho GTPase|EF-Hand 1, calcium-binding site	AT5G27540.1	EF-Hand 1, calcium-binding site|EF hand associated, type-2|Small GTP-binding protein domain|EF hand associated, type-1|MIRO|Small GTPase superfamily, mitochondrial rho type|Small GTPase superfamily|Mitochondrial Rho-like
GRMZM2G004511	Remorin_C	LOC_Os03g59360.1	Remorin, C-terminal	AT2G41870.1	Remorin, C-terminal
GRMZM2G004528	Myo-inos-1-P_Synthase|Myo-inos-1-P_Synthase_GAPDH	LOC_Os03g09250.1	NAD(P)-binding domain|Myo-inositol-1-phosphate synthase|Myo-inositol-1-phosphate synthase, GAPDH-like	AT4G39800.1	Myo-inositol-1-phosphate synthase|Myo-inositol-1-phosphate synthase, GAPDH-like|NAD(P)-binding domain
GRMZM2G004955	Signal recognition particle	LOC_Os06g50960.1	expansin precursor, putative, expressed	AT3G45970.1	expansin-like A1
GRMZM2G005107	Glc/ribitol_DH|DH_sc/Rdtase_SDR	LOC_Os04g52400.1	NAD(P)-binding domain|Short-chain dehydrogenase/reductase SDR|Glucose/ribitol dehydrogenase	AT3G12800.1	Short-chain dehydrogenase/reductase SDR|Glucose/ribitol dehydrogenase|NAD(P)-binding domain
GRMZM2G005205	Znf_UBP	LOC_Os12g32374.1	Zinc finger, UBP-type|Histone deacetylase superfamily	AT2G14830.1	Domain of unknown function DUF292, eukaryotic
GRMZM2G005624	Homeobox_dom|HTH_motif|Homeodomain-like|Homeobox_CS	LOC_Os03g10210.1	Homeodomain-like|Helix-turn-helix motif, lambda-like repressor|Homeobox|Homeodomain-related|Homeobox, conserved site	AT2G18550.1	Helix-turn-helix motif|Homeodomain|Homeodomain-like|Homeobox, conserved site
GRMZM2G005998	RNase_H2_suC	LOC_Os02g07240.1	Ribonuclease H2, subunit C	AT2G39440.1	Ribonuclease H2, subunit C
GRMZM2G006790	EF_hand_dom|EF-hand-dom_pair|EF_Hand_1_Ca_BS	LOC_Os06g40720.1	EF-HAND 2|EF-hand|Calcium-binding EF-hand|EF-hand-like domain|EF-Hand 1, calcium-binding site	AT4G26470.1	EF-Hand 1, calcium-binding site|EF-hand-like domain|EF-hand domain
GRMZM2G006937	Terpene_synthase_CS|Prenyltrans|Terpenoid_cyclase/PrenylTrfase|Squalene_cyclase	LOC_Os11g35710.1	Terpenoid cylases/protein prenyltransferase alpha-alpha toroid|Terpene synthase, conserved site|Squalene cyclase|Prenyltransferase/squalene oxidase	AT2G07050.1	Squalene cyclase|Terpenoid cyclases/protein prenyltransferase alpha-alpha toroid|Prenyltransferase/squalene oxidase|Terpene synthase, conserved site
GRMZM2G008482	CCT_domain	LOC_Os02g05470.2	CCT domain	AT5G14370.1	CCT domain
GRMZM2G008556	MAP70	LOC_Os06g14080.1	Myosin II heavy chain-like	AT1G24764.1	Myosin II heavy chain-like
GRMZM2G009335	NA	NA	NA	AT3G16857.2	Myb domain, plants|Response regulator, plant B-type|Signal transduction response regulator, receiver domain|Myb domain|CheY-like superfamily|Homeodomain-like
GRMZM2G009717	F-box_dom	LOC_Os05g43490.2	F-box domain, cyclin-like|F-box domain, Skp2-like	AT5G46170.1	NA
GRMZM2G010298	PP2C-like_dom	LOC_Os07g32380.1	Protein phosphatase 2C-related|Protein phosphatase 2C|Protein phosphatase 2C, N-terminal	AT3G15260.1	Protein phosphatase 2C (PP2C)-like|Protein phosphatase 2C
GRMZM2G010754	NA	LOC_Os02g07420.1	NA	AT1G79200.1	NA
GRMZM2G011491	Pentatricopeptide_repeat	LOC_Os05g05320.1	Pentatricopeptide repeat	AT4G35850.1	Pentatricopeptide repeat
GRMZM2G011636	Synaptobrevin|Longin_dom|Longin-like_dom	LOC_Os06g09850.2	Synaptobrevin|Longin-like|Longin	AT1G11890.1	Longin domain|Synaptobrevin|Longin-like domain
GRMZM2G011746	NnrU	LOC_Os12g21710.1	NnrU	AT1G10830.1	NnrU
GRMZM2G012140	Glycoside hydrolase	LOC_Os03g25790.1	glycosyl hydrolases family 17 protein, expressed	AT3G13560.1	O-Glycosyl hydrolases family 17 protein
GRMZM2G012584	IQ_motif_EF-hand-BS|DUF4005	LOC_Os05g03190.1	IQ calmodulin-binding region	AT5G03040.1	IQ motif, EF-hand binding site
GRMZM2G012958	Small_GTP-bd_dom|Small_GTPase	LOC_Os10g04580.1	RNA polymerase sigma factor 54, interaction|Small GTPase|Ras GTPase|Ras|Ras small GTPase, Rab type	AT5G64813.1	RNA polymerase sigma factor 54 interaction domain|Small GTPase superfamily
GRMZM2G013002	LolPI|Expansin/allergen_DPBB_dom|Expansin_CBD|Expan_Lol_pI|RlpA-like_DPBB	LOC_Os10g40730.1	Major pollen allergen Lol pI|Expansin/Lol pI|Pollen allergen/expansin, C-terminal|Expansin 45, endoglucanase-like|Pollen allergen, N-terminal|Barwin-related endoglucanase|Rare lipoprotein A	AT1G65680.1	Expansin, cellulose-binding-like domain|Barwin-related endoglucanase|Major pollen allergen Lol pI|Expansin/Lol pI|Expansin/pollen allergen, DPBB domain
GRMZM2G013201	SOUL_haem-bd|Reg_factor_effector_dom	LOC_Os01g13420.1	SOUL haem-binding protein	AT1G17100.1	SOUL haem-binding protein
GRMZM2G014341	tRNA_splic_suSen54_N	LOC_Os09g32700.1	NA	AT3G57360.1	NA
GRMZM2G014444	Ribosomal_L5|Ribosomal_L5_CS|Ribosomal_L5_domain	LOC_Os02g14059.1	Ribosomal protein L5|Ribosomal protein L5, conserved site|Ribosomal protein L5, N-terminal|Ribosomal protein L5, C-terminal	AT3G58700.1	Ribosomal protein L5|Ribosomal protein L5, conserved site
GRMZM2G014695	NA	LOC_Os04g32850.1	Heavy metal transport/detoxification protein	AT1G51090.1	Heavy metal-associated domain, HMA
GRMZM2G014832	Glutaredoxin|Glutaredoxin_euk/vir|Thioredoxin-like_fold|Glutaredoxin_subgr	LOC_Os08g45140.1	Glutaredoxin subgroup|Thioredoxin-like fold|Glutaredoxin, eukaryotic/virial|Glutaredoxin|Thioredoxin fold	AT4G28730.1	Thioredoxin-like fold|Glutaredoxin, eukaryotic/virial|Glutaredoxin subgroup|Glutaredoxin
GRMZM2G015238	Peptidase_S9A|Peptidase_S9	LOC_Os01g01830.1	Peptidase S9A, prolyl oligopeptidase|Peptidase S9A, oligopeptidase, N-terminal beta-propeller|Peptidase S9, prolyl oligopeptidase, catalytic domain	AT1G76140.1	Peptidase S9A, prolyl oligopeptidase|Peptidase S9A/B/C, oligopeptidase, N-terminal beta-propeller|Peptidase S9, prolyl oligopeptidase, catalytic domain
GRMZM2G015384	Actin-related	LOC_Os08g04280.2	Actin/actin-like	AT1G18450.1	Actin-related protein
GRMZM2G015955	Zn/Fe_permease_fun/pln|ZIP	LOC_Os05g10940.1	Zinc/iron permease|Zinc/iron permease, fungal/plant	AT1G10970.1	Zinc/iron permease, fungal/plant|Zinc/iron permease
GRMZM2G017319	LOB	LOC_Os03g41330.1	Lateral organ boundaries, LOB	AT5G67420.1	Lateral organ boundaries, LOB
GRMZM2G017522	Ser-Thr/Tyr_kinase_cat_dom|Prot_kinase_dom|Ser/Thr_kinase_AS|Kinase-like_dom|Protein_kinase_ATP_BS	LOC_Os05g03920.1	Protein kinase, ATP binding site|Serine/threonine-protein kinase, active site|Protein kinase, catalytic domain|Protein kinase-like domain|Tyrosine-protein kinase, catalytic domain|Serine/threonine-protein kinase domain|Protein of unknown function DUF26|Serine-threonine/tyrosine-protein kinase	AT5G40380.1	Serine/threonine-protein kinase, active site|Protein kinase-like domain|Protein kinase, catalytic domain|Protein kinase, ATP binding site|Gnk2-homologous domain
GRMZM2G017741	GDP-Fuc_O-FucTrfase	LOC_Os02g07200.2	GDP-fucose protein O-fucosyltransferase	AT3G05320.1	GDP-fucose protein O-fucosyltransferase
GRMZM2G017831	TFIIB|TFIIB_cyclin|Cyclin-like	LOC_Os03g10070.1	Transcription factor TFIIB, cyclin-related|Transcription factor TFIIB related|Cyclin-related|Cyclin-like|Cyclin	AT4G36650.1	Transcription factor TFIIB|Transcription factor TFIIB, cyclin-like domain|Cyclin-like
GRMZM2G018027	NA	LOC_Os02g45930.1	NA	AT5G56550.1	NA
GRMZM2G018955	NA	LOC_Os09g11240.1	NA	AT4G22320.1	NA
GRMZM2G019251	RRM_dom|FoP_duplication	LOC_Os07g13280.2	RNA recognition motif, RNP-1|Nucleotide-binding, alpha-beta plait	AT5G59950.5	RNA recognition motif domain|Nucleotide-binding, alpha-beta plait
GRMZM2G019386	UCP009193	LOC_Os01g40690.1	Uncharacterised conserved protein UCP009193	AT4G09830.1	Uncharacterised conserved protein UCP009193
GRMZM2G020140	Yip1	LOC_Os01g42480.1	Yip1 domain	AT5G27490.1	Yip1 domain
GRMZM2G020401	Sedlin|Longin-like_dom	LOC_Os09g36976.1	Longin-like|Sedlin	AT2G20930.1	Sedlin|Longin-like domain
GRMZM2G020409	ARM-type_fold	LOC_Os05g34820.1	Armadillo-type fold|Tetratricopeptide-like helical	AT5G10200.1	Armadillo-type fold|Tetratricopeptide-like helical
GRMZM2G020556	NA	NA	NA	NA	NA
GRMZM2G022032	Ankyrin_rpt|Ankyrin_rpt-contain_dom|PGG_dom	LOC_Os09g34280.1	Ankyrin repeat|Ankyrin repeat-containing domain	AT2G31820.1	Ankyrin repeat-containing domain|Ankyrin repeat
GRMZM2G022041	Ribonucl_LSM|Ribonucl_LSM_euk/arc|LSM_dom|snRNP-assoc_SmB/SmN	LOC_Os07g07220.1	Like-Sm ribonucleoprotein (LSM)-related domain|Like-Sm ribonucleoprotein (LSM) domain, eukaryotic/archaea-type|Like-Sm ribonucleoprotein (LSM) domain|Small ribonucleoprotein associated, SmB/SmN	AT5G44500.1	Like-Sm (LSM) domain|Small ribonucleoprotein associated, SmB/SmN|Ribonucleoprotein LSM domain|Ribonucleoprotein LSM domain, eukaryotic/archaea-type
GRMZM2G022365	Methyl_CpG_DNA-bd|DNA-bd_dom	LOC_Os12g42550.1	Methyl-CpG DNA binding|DNA-binding, integrase-type	AT1G15340.1	DNA-binding, integrase-type|Methyl-CpG DNA binding
GRMZM2G022793	Tpt_PEP_trans_dom	LOC_Os08g04110.1	Protein of unknown function DUF250	AT1G53660.1	Domain of unknown function DUF250
GRMZM2G023020	Exostosin	LOC_Os04g32670.1	Exostosin-like	AT5G61840.1	Exostosin-like
GRMZM2G023163	Glycerol_kin|Carb_kinase_FGGY_CS|Carb_kinase_FGGY_N|Carb_kinase_FGGY_C	LOC_Os04g55410.1	Carbohydrate kinase, FGGY, conserved site|Glycerol kinase|Carbohydrate kinase, FGGY|Carbohydrate kinase, FGGY, C-terminal|Carbohydrate kinase, FGGY, N-terminal	AT1G80460.1	Carbohydrate kinase, FGGY, C-terminal|Glycerol kinase|Carbohydrate kinase, FGGY, N-terminal|Carbohydrate kinase, FGGY, conserved site
GRMZM2G023392	NA	LOC_Os03g44560.1	NA	AT3G44150.1	NA
GRMZM2G023786	DnaJ_domain|DnaJ_domain_CS	LOC_Os01g42190.1	Heat shock protein DnaJ, conserved site|Heat shock protein DnaJ, N-terminal|Molecular chaperone, heat shock protein, Hsp40, DnaJ	AT1G71000.1	DnaJ domain|DnaJ domain, conserved site
GRMZM2G024657	OTU	LOC_Os04g52850.1	Ovarian tumour, otubain	AT3G62940.2	Ovarian tumour, otubain
GRMZM2G024799	IQ_motif_EF-hand-BS|DUF4005	LOC_Os01g67090.1	IQ calmodulin-binding region	AT3G59690.1	IQ motif, EF-hand binding site
GRMZM2G024851	bZIP	LOC_Os12g09250.1	Basic-leucine zipper (bZIP) transcription factor|bZIP transcription factor, bZIP-1	AT1G58110.1	Basic-leucine zipper domain
GRMZM2G025227	DUF543	LOC_Os03g62420.1	Protein of unknown function DUF543	AT1G72170.1	Protein of unknown function DUF543
GRMZM2G025242	Ost-alpha	LOC_Os07g32230.1	Protein of unknown function DUF300	AT4G21570.1	Organic solute transporter Ost-alpha
GRMZM2G025742	Auxin_eff|Auxin_eff_plant	LOC_Os01g69070.1	Auxin efflux carrier	AT5G16530.1	Auxin efflux carrier|Auxin efflux carrier, plant type
GRMZM2G026767	Ser-Thr/Tyr_kinase_cat_dom|Prot_kinase_dom|Kinase-like_dom	LOC_Os10g39670.1	Serine-threonine/tyrosine-protein kinase|Tetratricopeptide-like helical|Protein kinase-like domain|Serine/threonine-protein kinase domain|Tyrosine-protein kinase, catalytic domain|Protein kinase, catalytic domain	AT4G35230.1	Protein kinase-like domain|Serine-threonine/tyrosine-protein kinase catalytic domain|Protein kinase, catalytic domain|Tetratricopeptide-like helical
GRMZM2G027282	ATPase_AAA_CS|ATPase_AAA_core|AAA+_ATPase|26S_Psome_P45	LOC_Os06g07630.1	ATPase, AAA-type, conserved site|ATPase, AAA+ type, core|26S proteasome subunit P45|ATPase, AAA-type, core	AT3G05530.1	26S proteasome subunit P45|ATPase, AAA-type, core|ATPase, AAA-type, conserved site|AAA+ ATPase domain
GRMZM2G028037	Ser-Thr/Tyr_kinase_cat_dom|Prot_kinase_dom|Ser/Thr_kinase_AS|Kinase-like_dom|Protein_kinase_ATP_BS	LOC_Os01g40590.1	Protein kinase-like domain|Tyrosine-protein kinase, catalytic domain|Serine/threonine-protein kinase domain|Serine/threonine-protein kinase-like domain|Protein kinase, catalytic domain|Serine/threonine-protein kinase, active site|Protein kinase, ATP binding site	AT5G15080.1	Serine/threonine-protein kinase, active site|Protein kinase-like domain|Serine-threonine/tyrosine-protein kinase catalytic domain|Protein kinase, catalytic domain|Protein kinase, ATP binding site
GRMZM2G028286	NA	LOC_Os07g03260.1	Glycosyl transferase, family 2	AT4G07960.1	Glycosyl transferase, family 2
GRMZM2G028521	Cit_transptr-like_dom|Arsenical_pump_ArsB	LOC_Os03g05390.4	Divalent ion symporter	AT1G02260.1	Citrate transporter-like domain
GRMZM2G028676	VMA21-like_domain	LOC_Os04g52300.1	Vacuolar ATPase assembly integral membrane protein VMA21-like domain	AT1G05780.1	Vacuolar ATPase assembly integral membrane protein VMA21-like domain
GRMZM2G028986	Cyt_B5-like_heme/steroid-bd|Cyt_B5_heme-BS	LOC_Os05g01820.1	Cytochrome b5|Cytochrome b5, heme-binding site	AT2G32720.1	Cytochrome b5-like heme/steroid binding domain|Cytochrome b5, heme-binding site
GRMZM2G029065	DUF296	LOC_Os02g03270.1	AT hook, DNA-binding motif|Protein of unknown function DUF296	AT4G12080.1	AT hook, DNA-binding motif|Domain of unknown function DUF296
GRMZM2G029082	FPP_plant	LOC_Os07g32340.3	Protein of unknown function DUF869, plant	AT3G05270.1	Protein of unknown function DUF869, plant
GRMZM2G029101	NA	LOC_Os03g57320.1	NA	AT3G44150.1	NA
GRMZM2G029107	EF_hand_dom|EF-hand-dom_pair|EF_Hand_1_Ca_BS	LOC_Os07g48780.1	EF-HAND 2|EF-Hand 1, calcium-binding site|EF-hand-like domain|Calcium-binding EF-hand|EF-hand	NA	NA
GRMZM2G030072	ClpP|ClpP/TepA	LOC_Os03g22430.1	Peptidase S14, ClpP	AT1G09130.3	ClpP
GRMZM2G030123	bHLH_dom	LOC_Os05g14010.1	Helix-loop-helix DNA-binding	AT2G20100.1	Myc-type, basic helix-loop-helix (bHLH) domain
GRMZM2G030673	Ser/Thr_dual-sp_kinase_dom|EF_hand_dom|Prot_kinase_dom|Ser/Thr_kinase_AS|Kinase-like_dom|EF-hand-dom_pair|Protein_kinase_ATP_BS|EF_Hand_1_Ca_BS	LOC_Os05g39090.1	Calcium-binding EF-hand|Protein kinase-like domain|EF-hand-like domain|EF-Hand 1, calcium-binding site|Protein kinase, ATP binding site|Serine/threonine-protein kinase, active site|Protein kinase, catalytic domain|EF-HAND 2|Serine/threonine-protein kinase-like domain|EF-hand|Calcium-dependent protein kinase|Calcium/calmodulin-dependent protein kinase-like|Serine/threonine-protein kinase domain|Ty…	AT3G51850.1	EF-Hand 1, calcium-binding site|EF-hand-like domain|Protein kinase, ATP binding site|Serine/threonine- / dual specificity protein kinase, catalytic domain|EF-hand domain|Serine/threonine-protein kinase, active site|Protein kinase-like domain|Protein kinase, catalytic domain|Calcium/calmodulin-dependent/calcium-dependent protein kinase
GRMZM2G030882	IQ_motif_EF-hand-BS|DUF4005	LOC_Os03g06570.1	IQ calmodulin-binding region	AT4G14750.1	IQ motif, EF-hand binding site
GRMZM2G031261	Phytosulfokine	LOC_Os12g05260.1	Phytosulfokine	AT3G44735.1	Phytosulfokine
GRMZM2G031991	DUF4228_plant	LOC_Os02g50810.1	NA	AT1G60010.1	NA
GRMZM2G032218	AAA+_ATPase|ABC_transporter-like|ABC_transptr_TM_dom|ABC1_TM_dom|ABC_transporter_CS	LOC_Os04g49890.1	ATPase, AAA+ type, core|ABC transporter, transmembrane domain, type 1|ABC transporter, transmembrane domain|ABC transporter integral membrane type 1|ABC transporter-like|ABC transporter, conserved site	AT3G60160.1	AAA+ ATPase domain|ABC transporter-like|ABC transporter, integral membrane type 1|ABC transporter, conserved site|ABC transporter, transmembrane domain, type 1|ABC transporter, transmembrane domain
GRMZM2G032252	SSrcognition|HMG_box_dom|DUF1747|SSRP1_dom	LOC_Os01g08970.1	Structure-specific recognition protein|High mobility group, HMG1/HMG2|High mobility group, superfamily	AT3G28730.1	High mobility group (HMG) box domain|Structure-specific recognition protein
GRMZM2G032267	AAA+_ATPase|TIP49_C	LOC_Os01g62040.1	TIP49, C-terminal|ATPase, AAA+ type, core	AT5G22330.1	AAA+ ATPase domain|TIP49, C-terminal
GRMZM2G032547	Clp_N	LOC_Os04g23220.1	Clp, N-terminal	AT4G29920.1	Clp, N-terminal
GRMZM2G033074	DUF247_pln	LOC_Os06g06550.1	Protein of unknown function DUF247, plant	AT3G02645.1	Protein of unknown function DUF247, plant
GRMZM2G033570	Ethylene_insens-like_DNA-bd	LOC_Os03g20790.1	Ethylene insensitive 3	AT3G20770.1	NA
GRMZM2G033653	Ribosomal_S6|Ribosomal_S6_CS	LOC_Os12g37610.1	Ribosomal protein S6|Ribosomal protein S6, conserved site|Translation elongation factor EF1B/ribosomal protein S6|Ribosomal protein S6, plastid/chloroplast	AT3G17170.1	Ribosomal protein S6|Translation elongation factor EF1B/ribosomal protein S6
GRMZM2G033799	Aminotransferase_I/II|NHTrfase_class1_PyrdxlP-BS|PyrdxlP-dep_Trfase	LOC_Os01g65090.1	Aminotransferase, class I/classII|Pyridoxal phosphate-dependent transferase, major region, subdomain 1|Pyridoxal phosphate-dependent transferase, major region, subdomain 2|Aminotransferases, class-I, pyridoxal-phosphate-binding site|1-aminocyclopropane-1-carboxylate synthase|Pyridoxal phosphate-dependent transferase, major domain	AT2G22250.2	Pyridoxal phosphate-dependent transferase|Aminotransferase, class I/classII|Aminotransferases, class-I, pyridoxal-phosphate-binding site|Pyridoxal phosphate-dependent transferase, major region, subdomain 1
GRMZM2G036070	DSS1_SEM1	NA	NA	AT5G64430.1	Phox/Bem1p
GRMZM2G036916	K+_transporter	LOC_Os09g21000.1	K+ potassium transporter|Potassium uptake protein, kup	AT1G60160.1	K+ potassium transporter
GRMZM2G036991	tRNA_intron_Endonuc_cat-like|tRNA_intron_Endonuc_N	LOC_Os11g38930.1	tRNA intron endonuclease, N-terminal|tRNA intron endonuclease, catalytic domain-like|Endonuclease TnsA, N-terminal/resolvase Hjc/tRNA endonuclease, C-terminal	AT5G60230.2	tRNA-splicing endonuclease|tRNA intron endonuclease, catalytic domain-like|tRNA intron endonuclease, N-terminal|tRNA endonuclease-like domain
GRMZM2G037284	DUF833	LOC_Os09g15480.1	Protein of unknown function DUF833	AT4G38260.1	Protein of unknown function DUF833
GRMZM2G037614	Transketolase-like_Pyr-bd|Transketolase_C|Transketo_C/Pyr-ferredox_oxred	LOC_Os07g07470.1	Transketolase, C-terminal|Transketolase-like, pyrimidine-binding domain|Transketolase-like, C-terminal|Transketolase, C-terminal/Pyruvate-ferredoxin oxidoreductase, domain II	AT3G13450.1	Transketolase, C-terminal/Pyruvate-ferredoxin oxidoreductase, domain II|Transketolase-like, pyrimidine-binding domain|Transketolase, C-terminal|Transketolase-like, C-terminal
GRMZM2G037743	DUF3223	LOC_Os08g21700.1	Protein of unknown function DUF3223	AT3G46630.1	Protein of unknown function DUF3223
GRMZM2G037875	MOSC_N|MoCF_Sase_C|Pyrv_Knase-like_insert_dom	LOC_Os09g38772.1	Pyruvate kinase, beta-barrel-like|Molybdenum cofactor sulfurase, C-terminal|MOSC, N-terminal beta barrel	AT5G44720.1	Pyruvate kinase-like, insert domain|Molybdenum cofactor sulfurase, C-terminal|MOSC, N-terminal beta barrel
GRMZM2G038338	NA	LOC_Os07g41710.2	NA	AT3G32930.1	NA
GRMZM2G040467	NA	LOC_Os05g06420.1	NA	AT2G25920.1	NA
GRMZM2G041048	Cyclin-like F-box	LOC_Os03g36439.1	F-box domain containing protein, expressed	AT3G48880.1	RNI-like superfamily protein
GRMZM2G041310	NA	LOC_Os02g07180.1	NA	AT1G06660.1	NA
GRMZM2G041381	Histone_H2A|Histone_core_D|Histone-fold	LOC_Os07g36130.1	Histone-fold|Histone H2A|Histone core	AT4G27230.1	Histone core|Histone H2A|Histone-fold
GRMZM2G041799	Znf_CCCH	LOC_Os02g58440.1	Zinc finger, CCCH-type	AT2G02160.1	Zinc finger, CCCH-type
GRMZM2G042231	Bromodomain|Bromodomain_CS	LOC_Os06g43790.1	TAFII-230 TBP-binding|Bromodomain|Bromodomain, conserved site|Ubiquitin supergroup|Ubiquitin	AT1G32750.1	Bromodomain, conserved site|Bromodomain|TAFII-230 TBP-binding|Ubiquitin supergroup|Ubiquitin
GRMZM2G042278	RWP-RK_dom|GAF|OPR_PB1	LOC_Os02g04340.1	Octicosapeptide/Phox/Bem1p|Plant regulator RWP-RK	AT1G64530.1	Phox/Bem1p|RWP-RK domain
GRMZM2G042364	DMT	LOC_Os01g58910.1	Protein of unknown function DUF6, transmembrane	AT5G07050.1	Drug/metabolite transporter
GRMZM2G042639	Glutathione_S-Trfase_N|Glutathione-S-Trfase_C-like|Thioredoxin-like_fold	LOC_Os03g17480.1	Thioredoxin fold|Glutathione S-transferase, N-terminal|Glutathione S-transferase/chloride channel, C-terminal|Glutathione S-transferase, C-terminal-like|Thioredoxin-like fold	AT3G55040.1	Glutathione S-transferase/chloride channel, C-terminal|Thioredoxin-like fold|Glutathione S-transferase, C-terminal-like|Glutathione S-transferase, N-terminal
GRMZM2G042807	PRP38	LOC_Os09g01630.2	PRP38	AT2G40650.1	Pre-mRNA-splicing factor 38
GRMZM2G043291	Glutathione_S-Trfase_N|Glutathione-S-Trfase_C-like|Thioredoxin-like_fold	LOC_Os03g17470.1	Glutathione S-transferase, C-terminal-like|Glutathione S-transferase, C-terminal|Thioredoxin-like fold|Thioredoxin fold|Glutathione S-transferase, N-terminal|Glutathione S-transferase/chloride channel, C-terminal	AT3G55040.1	Glutathione S-transferase/chloride channel, C-terminal|Thioredoxin-like fold|Glutathione S-transferase, C-terminal-like|Glutathione S-transferase, N-terminal
GRMZM2G043456	RNA_pol_Rpb1_5	LOC_Os06g40950.1	RNA polymerase Rpb1, domain 5|DNA-directed RNA pol I, largest subunit	AT3G57660.1	RNA polymerase Rpb1, domain 5|RNA polymerase, alpha subunit|RNA polymerase, N-terminal|RNA polymerase Rpb1, domain 1|RNA polymerase Rpb1, domain 4|RNA polymerase Rpb1, domain 3|DNA-directed RNA pol I, largest subunit
GRMZM2G043776	Dihydroorotate_DH_CS|Dihydroorotate_DH_2|Dihydroorotate_DH_1_2	LOC_Os04g57950.1	Dihydroorotate dehydrogenase, class 1/ 2|Dihydroorotate dehydrogenase, class 2|Aldolase-type TIM barrel|Dihydroorotate dehydrogenase, conserved site	AT5G23300.1	Dihydroorotate dehydrogenase, conserved site|Dihydroorotate dehydrogenase, class 2|Dihydroorotate dehydrogenase, class 1/ 2|Aldolase-type TIM barrel
GRMZM2G044027	Epimerase_deHydtase	LOC_Os03g16980.2	NAD-dependent epimerase/dehydratase|NAD(P)-binding domain	AT2G28760.2	NAD(P)-binding domain|NAD-dependent epimerase/dehydratase
GRMZM2G044281	Epimerase_deHydtase|dTDP_dehydrorham_reduct	LOC_Os03g17000.3	dTDP-4-dehydrorhamnose reductase|NAD(P)-binding domain|NAD-dependent epimerase/dehydratase	AT1G78570.1	NAD(P)-binding domain|NAD-dependent epimerase/dehydratase|dTDP-4-dehydrorhamnose reductase
GRMZM2G044388	F-box_dom	LOC_Os03g02560.1	F-box domain, Skp2-like	AT4G00755.1	F-box domain, cyclin-like
GRMZM2G044527	T_SNARE_dom|Syntaxin_N|Syntaxin/epimorphin_CS|t-SNARE	LOC_Os07g07000.1	Target SNARE coiled-coil domain|Syntaxin, N-terminal|t-SNARE|Syntaxin/epimorphin, conserved site	AT3G03800.1	Syntaxin/epimorphin, conserved site|Syntaxin, N-terminal|Target SNARE coiled-coil domain|t-SNARE
GRMZM2G044584	Ribosomal_L13|Ribosomal_L13_bac-type|Ribosomal_L13_dom	NA	NA	AT1G68020.2	Trehalose-phosphatase|HAD-superfamily hydrolase, subfamily IIB|Glycosyl transferase, family 20
GRMZM2G045706	Peptidase_C1A_C|Pept_cys_AS|Prot_inhib_I29|Pept_his_AS|Pept_asp_AS	LOC_Os09g38920.1	Proteinase inhibitor I29, cathepsin propeptide|Peptidase C1A, papain C-terminal|Peptidase, cysteine peptidase active site|Peptidase C1A, papain	AT5G45890.1	Cysteine peptidase, cysteine active site|Proteinase inhibitor I29, cathepsin propeptide|Peptidase C1A, papain C-terminal|Peptidase C1A, papain
GRMZM2G045781	Xant/urac/vitC	LOC_Os03g60880.5	Xanthine/uracil/vitamin C permease	AT1G60030.1	Xanthine/uracil/vitamin C permease
GRMZM2G046011	Ribosomal_L38e	LOC_Os11g24610.1	Ribosomal protein L38e	AT2G43460.1	Ribosomal protein L38e
GRMZM2G046529	NA	LOC_Os06g19690.1	expressed protein	AT3G57280.1	Transmembrane proteins 14C
GRMZM2G047316	Znf_PHD|Znf_FYVE_PHD|Zinc_finger_PHD-type_CS|Znf_PHD-finger|Alfin	LOC_Os07g12910.1	Protein of unknown function DUF3594|Zinc finger, PHD-finger|Zinc finger, PHD-type, conserved site|Zinc finger, FYVE/PHD-type|Zinc finger, PHD-type	AT5G05610.1	Protein of unknown function DUF3594|Zinc finger, FYVE/PHD-type|Zinc finger, PHD-type, conserved site|Zinc finger, PHD-type|Zinc finger, PHD-finger
GRMZM2G047412	Spc25	LOC_Os01g74170.1	Kinetochore-Ndc80 complex, subunit Spc25	AT3G48210.1	Chromosome segregation protein Spc25
GRMZM2G048092	MoCF_Sase_C|Pyrv_Knase-like_insert_dom	LOC_Os06g45860.1	Pyridoxal phosphate-dependent transferase, major domain|Pyruvate kinase, beta-barrel-like|Pyridoxal phosphate-dependent transferase, major region, subdomain 1|Molybdenum cofactor sulfurase, C-terminal|Aminotransferase, class V/Cysteine desulfurase|MOSC, N-terminal beta barrel	AT1G16540.1	Molybdenum cofactor sulfurase, C-terminal|Pyridoxal phosphate-dependent transferase|Pyridoxal phosphate-dependent transferase, major region, subdomain 1|Aminotransferase, class V/Cysteine desulfurase|MOSC, N-terminal beta barrel
GRMZM2G048192	BTB/POZ-like|BTB/POZ_fold|BTB_POZ	LOC_Os12g02030.1	Kelch related|BTB/POZ|BTB/POZ-like|BTB/POZ fold	AT3G56230.1	BTB/POZ-like|BTB/POZ fold|BTB/POZ
GRMZM2G048281	BTB/POZ-like|BTB/POZ_fold|BTB_POZ|NPH3_dom	LOC_Os12g39380.1	BTB/POZ-like|BTB/POZ fold|NPH3|BTB/POZ	AT5G67440.1	BTB/POZ-like|BTB/POZ fold|BTB/POZ
GRMZM2G048371	Enolase|Enolase_CS|Enolase_C|Enolase_N	LOC_Os10g08550.1	Enolase, conserved site|Enolase|Enolase, N-terminal|Enolase, C-terminal	AT2G36530.1	Enolase, N-terminal|Enolase, conserved site|Enolase|Enolase, C-terminal
GRMZM2G048557	Ribosomal protein L29	LOC_Os06g03790.1	39S ribosomal protein L47, mitochondrial precursor, putative, expressed	AT1G07830.1	ribosomal protein L29 family protein
GRMZM2G049349	NA	LOC_Os03g51920.1	NA	AT1G17870.1	NA
GRMZM2G049613	DUF632|DUF630	LOC_Os09g37520.1	Protein of unknown function DUF630|Protein of unknown function DUF632	AT4G35240.1	Domain of unknown function DUF632|Domain of unknown function DUF630
GRMZM2G050325	Phenazine_PhzF	LOC_Os01g16146.1	Phenazine biosynthesis PhzC/PhzF protein	AT4G02860.1	Phenazine biosynthesis PhzF protein
GRMZM2G050514	Gln_synth_cat_dom|Gln_synt_beta|Gln_synth_N_conserv_site|Gln_synth_gly_rich_site	LOC_Os03g12290.1	Glutamine synthetase/guanido kinase, catalytic domain|Glutamine synthetase, beta-Grasp|Glutamine synthetase, catalytic domain	AT5G37600.1	Glutamine synthetase, beta-Grasp|Glutamine synthetase/guanido kinase, catalytic domain|Glutamine synthetase, catalytic domain
GRMZM2G050774	Znf_RING	LOC_Os11g05300.1	Zinc finger, RING-type|Zinc finger, C3HC4 RING-type	AT1G23980.1	Zinc finger, C3HC4 RING-type|Zinc finger, RING-type
GRMZM2G051256	SANT/Myb|Homeodomain-like|Myb_dom	LOC_Os01g19970.1	Myb transcription factor|Myb, DNA-binding|HTH transcriptional regulator, Myb-type, DNA-binding|Homeodomain-related|Homeodomain-like|SANT, DNA-binding	AT2G47460.1	SANT/Myb domain|Myb domain|Homeodomain-like
GRMZM2G051276	Inositol_monophosphatase|Inositol_monophosphatase_CS|Inositol_monoP_metal-BS	LOC_Os02g07350.1	Inositol monophosphatase, metal-binding site|Inositol monophosphatase|Inositol monophosphatase, conserved site	AT1G31190.1	Inositol monophosphatase|Inositol monophosphatase, metal-binding site|Inositol monophosphatase, conserved site
GRMZM2G051720	NA	LOC_Os08g44560.1	Nucleotidyl transferase domain	AT3G45750.1	NA
GRMZM2G052507	Peptidase_S10|Peptidase_S10_AS	LOC_Os11g31980.1	Peptidase S10, serine carboxypeptidase|Peptidase S10, serine carboxypeptidase, active site	AT1G28110.1	Peptidase S10, serine carboxypeptidase|Peptidase S10, serine carboxypeptidase, active site
GRMZM2G052562	Lipase_GDSL	LOC_Os06g06250.2	Lipase, GDSL	AT5G45910.1	Lipase, GDSL
GRMZM2G053299	Actin_CS|Actin-related|Actin/actin-like_CS	LOC_Os03g61970.1	Actin, conserved site|Actin/actin-like|Actin/actin-like conserved site	AT5G09810.1	Actin, conserved site|Actin-related protein|Actin/actin-like conserved site
GRMZM2G054341	HeavyMe-assoc_HMA	LOC_Os01g70240.1	Heavy metal transport/detoxification protein	AT2G35730.1	Heavy metal-associated domain, HMA|Heavy-metal-associated, conserved site
GRMZM2G055682	mRNA_splic_Cwf18	LOC_Os06g51420.1	mRNA splicing factor, Cwf18	AT3G05070.1	mRNA splicing factor, Cwf18
GRMZM2G055754	F-box_dom	LOC_Os07g36870.1	F-box domain, Skp2-like	AT3G16210.1	F-box associated interaction domain|F-box associated domain, type 1|F-box domain, cyclin-like
GRMZM2G056247	Cyt_P450_E_grp-I|Cyt_P450|Cyt_P450_CS	LOC_Os01g43710.1	Cytochrome P450, E-class, group I|Cytochrome P450|Cytochrome P450, conserved site	AT3G14690.1	Cytochrome P450, E-class, group I|Cytochrome P450
GRMZM2G056369	Isocitrate_lyase/Pmutase|Isocitrate_lyase|Pyrv/PenolPyrv_Kinase-like_dom|Isocitrate_lyase_ph_CS	LOC_Os07g34520.1	Isocitrate lyase/phosphorylmutase|Isocitrate lyase|Pyruvate/Phosphoenolpyruvate kinase, catalytic core|Isocitrate lyase/phosphorylmutase, conserved site	AT3G21720.1	Isocitrate lyase/phosphorylmutase|Pyruvate/Phosphoenolpyruvate kinase-like domain|Isocitrate lyase|Isocitrate lyase/phosphorylmutase, conserved site
GRMZM2G057026	Slu7	LOC_Os08g03390.1	Pre-mRNA splicing Prp18-interacting factor	AT1G65660.1	Zinc finger, CCHC-type|Pre-mRNA splicing Prp18-interacting factor
GRMZM2G057091	DnaJ_domain|DUF3353	LOC_Os08g03380.1	Protein of unknown function DUF3353	AT1G08640.1	NA
GRMZM2G057113	Nicotinamide_N-MeTfrase-like	LOC_Os04g41500.2	Methyltransferase-16, putative	AT2G43320.1	Nicotinamide N-methyltransferase-like
GRMZM2G057983	ALMT	LOC_Os02g49790.1	Malate transporter, aliminium toerance	AT3G18440.1	Aluminum-activated malate transporter
GRMZM2G058004	Mediator_Med17	LOC_Os12g44140.1	Mediator complex, subunit Med17	AT5G20170.1	Mediator complex, subunit Med17
GRMZM2G058479	Znf_GATA|Tify|CCT_domain	LOC_Os06g48534.1	Zinc finger, GATA-type|Tify|CCT domain	AT3G21175.1	Zinc finger, GATA-type|CCT domain|Tify|Zinc finger, NHR/GATA-type
GRMZM2G058966	NUDIX_hydrolase_dom-like|Cleav_polyA_spec_factor_su5	LOC_Os04g58640.1	Cleavage/polyadenylation specificity factor, 25kDa subunit	AT4G25550.1	Cleavage/polyadenylation specificity factor subunit 5
GRMZM2G059106	Golgi_SNAP_su1	LOC_Os09g24980.1	NA	AT1G15880.1	NA
GRMZM2G059851	HSF_DNA-bd	LOC_Os02g32590.1	Heat shock factor (HSF)-type, DNA-binding|Winged helix-turn-helix transcription repressor DNA-binding	AT5G03720.1	Heat shock factor (HSF)-type, DNA-binding|Winged helix-turn-helix DNA-binding domain
GRMZM2G060712	NA	LOC_Os04g39010.1	NA	AT3G07600.1	Heavy metal-associated domain, HMA
GRMZM2G060974	SWEET_sugar_transpr	LOC_Os01g12130.1	MtN3/saliva-related transmembrane protein, conserved region|RAG1-activating protein 1 homologue|RAG1-activating protein-1-related	AT5G53190.1	SWEET sugar transporter
GRMZM2G061277	RRM_dom	LOC_Os06g05530.1	RNA recognition motif, RNP-1|Nucleotide-binding, alpha-beta plait	AT1G76940.1	Nucleotide-binding, alpha-beta plait|RNA recognition motif domain
GRMZM2G061969	PLipase_D/transphosphatidylase|C2_dom|PLipase_D_pln|PLipase_D_C	LOC_Os01g07760.2	Phospholipase D/Transphosphatidylase|C2 calcium-dependent membrane targeting|Phospholipase D, plant|Phospholipase D|C2 calcium/lipid-binding domain, CaLB	AT3G15730.1	C2 calcium/lipid-binding domain, CaLB|Phospholipase D family|Phospholipase D, plant|C2 calcium-dependent membrane targeting|Phospholipase D/Transphosphatidylase
GRMZM2G062390	Haem_peroxidase_pln/fun/bac|Peroxidase_pln|Haem_peroxidase|Peroxidases_heam-ligand_BS	LOC_Os04g42100.1	Haem peroxidase, plant/fungal/bacterial|Haem peroxidase|Peroxidases heam-ligand binding site|Plant peroxidase	AT2G24800.1	Haem peroxidase, plant/fungal/bacterial|Peroxidases heam-ligand binding site|Plant peroxidase|Haem peroxidase
GRMZM2G062914	MAP_kinase_CS|Ser/Thr_dual-sp_kinase_dom|Prot_kinase_dom|Ser/Thr_kinase_AS|Kinase-like_dom|Protein_kinase_ATP_BS	LOC_Os02g05480.1	Protein kinase, catalytic domain|MAP kinase, conserved site|Serine/threonine-protein kinase, active site|Protein kinase, ATP binding site|Protein kinase-like domain|Tyrosine-protein kinase, catalytic domain|Serine/threonine-protein kinase-like domain|Serine/threonine-protein kinase domain	AT1G10210.1	Serine/threonine-protein kinase, active site|Protein kinase-like domain|Protein kinase, catalytic domain|Protein kinase, ATP binding site|Serine/threonine- / dual specificity protein kinase, catalytic domain
GRMZM2G063060	Cdc48_dom2|ATPase_AAA_CS|ATPase_AAA_core|AAA+_ATPase|CDC4_N-term_subdom|AAA_ATPase_CDC48|Asp_de-COase-like_dom	LOC_Os03g05730.1	ATPase, AAA-type, conserved site|ATPase, AAA+ type, core|ATPase, AAA-type, CDC48|ATPase, AAA-type, core|ATPase, AAA-type, VAT, N-terminal|Cell division protein 48, CDC48, domain 2|Aspartate decarboxylase-like fold	AT5G03340.1	Aspartate decarboxylase-like domain|ATPase, AAA-type, core|CDC48, N-terminal subdomain|AAA+ ATPase domain|ATPase, AAA-type, conserved site|CDC48, domain 2|ATPase, AAA-type, CDC48
GRMZM2G063203	SANT/Myb|Homeodomain-like|Myb-like_dom	LOC_Os02g43300.1	SANT, DNA-binding|MYB-like	AT1G76890.2	Myb-like domain|SANT/Myb domain
GRMZM2G063511	Tpt_PEP_trans_dom	LOC_Os05g07670.1	Protein of unknown function DUF250	AT1G06890.1	Domain of unknown function DUF250
GRMZM2G064390	TFIIE_asu|TFIIE/TFIIEa_HTH|TFIIEa/SarR/Rpc3_HTH_dom	LOC_Os08g25460.1	Transcription factor TFE/TFIIEalpha, HTH domain|Transcription factor TFIIE, alpha subunit	AT1G03280.1	Transcription factor TFIIE, alpha subunit|Transcription factor TFE/TFIIEalpha HTH domain
GRMZM2G064503	NA	LOC_Os03g59480.1	NA	AT1G75150.1	NA
GRMZM2G065214	Ser-Thr/Tyr_kinase_cat_dom|Prot_kinase_dom|Ser/Thr_kinase_AS|Kinase-like_dom|Protein_kinase_ATP_BS	LOC_Os03g56470.1	Protein kinase-like domain|Serine-threonine/tyrosine-protein kinase|Serine/threonine-protein kinase domain|Protein kinase, ATP binding site|Serine/threonine-protein kinase, active site|Protein kinase, catalytic domain|Tyrosine-protein kinase, catalytic domain	AT2G18470.1	Serine/threonine-protein kinase, active site|Protein kinase-like domain|Serine-threonine/tyrosine-protein kinase catalytic domain|Protein kinase, catalytic domain|Protein kinase, ATP binding site
GRMZM2G065692	PAH|NB-ARC|Disease_R	LOC_Os11g37870.1	Disease resistance protein|NB-ARC	AT3G07040.1	Leucine-rich repeat|Disease resistance protein|NB-ARC
GRMZM2G066059	Autophagy-rel_prot_3	LOC_Os04g41990.1	Autophagy-related protein 3	AT1G31740.1	Glycoside hydrolase, family 35, conserved site|Glycoside hydrolase, family 35|D-galactoside/L-rhamnose binding SUEL lectin domain|Glycoside hydrolase, catalytic domain|Glycoside hydrolase, superfamily|Galactose-binding domain-like
GRMZM2G066165	PMR5_N_dom|PC-Esterase	LOC_Os12g01380.1	Protein of unknown function DUF231, plant	AT3G55990.1	NA
GRMZM2G066197	NA	NA	NA	AT5G04930.1	Cation-transporting P-type ATPase|Phospholipid-transporting P-type ATPase, subfamily IV|P-type ATPase, A domain|P-type ATPase, phosphorylation site
GRMZM2G067156	NA	LOC_Os05g37930.1	Uncharacterised conserved protein UCP022260	AT5G59050.1	NA
GRMZM2G067306	Ribosomal_L25/Gln-tRNA_synth	LOC_Os03g41612.1	Ribosomal protein L25|Ribosomal protein L25, beta domain|Ribosomal protein L25/Gln-tRNA synthetase, anti-codon-binding domain	AT5G66860.1	Ribosomal protein L25, beta domain|Ribosomal protein L25/Gln-tRNA synthetase, anti-codon-binding domain
GRMZM2G068352	TIF_SUI1|Drp1	LOC_Os01g09890.1	Density-regulated protein DRP1|Translation initiation factor SUI1	AT5G11900.1	Translation initiation factor SUI1|Density-regulated protein DRP1
GRMZM2G068657	Znf_DHHC_palmitoyltrfase	LOC_Os08g42370.1	Zinc finger, DHHC-type	AT3G26935.1	Zinc finger, DHHC-type, palmitoyltransferase
GRMZM2G068715	RRM_dom	LOC_Os07g43810.1	RNA recognition motif, RNP-1|Nucleotide-binding, alpha-beta plait	AT2G37220.1	RNA recognition motif domain|Nucleotide-binding, alpha-beta plait
GRMZM2G069009	Znf_CCCH	LOC_Os01g15350.1	Zinc finger, CCCH-type	AT2G47850.1	Zinc finger, CCCH-type
GRMZM2G069177	WD40_repeat|WD40_repeat_dom	LOC_Os01g07400.2	WD40 repeat-like-containing domain|WD40/YVTN repeat-like-containing domain|WD40 repeat|WD40 repeat, subgroup	AT3G56440.1	WD40/YVTN repeat-like-containing domain|WD40 repeat
GRMZM2G069389	NA	LOC_Os04g57650.1	NA	AT4G39900.1	NA
GRMZM2G069694	DUF506_pln	LOC_Os01g54340.1	Protein of unknown function DUF506, plant	AT4G32480.1	Protein of unknown function DUF506, plant
GRMZM2G069708	NA	LOC_Os04g33060.1	NAD-dependent epimerase/dehydratase|NAD(P)-binding domain	AT1G32220.1	NAD(P)-binding domain|NAD-dependent epimerase/dehydratase
GRMZM2G069726	GTP_binding_domain|GTP-bd_ribosome_bio_YsxC	LOC_Os03g13000.2	GTP-binding protein, ribosome biogenesis, YsxC|GTP-binding protein, HSR1-related	AT2G22870.1	GTP-binding protein, ribosome biogenesis, YsxC
GRMZM2G069773	START_lipid-bd_dom	LOC_Os04g02910.1	Lipid-binding START	AT1G64720.1	START domain
GRMZM2G069911	Histone H5	LOC_Os06g04020.1	histone H1, putative, expressed	AT2G18050.1	histone H1-3
GRMZM2G070172	Alpha_amylase|Glyco_hydro_13_cat_dom|Glyco_hydro_13_sub_cat_dom|A-amylase_bs_C|A-amylase_pln|Glycoside_hydrolase_SF	LOC_Os08g36910.1	Glycoside hydrolase, subgroup, catalytic core|Glycoside hydrolase, catalytic core|Alpha-amylase, C-terminal beta-sheet|Glycosyl hydrolase, family 13, subfamily, catalytic domain|Glycosyl hydrolase, family 13, catalytic domain|Glycoside hydrolase family 13	AT4G25000.1	Alpha-amylase, C-terminal beta-sheet|Alpha-amylase, plant|Glycosyl hydrolase, family 13, catalytic domain|Glycoside hydrolase, catalytic domain|Glycoside hydrolase, superfamily|Alpha amylase
GRMZM2G071015	GRAM|C2_dom	LOC_Os09g34130.1	C2 calcium-dependent membrane targeting|GRAM|C2 calcium/lipid-binding domain, CaLB|C2 membrane targeting protein	AT3G59660.1	C2 calcium-dependent membrane targeting|GRAM|C2 membrane targeting protein|C2 calcium/lipid-binding domain, CaLB
GRMZM2G071790	Tubulin_FtsZ_GTPase|Beta_tubulin|Tubulin|Tub_FtsZ_C|Tubulin_CS|Tubulin/FtsZ_2-layer-sand-dom|Beta-tubulin_BS	LOC_Os05g34170.2	Beta tubulin, autoregulation binding site|Tubulin, conserved site|Tubulin/FtsZ, 2-layer sandwich domain|Tubulin/FtsZ, GTPase domain|Tubulin/FtsZ, C-terminal|Tubulin/FtsZ, N-terminal|Tubulin|Beta tubulin	AT5G12250.1	Tubulin/FtsZ, GTPase domain|Tubulin/FtsZ, 2-layer sandwich domain|Tubulin|Beta tubulin, autoregulation binding site|Beta tubulin|Tubulin/FtsZ, C-terminal|Tubulin, conserved site
GRMZM2G071844	PPPDE_dom	LOC_Os02g43840.1	Protein of unknown function DUF862, eukaryotic	AT5G47310.1	Domain of unknown function DUF862, eukaryotic
GRMZM2G071996	HSP_DnaJ_Cys-rich_dom	LOC_Os03g14040.2	Heat shock protein DnaJ, cysteine-rich domain	AT1G75690.1	Heat shock protein DnaJ, cysteine-rich domain
GRMZM2G072506	UBQ-conjugat_E2|UBQ-conjugating_enzyme/RWD	LOC_Os07g38940.1	Ubiquitin-conjugating enzyme/RWD-like|Ubiquitin-conjugating enzyme, E2	AT3G13550.1	Ubiquitin-conjugating enzyme, E2|Ubiquitin-conjugating enzyme/RWD-like
GRMZM2G072898	NA	NA	NA	AT5G38840.1	Forkhead-associated (FHA) domain|SMAD/FHA domain
GRMZM2G073059	Cyclase	LOC_Os02g09420.1	Putative cyclase	AT1G44542.1	Putative cyclase
GRMZM2G073510	DNA_repair_Rad10|Hlx-hairpin-Hlx_DNA-bd_motif|RuvA_2-like|Restrct_endonuc-II-like	LOC_Os10g37490.1	DNA repair protein rad10|RuvA domain 2-like	AT3G05210.1	Helix-hairpin-helix DNA-binding motif, class 1|RuvA domain 2-like|DNA repair protein rad10
GRMZM2G073770	Lipase_GDSL	LOC_Os02g44860.1	Lipase, GDSL	AT5G55050.1	Lipase, GDSL|Lipase, GDSL, active site
GRMZM2G073934	TOM20_imprt_rcpt	LOC_Os10g37430.1	Tetratricopeptide-like helical|Plant specific mitochondrial import receptor subunit TOM20	AT5G41950.1	Tetratricopeptide-like helical|Plant specific mitochondrial import receptor subunit TOM20
GRMZM2G075058	NA	LOC_Os01g47610.1	NA	AT5G50890.1	NA
GRMZM2G075496	Oxysterol-bd|Oxysterol-bd_CS	LOC_Os08g40590.1	Oxysterol-binding protein|Oxysterol-binding protein, conserved site	AT5G57240.1	Oxysterol-binding protein, conserved site|Oxysterol-binding protein
GRMZM2G076826	Atg8_like	LOC_Os08g09240.2	Light chain 3 (LC3)	AT1G62040.2	Autophagy protein Atg8 ubiquitin-like
GRMZM2G076885	Semialdehyde_DH_NAD-bd|Asp_semialdehyde_DH_beta|Asp_semialdehyde_DH|Semialdhyde_DH_dimer_dom	LOC_Os03g55280.1	Semialdehyde dehydrogenase, dimerisation domain|Semialdehyde dehydrogenase, NAD-binding|Aspartate-semialdehyde dehydrogenase|Aspartate-semialdehyde dehydrogenase, bacterial	AT1G14810.1	Aspartate-semialdehyde dehydrogenase, beta-type|Semialdehyde dehydrogenase, NAD-binding|Semialdehyde dehydrogenase, dimerisation domain|Aspartate-semialdehyde dehydrogenase
GRMZM2G077744	Signal recognition particle	LOC_Os06g23430.1	signal recognition particle 19 kDa protein, putative, expressed	AT1G48160.1	signal recognition particle 19 kDa protein, putative / SRP19, putative
GRMZM2G078272	NA	LOC_Os02g27740.1	NA	AT3G07440.1	NA
GRMZM2G078569	Fatty_acid_desaturase-1	LOC_Os08g34220.1	Fatty acid desaturase, type 1	AT4G30950.1	Fatty acid desaturase, type 1
GRMZM2G078826	Helicase_C|WW_dom|RNA-helicase_DEAD-box_CS|DNA/RNA_helicase_DEAD/DEAH_N|Helicase_ATP-bd|RNA_helicase_DEAD_Q_motif	LOC_Os01g07740.3	WW/Rsp5/WWP|RNA helicase, DEAD-box type, Q motif|DNA/RNA helicase, C-terminal|Helicase, superfamily 1/2, ATP-binding domain|RNA helicase, ATP-dependent, DEAD-box, conserved site|DEAD-like helicase, N-terminal|DNA/RNA helicase, DEAD/DEAH box type, N-terminal	AT3G01540.2	DNA/RNA helicase, DEAD/DEAH box type, N-terminal|Helicase, C-terminal|WW domain|Helicase, superfamily 1/2, ATP-binding domain|RNA helicase, DEAD-box type, Q motif|RNA helicase, ATP-dependent, DEAD-box, conserved site
GRMZM2G079083	Pre-rRNA_process_TSR2	LOC_Os08g39820.1	Pre-rRNA-processing protein TSR2, conserved region	AT5G27990.1	Pre-rRNA-processing protein TSR2
GRMZM2G079381	NiRdtase/SiRdtase_haem-b_fer|NO2/SO3_Rdtase_FeS/sirohaem_BS|NO2/SO3_Rdtase_4Fe4S_dom	LOC_Os01g25484.2	Nitrite/sulphite reductase iron-sulphur/siroheam-binding site|Nitrite/sulphite reductase, hemoprotein beta-component, ferrodoxin-like|Nitrite/sulphite reductase 4Fe-4S domain	AT2G15620.1	Nitrite/Sulfite reductase ferredoxin-like domain|Nitrite/sulphite reductase iron-sulphur/siroheam-binding site|Nitrite/sulphite reductase 4Fe-4S domain
GRMZM2G079796	NA	LOC_Os04g28010.1	NA	AT5G51340.1	NA
GRMZM2G081957	Prot_kinase_dom|Ser/Thr_kinase_AS|Kinase-like_dom|Protein_kinase_ATP_BS|LEA-14	LOC_Os04g59320.1	Protein kinase-like domain|Tyrosine-protein kinase, catalytic domain|Serine/threonine-protein kinase-like domain|Protein kinase, ATP binding site|Protein kinase, catalytic domain|Serine/threonine-protein kinase, active site|Serine/threonine-protein kinase domain	AT3G19300.1	Serine/threonine-protein kinase, active site|Protein kinase-like domain|Protein kinase, catalytic domain|Protein kinase, ATP binding site
GRMZM2G082916	Sec7_dom|ARM-type_fold	LOC_Os02g22090.1	SEC7-like	AT1G13980.1	SEC7-like
GRMZM2G083546	ArfGAP	LOC_Os03g63710.1	Arf GTPase activating protein	AT5G46750.1	Arf GTPase activating protein
GRMZM2G083716	Cpn60/TCP-1|Chaprnin_Cpn60|Chaperonin_Cpn60_CS	LOC_Os06g02380.2	Chaperonin Cpn60|Chaperonin Cpn60/TCP-1|Chaperonin Cpn60, conserved site	AT1G55490.1	Chaperonin Cpn60/TCP-1|Chaperonin Cpn60|Chaperonin Cpn60, conserved site
GRMZM2G084279	OxRdtase_FAD/NAD-bd|Phe_hydroxylase|OxRdtase_FAD-bd_dom|Fd_Rdtase_FAD-bd|Riboflavin_synthase-like_b-brl	LOC_Os02g22260.1	Phenol hydroxylase reductase|Ferredoxin reductase-type FAD-binding domain|Riboflavin synthase-like beta-barrel|Oxidoreductase FAD/NAD(P)-binding	AT1G15140.1	Riboflavin synthase-like beta-barrel|Oxidoreductase, FAD-binding domain|Ferredoxin reductase-type FAD-binding domain|Phenol hydroxylase reductase|Oxidoreductase FAD/NAD(P)-binding
GRMZM2G084429	NA	LOC_Os05g02410.1	NA	AT4G22000.1	NA
GRMZM2G085320	MaoC_dom	LOC_Os05g09370.3	MaoC-like dehydratase	AT5G60335.1	MaoC-like domain
GRMZM2G086553	DUF296|AT_hook_DNA-bd_motif	LOC_Os04g49990.1	Protein of unknown function DUF296	AT2G33620.1	AT hook, DNA-binding motif|Domain of unknown function DUF296
GRMZM2G086788	Ribosomal_L6_CS|Ribosomal_L6|Ribosomal_L6_bac-type|Ribosomal_L6_a/b-dom	LOC_Os03g24020.1	Ribosomal protein L6, bacterial-type|Ribosomal protein L6, alpha-beta domain|Ribosomal protein L6|Ribosomal protein L6, conserved site	AT1G05190.1	Ribosomal protein L6, alpha-beta domain|Ribosomal protein L6, bacterial-type|Ribosomal protein L6|Ribosomal protein L6, conserved site
GRMZM2G087081	Uncharacterised_Ycf36	LOC_Os05g46250.2	Protein of unknown function DUF1230	AT5G11840.1	Uncharacterised protein family Ycf36
GRMZM2G087924	NA	LOC_Os02g57500.1	NA	AT3G04560.1	NA
GRMZM2G089466	Znf_RING	LOC_Os02g54624.1	Zinc finger, RING-type	AT4G32600.1	Zinc finger, C3HC4 RING-type|Zinc finger, RING-type
GRMZM2G090061	Myb_CC_LHEQLE	LOC_Os09g12750.1	Myb-like DNA-binding domain, SHAQKYF class|Homeodomain-like|HTH transcriptional regulator, Myb-type, DNA-binding|Homeodomain-related|Myb, DNA-binding	AT4G13640.2	Myb domain|Myb domain, plants|Homeodomain-like
GRMZM2G090271	RRM_dom	LOC_Os04g50110.1	RNA recognition motif, RNP-1|Nucleotide-binding, alpha-beta plait	AT2G35410.1	Nucleotide-binding, alpha-beta plait|RNA recognition motif domain
GRMZM2G091155	14-3-3|14-3-3_CS|14-3-3_domain	LOC_Os08g33370.1	14-3-3 protein	AT3G02520.1	14-3-3 protein
GRMZM2G091189	GroES-like|Chaperonin_21_chloroplast|Chaprnonin_Cpn10_CS|Chaperonin_Cpn10	LOC_Os06g09679.2	Chaperonin Cpn10, subgroup|GroES-like|Chaperonin Cpn10|Chaperonin Cpn10, conserved site|Chaperonin 21, chloroplast	AT5G20720.1	GroES-like|Chaperonin Cpn10|Chaperonin Cpn10, conserved site|Chaperonin 21, chloroplast
GRMZM2G091503	Small_GTP-bd_dom|SRP_receptor_beta_su|Small_GTPase_ARF	LOC_Os08g41250.1	Signal recognition particle receptor, beta subunit	AT5G05670.2	Signal recognition particle receptor, beta subunit
GRMZM2G091595	ExoRNase_PH_dom1|ExoRNase_PH_dom2|Ribosomal_S5_D2-typ_fold|Swi3	LOC_Os12g21500.1	Ribosomal protein S5 domain 2-type fold|Exoribonuclease, phosphorolytic domain 1|Exoribonuclease, phosphorolytic domain 2	AT3G07750.1	Exoribonuclease, phosphorolytic domain 1|Exoribonuclease, phosphorolytic domain 2|Ribosomal protein S5 domain 2-type fold
GRMZM2G091900	NA	LOC_Os05g32680.1	NA	AT2G48120.1	NA
GRMZM2G092719	Ribosomal_S2|Ribosomal_S2_euk/arc|Ribosomal_S2_CS|Ribosomal_S2_flav_dom	LOC_Os03g08440.1	Ribosomal protein S2|Ribosomal protein S2, conserved site|Ribosomal protein S2, eukaryotic/archaeal	AT1G72370.1	Ribosomal protein S2|Ribosomal protein S2, eukaryotic/archaeal|Ribosomal protein S2, conserved site
GRMZM2G092975	Proteasome_sua/b|Proteasome_bsu_CS|Proteasome_suB-type	LOC_Os06g43570.1	Proteasome, subunit alpha/beta|Proteasome, beta-type subunit, conserved site	AT1G21720.1	Proteasome, beta-type subunit, conserved site|Proteasome, subunit alpha/beta
GRMZM2G093101	PEstase_dom|Purple_acid_Pase-like_N|Purple_acid_PPase_C_dom	LOC_Os01g56880.1	Purple acid phosphatase-like, N-terminal|Metallophosphoesterase|Purple acid phosphatase, N-terminal	AT2G16430.2	Purple acid phosphatase-like, N-terminal|Purple acid phosphatase, N-terminal|Metallophosphoesterase domain
GRMZM2G093405	DUF538|SOUL_haem-bd|Reg_factor_effector_dom	LOC_Os01g11230.1	SOUL haem-binding protein	AT1G17100.1	SOUL haem-binding protein
GRMZM2G093557	PCI_dom|26S_proteasome_reg_su-Rpn7	LOC_Os04g40850.1	26S proteasome, regulatory subunit Rpn7|Proteasome component (PCI) domain	AT4G24820.1	26S proteasome, regulatory subunit Rpn7|Proteasome component (PCI) domain
GRMZM2G094123	Pro-tRNA-ligase_IIa_arc-type|Anticodon-bd|Pro-tRNA-ligase_IIa|aa-tRNA-synt_IIb_cons-dom|aa-tRNA-synth_II|Pro-tRNA_ligase_II_C|Pro-tRNA_synth_II	LOC_Os12g25710.3	Prolyl-tRNA synthetase, class IIa, conserved region|Prolyl-tRNA synthetase, class IIa, prokaryotic-type|Prolyl-tRNA synthetase, class II, C-terminal|Anticodon-binding|Aminoacyl-tRNA synthetase, class II (G/ H/ P/ S), conserved domain|Prolyl-tRNA synthetase, class II|Aminoacyl-tRNA synthetase, class II, conserved domain	AT3G62120.1	Proline-tRNA ligase, class II, C-terminal|Proline-tRNA ligase, class IIa|Proline-tRNA ligase, class IIa, archaeal-type|Aminoacyl-tRNA synthetase, class II (G/ H/ P/ S), conserved domain|Anticodon-binding|Prolyl-tRNA synthetase, class II|Aminoacyl-tRNA synthetase, class II
GRMZM2G094879	DUF1754_euk	LOC_Os02g49530.1	Protein of unknown function DUF1754, eukaryotic	AT1G16810.1	Protein of unknown function DUF1754, eukaryotic
GRMZM2G095194	TIF2A|TIF_beta_prop-like	LOC_Os02g39350.1	Translation initiation factor eIF-2A|WD40 repeat-like-containing domain|Eukaryotic translation initiation factor 2A, central region	AT1G73180.1	WD40/YVTN repeat-like-containing domain|Translation initiation factor 2A|Translation initiation factor, beta propellor-like domain
GRMZM2G095219	Vps62|VPSAP_dom	LOC_Os10g41560.1	Protein of unknown function DUF946	AT4G17140.3	Vacuolar protein sorting-associated protein 62|Pleckstrin homology domain|Pleckstrin homology-like domain
GRMZM2G095552	UPF0016	LOC_Os08g33630.1	Uncharacterised protein family UPF0016	AT1G68650.1	Uncharacterised protein family UPF0016
GRMZM2G096020	AMP-dep_Synth/Lig|AMP-binding_CS|AMP-bd_C	LOC_Os03g04000.1	AMP-dependent synthetase/ligase|AMP-binding, conserved site	AT1G20510.1	AMP-binding, conserved site|AMP-dependent synthetase/ligase
GRMZM2G096211	Znf_RING	LOC_Os06g48040.1	Zinc finger, RING-type|Zinc finger, C3HC4 RING-type	AT5G10650.1	Zinc finger, C3HC4 RING-type|Zinc finger, RING-type
GRMZM2G096548	Exonuclease|Znf_GRF|RNaseH-like_dom|Exonuclease_RNaseT/DNA_pol3	NA	NA	AT3G19050.1	Kinesin, motor domain|Kinesin, motor region, conserved site
GRMZM2G096709	WRC|Gln-Leu-Gln_QLQ	LOC_Os07g28430.1	WRC|Glutamine-Leucine-Glutamine, QLQ	AT4G37740.1	Glutamine-Leucine-Glutamine, QLQ|WRC
GRMZM2G098290	Gln_synth_cat_dom|Gln_synt_beta|Gln_synth_N_conserv_site|Gln_synth_gly_rich_site	LOC_Os04g56400.1	Glutamine synthetase, beta-Grasp|Glutamine synthetase/guanido kinase, catalytic domain|Glutamine synthetase, catalytic domain	AT5G35630.1	Glutamine synthetase, beta-Grasp|Glutamine synthetase, catalytic domain|Glutamine synthetase/guanido kinase, catalytic domain
GRMZM2G098797	LisH_dimerisation|CTLH_C|CRA_dom|LisH_dimerisation_subgr|CTLH/CRA	LOC_Os03g13220.1	Ran binding protein-like, CRA domain|Ran binding protein, CRA domain|LisH dimerisation motif, subgroup|CTLH, C-terminal LisH motif|LisH dimerisation motif	AT1G61150.1	LisH dimerisation motif, subgroup|CTLH, C-terminal LisH motif|LisH dimerisation motif|CRA domain
GRMZM2G099167	Tubulin_FtsZ_GTPase|Alpha_tubulin|Tubulin|Tub_FtsZ_C|Beta-tubulin_BS|Tubulin_CS|Tubulin/FtsZ_2-layer-sand-dom	LOC_Os07g38730.1	Alpha tubulin|Tubulin|Tubulin/FtsZ, 2-layer sandwich domain|Tubulin/FtsZ, N-terminal|Tubulin/FtsZ, C-terminal|Tubulin/FtsZ, GTPase domain|Tubulin, conserved site|Beta tubulin, autoregulation binding site	AT5G19780.1	Tubulin/FtsZ, GTPase domain|Tubulin/FtsZ, 2-layer sandwich domain|Alpha tubulin|Tubulin|Beta tubulin, autoregulation binding site|Tubulin/FtsZ, C-terminal|Tubulin, conserved site
GRMZM2G099355	JAB_MPN_dom|RNaseH-like_dom|PRO8NT|PROCN|PROCT|Prp8_U6-snRNA-bd|Prp8_U5-snRNA-bd|RRM_spliceosomal_PrP8|PRP8_domainIV	LOC_Os05g07050.1	PROCN|Mov34/MPN/PAD-1|RNA recognition motif, spliceosomal PrP8|PRO, C-terminal|Pre-mRNA-processing-splicing factor 8, U5-snRNA-binding|Pre-mRNA-processing-splicing factor 8|Pre-mRNA-processing-splicing factor 8, U6-snRNA-binding|PRP8 domain IV core	AT1G80070.1	Pre-mRNA-processing-splicing factor 8, U5-snRNA-binding|PRP8 domain IV core|Pre-mRNA-processing-splicing factor 8, U6-snRNA-binding|RNA recognition motif, spliceosomal PrP8|PROCN|JAB1/Mov34/MPN/PAD-1|Pre-mRNA-processing-splicing factor 8|PRO, C-terminal
GRMZM2G099767	MAP70	LOC_Os03g11650.1	Myosin II heavy chain-like	AT1G24764.1	Myosin II heavy chain-like
GRMZM2G099987	NA	LOC_Os03g63660.1	NA	AT3G45900.1	NA
GRMZM2G100118	Armadillo|ARM-type_fold	LOC_Os11g41990.1	Armadillo|Armadillo-type fold|Armadillo-like helical	AT1G51350.1	Armadillo-type fold|Armadillo-like helical|HEAT|Armadillo
GRMZM2G100120	SAC3/GANP/Nin1/mts3/eIF-3-p25|ARM-type_fold	LOC_Os03g08450.1	Armadillo-type fold|Translation initiation factor 3, subunit 12, eukaryotic|Translation initiation factor 3, subunit 12, N-terminal, eukaryotic|Winged helix-turn-helix transcription repressor DNA-binding|SAC3/GANP/Nin1/mts3/eIF-3 p25	AT4G33250.1	Translation initiation factor 3, subunit 12, N-terminal, eukaryotic|Armadillo-type fold|Eukaryotic translation initiation factor 3 subunit K|SAC3/GANP/Nin1/mts3/eIF-3 p25|Winged helix-turn-helix DNA-binding domain
GRMZM2G100462	Ribosomal_S11|Ribosomal_S11_CS	LOC_Os02g06700.2	Ribosomal protein S11|Ribosomal S11, conserved site	AT3G11510.1	Ribosomal protein S11|Ribosomal S11, conserved site
GRMZM2G100872	GNAT_dom|Hist_AcTrfase_ELP3|Elp3/MiaB/NifB|rSAM|Acyl_CoA_acyltransferase	LOC_Os04g40840.1	Elongator protein 3/MiaB/NifB|Radical SAM|GCN5-related N-acetyltransferase, C-terminal|Histone acetyltransferase ELP3|Acyl-CoA N-acyltransferase|GCN5-related N-acetyltransferase	AT5G50320.1	Histone acetyltransferase ELP3|Acyl-CoA N-acyltransferase|Radical SAM|GNAT domain|Elongator protein 3/MiaB/NifB
GRMZM2G101547	TPR-contain_dom|TPR_2|TPR_repeat	LOC_Os02g37470.1	Tetratricopeptide-like helical|Tetratricopeptide repeat|Tetratricopeptide TPR-1|Tetratricopeptide repeat-containing	AT3G14110.3	Tetratricopeptide-like helical|Tetratricopeptide repeat-containing domain
GRMZM2G101769	Tify|CCT_CS	LOC_Os07g42370.2	CCT domain-like|Tify	AT1G74950.1	Tify|CO/COL/TOC1, conserved site
GRMZM2G102216	Glutathione-S-Trfase_C-like|Thioredoxin-like_fold|GST	LOC_Os02g56970.1	Glutathione S-transferase, C-terminal|Glutathione S-transferase, C-terminal-like|Glutathione S-transferase/chloride channel, C-terminal|Thioredoxin-like fold	AT5G44000.1	Glutathione S-transferase, C-terminal-like|Glutathione S-transferase/chloride channel, C-terminal|Thioredoxin-like fold|Glutathione S-transferase, C-terminal
GRMZM2G102238	AP_V-HP-rel	LOC_Os04g40980.1	Acid phosphatase/vanadium-dependent haloperoxidase related	AT1G67600.1	Acid phosphatase/vanadium-dependent haloperoxidase-related
GRMZM2G102349	AOX	LOC_Os04g57320.1	Alternative oxidase	AT4G22260.1	Alternative oxidase
GRMZM2G102714	Thermonucl_AS|Staphylococal_nuclease_OB-fold	LOC_Os01g07200.1	Staphylococcal nuclease (SNase-like)|Thermonuclease active site|Staphylococcal nuclease (SNase-like), OB-fold	AT3G56170.1	Staphylococcal nuclease (SNase-like)|Staphylococcal nuclease (SNase-like), OB-fold|Thermonuclease active site
GRMZM2G104397	NA	LOC_Os05g31680.1	NA	AT2G38780.1	NA
GRMZM2G105348	HSF_DNA-bd	LOC_Os02g13800.1	Heat shock factor (HSF)-type, DNA-binding|Winged helix-turn-helix transcription repressor DNA-binding	AT3G24520.1	Heat shock factor (HSF)-type, DNA-binding|Interferon induced 35kDa, N-terminal|Winged helix-turn-helix DNA-binding domain
GRMZM2G105473	NA	LOC_Os05g45400.1	NA	AT1G53450.1	NA
GRMZM2G105863	NA	LOC_Os01g55280.1	NA	AT1G17140.1	NA
GRMZM2G106204	YABBY|HMG_box_dom	LOC_Os07g06620.1	YABBY protein|High mobility group, superfamily	AT1G08465.1	YABBY protein|High mobility group (HMG) box domain
GRMZM2G106303	OxRdtase_FMN_N	LOC_Os06g11290.1	Aldolase-type TIM barrel|NADH:flavin oxidoreductase/NADH oxidase, N-terminal	AT1G76690.1	NADH:flavin oxidoreductase/NADH oxidase, N-terminal|Aldolase-type TIM barrel
GRMZM2G106928	SOD_Cu_Zn_dom|SOD_Cu/Zn_BS	LOC_Os08g44770.1	Superoxide dismutase, copper/zinc binding|Superoxide dismutase, copper/zinc, binding site	AT2G28190.1	Superoxide dismutase, copper/zinc binding domain|Superoxide dismutase, copper/zinc, binding site
GRMZM2G106960	Small_GTP-bd_dom|Small_GTPase_Rab_type|Small_GTPase	LOC_Os01g37800.1	Ras|Ras GTPase|ADP-ribosylation factor|Ras small GTPase, Ras type|Ras small GTPase, Rab type|Small GTPase, Rho type|Small GTPase|Ran GTPase|Small GTP-binding protein	AT4G17530.1	Small GTP-binding protein domain|Small GTPase superfamily, Rab type|Small GTPase superfamily
GRMZM2G107003	GASA	LOC_Os04g39110.1	Gibberellin regulated protein	AT5G14920.1	Gibberellin regulated protein
GRMZM2G107076	Epimerase_deHydtase	LOC_Os03g60380.1	NAD-dependent epimerase/dehydratase|NAD(P)-binding domain	AT5G58490.1	NAD(P)-binding domain|NAD-dependent epimerase/dehydratase
GRMZM2G107620	Regulatory_RecX	LOC_Os04g57230.2	Regulatory protein RecX	AT3G13226.1	Regulatory protein RecX
GRMZM2G107639	Aminotransferase_I/II|NHTrfase_class1_PyrdxlP-BS|PyrdxlP-dep_Trfase	LOC_Os01g08270.1	Pyridoxal phosphate-dependent transferase, major region, subdomain 1|Aminotransferases, class-I, pyridoxal-phosphate-binding site|Aminotransferase, class I/classII|Pyridoxal phosphate-dependent transferase, major domain	AT1G80360.1	Pyridoxal phosphate-dependent transferase|Aminotransferase, class I/classII|Aminotransferases, class-I, pyridoxal-phosphate-binding site|Pyridoxal phosphate-dependent transferase, major region, subdomain 1
GRMZM2G108023	AA_transpt_TM	LOC_Os07g04180.1	Amino acid transporter, transmembrane	AT5G49630.1	Amino acid transporter, transmembrane
GRMZM2G108228	F-box_dom|Tubby_C|Tubby_C_CS|Tubby_C-like	LOC_Os04g59130.1	F-box domain, Skp2-like|Tubby, C-terminal, conserved site|Tubby, C-terminal|F-box domain, cyclin-like	AT1G25280.1	Tubby, C-terminal|Tubby, C-terminal, conserved site|F-box domain, cyclin-like
GRMZM2G108546	NA	LOC_Os09g20550.1	Zinc finger, RING-type	AT2G35330.1	Zinc finger, RING-type
GRMZM2G108712	Pr_cel_nuc_antig|Pr_cel_nuc_antig_N|Pr_cel_nuc_antig_C|Pr_cel_nuc_antig_CS	LOC_Os02g56130.1	Proliferating cell nuclear antigen, PCNA|Proliferating cell nuclear antigen, PCNA, N-terminal|Proliferating cell nuclear antigen, PCNA, C-terminal|Proliferating cell nuclear antigen, PCNA, conserved site	AT2G29570.1	Proliferating cell nuclear antigen, PCNA, conserved site|Proliferating cell nuclear antigen, PCNA|Proliferating cell nuclear antigen, PCNA, N-terminal|Proliferating cell nuclear antigen, PCNA, C-terminal
GRMZM2G108766	Tubulin_FtsZ_GTPase|Beta_tubulin|Tubulin|Tub_FtsZ_C|Beta-tubulin_BS|Tubulin_CS|Tubulin/FtsZ_2-layer-sand-dom	LOC_Os03g45920.1	Beta tubulin|Tubulin|Tubulin/FtsZ, GTPase domain|Tubulin/FtsZ, 2-layer sandwich domain|Tubulin/FtsZ, N-terminal|Tubulin/FtsZ, C-terminal|Tubulin, conserved site|Beta tubulin, autoregulation binding site	AT5G23860.1	Tubulin/FtsZ, GTPase domain|Tubulin/FtsZ, 2-layer sandwich domain|Tubulin|Beta tubulin, autoregulation binding site|Beta tubulin|Tubulin/FtsZ, C-terminal|Tubulin, conserved site
GRMZM2G109731	Leu-rich_rpt|Leu-rich_rpt_4	LOC_Os02g13640.1	Leucine-rich repeat|Leucine-rich repeat, typical subtype	AT5G19680.1	Leucine-rich repeat
GRMZM2G109743	Glc/ribitol_DH|DH_sc/Rdtase_SDR|Sc_DH/Rdtase_CS	LOC_Os09g04730.1	Glucose/ribitol dehydrogenase|Short-chain dehydrogenase/reductase, conserved site|Short-chain dehydrogenase/reductase SDR|NAD(P)-binding domain	AT4G05530.1	NAD(P)-binding domain|Short-chain dehydrogenase/reductase SDR|Short-chain dehydrogenase/reductase, conserved site|Glucose/ribitol dehydrogenase
GRMZM2G109818	Sad1_UNC_C	LOC_Os05g18770.1	Sad1/UNC-like, C-terminal	AT5G04990.1	Sad1/UNC-like, C-terminal
GRMZM2G109967	CDP-OH_P_trans|Phosphatidylglycerol_P_synth	LOC_Os03g17520.1	CDP-alcohol phosphatidyltransferase|CDP-diacylglycerol--glycerol-3-phosphate 3-phosphatidyltransferase	AT2G39290.1	CDP-alcohol phosphatidyltransferase|CDP-diacylglycerol--glycerol-3-phosphate 3-phosphatidyltransferase
GRMZM2G110027	Pept_S16_N|PUA-like_domain	LOC_Os03g29540.1	Peptidase S16, lon N-terminal	AT1G75460.1	Peptidase S16, lon N-terminal
GRMZM2G110153	TF_Kbox|TF_MADSbox	LOC_Os01g66030.1	Transcription factor, MADS-box|Transcription factor, K-box	AT5G20240.1	Transcription factor, MADS-box|Transcription factor, K-box
GRMZM2G110277	NAD(P)H-quinone_OxRdtase_su_N	LOC_Os01g66000.1	NAD(P)H-quinone oxidoreductase, subunit N	AT5G58260.1	NAD(P)H-quinone oxidoreductase, subunit N
GRMZM2G110406	DOCK_C|DHR-2	LOC_Os03g21080.1	Dedicator of cytokinesis	AT4G16340.1	Dedicator of cytokinesis C-terminal
GRMZM2G110423	Znf_C6HC|Znf_RING	LOC_Os03g42760.1	Zinc finger, C6HC-type|Zinc finger, RING-type	AT4G34370.1	Zinc finger, RING-type|Zinc finger, C6HC-type
GRMZM2G110843	NA	NA	NA	AT2G21280.1	NAD(P)-binding domain|NAD-dependent epimerase/dehydratase|Sugar nucleotide epimerase YfcH,-like putative|Domain of unknown function DUF1731, C-terminal
GRMZM2G110881	Epimerase_deHydtase|3Beta_OHSteriod_DH/Estase	LOC_Os03g60380.1	NAD-dependent epimerase/dehydratase|NAD(P)-binding domain	AT5G58490.1	NAD(P)-binding domain|NAD-dependent epimerase/dehydratase
GRMZM2G111014	HATPase_ATP-bd|DNA_gyrase_B_C|Topo_IIA|Topo_IIA_B|Toprim_domain|GyrB|Topo_IIA_bsu_dom2|Topo_IIA_like_dom|TopoIIA_CS|Ribosomal_S5_D2-typ_fold	LOC_Os01g16290.1	DNA topoisomerase, type IIA, subunit B/N-terminal|DNA topoisomerase, type IIA, subunit B|DNA topoisomerase, type IIA, subunit B, domain 2|DNA topoisomerase, type IIA, subunit B, C-terminal|ATPase-like, ATP-binding domain|DNA gyrase, subunit B|DNA topoisomerase, type IIA, central|Ribosomal protein S5 domain 2-type fold|Ribosomal protein S5 domain 2-type fold, subgroup|DNA topoisomerase, type IIA, …	AT5G04130.1	Histidine kinase-like ATPase, ATP-binding domain|DNA topoisomerase, type IIA|DNA topoisomerase, type IIA, conserved site|Ribosomal protein S5 domain 2-type fold, subgroup|DNA topoisomerase, type IIA, central domain|DNA topoisomerase, type IIA, subunit B, domain 2|DNA gyrase B subunit, C-terminal|Toprim domain|DNA topoisomerase, type IIA-like domain|Ribosomal protein S5 domain 2-type fold|DNA topo…
GRMZM2G112524	Bet v I allergen	LOC_Os03g18850.1	pathogenesis-related Bet v I family protein, putative, expressed	NA	NA
GRMZM2G112686	Lipase_GDSL	LOC_Os01g11710.1	Esterase, SGNH hydrolase-type|Lipase, GDSL	AT5G45910.1	Lipase, GDSL
GRMZM2G112914	TGA_domain	LOC_Os02g44250.1	NA	AT4G22600.1	NA
GRMZM2G113899	EMP70	LOC_Os08g38820.1	Nonaspanin (TM9SF)	AT4G12650.1	Nonaspanin (TM9SF)
GRMZM2G114172	NIF|Ubiquitin_dom|HAD-SF_hydro_IIID|HAD-like_dom	LOC_Os01g65450.1	NLI interacting factor|HAD-superfamily hydrolase, subfamily IIID|Ubiquitin	AT4G06599.1	NLI interacting factor|Ubiquitin|HAD-superfamily hydrolase, subfamily IIID|Ubiquitin supergroup
GRMZM2G115156	Ribosome-bd_facA|Ribosome-bd_factorA_CS|Ribosome-bd_facA_dom	LOC_Os06g04610.1	Ribosome-binding factor A|Ribosome-binding factor A, conserved site|K homology-like, alpha/beta	AT4G34730.1	Ribosome-binding factor A|K homology domain-like, alpha/beta|Ribosome-binding factor A, conserved site
GRMZM2G115424	Znf_PHD|Znf_FYVE_PHD|Zinc_finger_PHD-type_CS|Znf_PHD-finger|Alfin	LOC_Os11g14010.2	Zinc finger, FYVE/PHD-type|Zinc finger, PHD-type, conserved site|Zinc finger, PHD-finger|Zinc finger, PHD-type|Protein of unknown function DUF3594	AT1G14510.1	Zinc finger, PHD-type|Protein of unknown function DUF3594|Zinc finger, PHD-finger|Zinc finger, FYVE/PHD-type|Zinc finger, PHD-type, conserved site
GRMZM2G115615	TPR_1|TPR-contain_dom|TPR_repeat	LOC_Os12g41190.1	Tetratricopeptide repeat|Tetratricopeptide TPR-1|Tetratricopeptide-like helical|Tetratricopeptide repeat-containing	AT1G04190.1	Tetratricopeptide repeat|Tetratricopeptide repeat-containing domain|Tetratricopeptide TPR-1|Tetratricopeptide-like helical
GRMZM2G116204	Auxin-bd|RmlC_Cupin	LOC_Os12g34460.2	Auxin-binding protein|RmlC-like jelly roll fold|Cupin, RmlC-type	AT4G02980.1	RmlC-like cupin domain|Auxin-binding protein|RmlC-like jelly roll fold
GRMZM2G116427	DUF1640	LOC_Os06g49890.1	Protein of unknown function DUF1640	AT2G16460.1	Coiled-coil domain-containing protein 90
GRMZM2G118014	Luc7-rel	LOC_Os03g62640.3	LUC7 related	AT3G03340.1	LUC7-related
GRMZM2G118286	AMP-dep_Synth/Lig|AMP-binding_CS	LOC_Os12g07110.1	AMP-dependent synthetase/ligase|AMP-binding, conserved site	AT1G77590.1	AMP-binding, conserved site|AMP-dependent synthetase/ligase
GRMZM2G118731	DnaJ_C|DnaJ_domain|HSP_DnaJ_Cys-rich_dom|HSP40/DnaJ_pept-bd|DnaJ_domain_CS	LOC_Os02g43930.1	Molecular chaperone, heat shock protein, Hsp40, DnaJ|Heat shock protein DnaJ|Heat shock protein DnaJ, cysteine-rich domain|Heat shock protein DnaJ, N-terminal|Heat shock protein DnaJ, conserved site|HSP40/DnaJ peptide-binding|Chaperone DnaJ, C-terminal|Chaperone DnaJ	AT5G22060.1	DnaJ domain, conserved site|DnaJ domain|Heat shock protein DnaJ, cysteine-rich domain|HSP40/DnaJ peptide-binding|Chaperone DnaJ|Chaperone DnaJ, C-terminal
GRMZM2G119359	WRC	LOC_Os06g02560.3	Glutamine-Leucine-Glutamine, QLQ|WRC	AT2G36400.1	Glutamine-Leucine-Glutamine, QLQ|WRC
GRMZM2G119783	Glyco_hydro_16|Beta_glucanase|ConA-like_lec_gl_sf|XET_C	LOC_Os08g13920.1	Concanavalin A-like lectin/glucanase, subgroup|Glycoside hydrolase, family 16, active site|Beta-glucanase|Glycoside hydrolase, family 16|Xyloglucan endo-transglycosylase, C-terminal|Xyloglucan endotransglucosylase/hydrolase|Concanavalin A-like lectin/glucanase	AT5G57560.1	Xyloglucan endo-transglycosylase, C-terminal|Concanavalin A-like lectin/glucanases superfamily|Concanavalin A-like lectin/glucanase, subgroup|Xyloglucan endotransglucosylase/hydrolase|Glycoside hydrolase, family 16, active site|Glycoside hydrolase, family 16
GRMZM2G119823	bHLH_dom	NA	NA	AT5G57150.4	Myc-type, basic helix-loop-helix (bHLH) domain
GRMZM2G120572	NA	LOC_Os07g01720.1	NA	AT5G53930.1	NA
GRMZM2G121309	AUX_IAA|AuxIAA_ARF_dimer	LOC_Os02g13520.1	Aux/IAA-ARF-dimerisation|AUX/IAA protein	AT3G16500.1	Aux/IAA-ARF-dimerisation|AUX/IAA protein
GRMZM2G121826	Ser-Thr/Tyr_kinase_cat_dom|Prot_kinase_dom|Kinase-like_dom	LOC_Os03g61010.1	Tyrosine-protein kinase, catalytic domain|Serine/threonine-protein kinase domain|Protein kinase-like domain|Tetratricopeptide-like helical|Protein kinase, catalytic domain|Serine-threonine/tyrosine-protein kinase|Tetratricopeptide repeat-containing	AT5G59010.1	Protein kinase-like domain|Serine-threonine/tyrosine-protein kinase catalytic domain|Protein kinase, catalytic domain|Tetratricopeptide-like helical
GRMZM2G121942	SF3b5/RDS3-10|Splicing_factor_3B_subunit_5	LOC_Os08g34480.1	Splicing factor 3B subunit 5/RDS3 complex subunit 10|Splicing factor 3B, subunit 5	AT4G14342.1	Splicing factor 3B subunit 5/RDS3 complex subunit 10|Splicing factor 3B, subunit 5
GRMZM2G122039	Ubol_cytC_Rdtase_hinge_dom|Cyt_b-c1_6	LOC_Os11g06340.1	Ubiquinol-cytochrome C reductase hinge	AT1G15120.2	Cytochrome b-c1 complex, subunit 6
GRMZM2G123246	NAC-dom	LOC_Os08g02160.1	No apical meristem (NAM) protein	AT2G02450.2	No apical meristem (NAM) protein
GRMZM2G123558	DREPP	LOC_Os01g13210.1	DREPP plasma membrane polypeptide	AT4G20260.4	DREPP plasma membrane polypeptide
GRMZM2G123900	Znf_Dof	LOC_Os12g38200.1	Zinc finger, Dof-type	AT3G55370.3	Zinc finger, Dof-type
GRMZM2G123920	Kinetochore_Nuf2	LOC_Os03g38010.1	Kinetochore protein Nuf2	AT1G61000.1	Kinetochore protein Nuf2
GRMZM2G124701	Znf_RING	LOC_Os05g48970.1	Zinc finger, RING-type|Zinc finger, C3HC4 RING-type	AT5G42940.1	Zinc finger, C3HC4 RING-type|Zinc finger, RING-type
GRMZM2G125648	HMG_box_dom	LOC_Os08g01100.1	High mobility group, HMG1/HMG2|High mobility group, superfamily	AT5G23420.1	High mobility group (HMG) box domain
GRMZM2G125784	Ribosomal_L27/L41_mit	LOC_Os02g40490.1	Ribosomal protein L27/L41, mitochondrial	AT5G40080.1	Ribosomal protein L27/L41, mitochondrial
GRMZM2G126471	NA	LOC_Os08g08190.1	Uncharacterised conserved protein UCP012943	AT5G54540.1	Uncharacterised conserved protein UCP012943
GRMZM2G126706	Ribosomal_L7Ae/L30e/S12e/Gad45	LOC_Os07g44230.1	Ribosomal protein L7Ae/L30e/S12e/Gadd45	AT4G01790.1	Ribosomal protein L7Ae/L30e/S12e/Gadd45
GRMZM2G126865	EMP70|MFS_dom_general_subst_transpt	LOC_Os05g07650.1	Nonaspanin (TM9SF)	AT4G12650.1	Nonaspanin (TM9SF)
GRMZM2G127141	MAP_kinase_CS|Ser/Thr_dual-sp_kinase_dom|Prot_kinase_dom|Ser/Thr_kinase_AS|Kinase-like_dom|Protein_kinase_ATP_BS	LOC_Os10g38950.1	MAP kinase, conserved site|Serine/threonine-protein kinase, active site|Protein kinase, ATP binding site|Protein kinase-like domain|Tyrosine-protein kinase, catalytic domain|JNK MAP kinase|Serine/threonine-protein kinase domain|Serine/threonine-protein kinase-like domain|Protein kinase, catalytic domain	AT4G01370.1	Protein kinase, ATP binding site|Serine/threonine-protein kinase, active site|Mitogen-activated protein (MAP) kinase, conserved site|Mitogen-activated protein (MAP) kinase, JNK|Protein kinase, catalytic domain|Protein kinase-like domain|Serine/threonine- / dual specificity protein kinase, catalytic domain|Tyrosine-protein kinase, catalytic domain
GRMZM2G127668	Oxoglu/Fe-dep_dioxygenase|DIOX_N	LOC_Os04g55070.1	Oxoglutarate/iron-dependent oxygenase	AT3G51240.1	Oxoglutarate/iron-dependent dioxygenase
GRMZM2G128012	NA	LOC_Os02g07250.1	NA	AT1G56180.1	NA
GRMZM2G128434	AAA+_ATPase|Helicase_ATP-bd	LOC_Os09g04440.1	Domain of unknown function DUF699, exodeoxyribonuclease V alpha chain|DEAD-like helicase, N-terminal	AT5G35970.1	Helicase/UvrB domain|Helicase, superfamily 1/2, ATP-binding domain
GRMZM2G128491	DUF4057	LOC_Os03g27010.1	NA	AT1G35780.1	NA
GRMZM2G128518	NA	LOC_Os05g01210.2	NA	AT1G68490.1	NA
GRMZM2G129169	Golgi_pH-regulator_cons_dom|ABA_GPCR_dom	LOC_Os04g51180.1	GPCR 89-related|Protein of unknown function DUF3735	AT1G64990.1	GPCR 89-related|Golgi pH regulator, conserved domain
GRMZM2G129209	Fatty_acid_desaturase-1|DUF3474	LOC_Os07g49310.1	Protein of unknown function DUF3474|Fatty acid desaturase, type 1	AT5G05580.1	Fatty acid desaturase, type 1|Protein of unknown function DUF3474
GRMZM2G129354	ArfGAP	LOC_Os07g37650.1	Arf GTPase activating protein	AT5G54310.1	Arf GTPase activating protein
GRMZM2G129804	Transl_elong_P/YeiP_cen|Translation_prot_SH3-like|Transl_elongation_fac_P|NA-bd_OB-fold|Transl_elong_KOW-like|Transl_elong_P/YeiP_CS|Elong-fact-P_C|Transl_elong_fac_P/YeiP	LOC_Os12g02380.1	Nucleic acid-binding, OB-fold|Translation protein SH3-like, subgroup|Nucleic acid-binding, OB-fold-like|Translation protein SH3-like|Elongation factor P, C-terminal|Translation elongation factor P|Translation elongation factor P/YeiP, central|Translation elongation factor, KOW-like|Translation elongation factor P/YeiP, conserved site	AT3G08740.1	Elongation factor P, C-terminal|Translation protein SH3-like domain|Translation elongation factor, KOW-like|Translation elongation factor P/YeiP, conserved site|Ribosomal protein L2 domain 2|Nucleic acid-binding, OB-fold|Translation elongation factor P|Translation elongation factor P/YeiP|Translation elongation factor P/YeiP, central
GRMZM2G130018	Ser/Thr_dual-sp_kinase_dom|Prot_kinase_dom|Ser/Thr_kinase_AS|Kinase-like_dom|Protein_kinase_ATP_BS	LOC_Os02g34600.1	Calcium/calmodulin-dependent protein kinase-like|Serine/threonine-protein kinase, active site|Protein kinase, catalytic domain|Protein kinase-like domain|Tyrosine-protein kinase, catalytic domain|Serine/threonine-protein kinase-like domain|Serine/threonine-protein kinase-like, plant|Serine/threonine-protein kinase domain|Protein kinase, ATP binding site	AT1G60940.1	Serine/threonine-protein kinase, active site|Protein kinase-like domain|Protein kinase, catalytic domain|Protein kinase, ATP binding site|Calcium/calmodulin-dependent/calcium-dependent protein kinase|Serine/threonine- / dual specificity protein kinase, catalytic domain
GRMZM2G130109	F-box_dom	LOC_Os04g40910.1	Leucine-rich repeat, cysteine-containing subtype|F-box domain, cyclin-like	AT3G26000.1	NA
GRMZM2G130505	BTB/POZ-like|BTB/POZ_fold|BTB_POZ	LOC_Os08g38700.1	Kelch related|BTB/POZ|BTB/POZ-like|BTB/POZ fold	AT1G55760.1	BTB/POZ-like|BTB/POZ fold|BTB/POZ
GRMZM2G130634	RNaseH-like_dom	LOC_Os05g28860.2	3'-5' exonuclease|Polynucleotidyl transferase, ribonuclease H fold	AT1G56310.1	Ribonuclease H-like domain|3'-5' exonuclease domain
GRMZM2G130790	THF_DH/CycHdrlase|THF_DH/CycHdrlase_cat_dom|THF_DH/CycHdrlase_NAD-bd_dom	LOC_Os09g15810.1	Tetrahydrofolate dehydrogenase/cyclohydrolase|Tetrahydrofolate dehydrogenase/cyclohydrolase, catalytic domain|Tetrahydrofolate dehydrogenase/cyclohydrolase, NAD(P)-binding domain|NAD(P)-binding domain	AT2G38660.1	NAD(P)-binding domain|Tetrahydrofolate dehydrogenase/cyclohydrolase, catalytic domain|Tetrahydrofolate dehydrogenase/cyclohydrolase, NAD(P)-binding domain|Tetrahydrofolate dehydrogenase/cyclohydrolase, conserved site|Tetrahydrofolate dehydrogenase/cyclohydrolase
GRMZM2G131554	KIP1_dom	LOC_Os07g47090.2	KIP1-like	AT1G03470.1	KIP1-like
GRMZM2G133082	NUDIX_hydrolase_dom|IsopentenylPP_isomerase_typ1|NUDIX_hydrolase_dom-like	LOC_Os05g34180.1	NUDIX hydrolase domain|NUDIX hydrolase domain-like|Isopentenyl-diphosphate delta-isomerase, type 1	AT5G16440.1	Isopentenyl-diphosphate delta-isomerase, type 1|NUDIX hydrolase domain|NUDIX hydrolase domain-like
GRMZM2G133173	Swp1	LOC_Os01g68324.3	Ribophorin II	AT4G21150.1	Ribophorin II
GRMZM2G134230	NA	LOC_Os05g30860.1	NA	AT2G46505.1	NA
GRMZM2G134389	Tyr_Pase_SIW14-like|Tyr_Pase_AS|Tyr_Pase_dualsp-Pase_euk	LOC_Os06g10650.1	Protein-tyrosine phosphatase, active site|Protein-tyrosine phosphatase, SIW14-like|Protein-tyrosine phosphatase, dual specificity phosphatase, eukaryotic	AT1G05000.2	Protein-tyrosine phosphatase, active site|Protein-tyrosine phosphatase, dual specificity phosphatase, eukaryotic|Protein-tyrosine phosphatase, SIW14-like
GRMZM2G134708	Pyr_OxRdtase_NAD-bd_dom|FAD_pyr_nucl-diS_OxRdtase|FAD/NAD-linked_Rdtase_dimer|Pyr_nucl-diS_OxRdtase_FAD/NAD	LOC_Os08g44340.1	FAD/NAD-linked reductase, dimerisation|Pyridine nucleotide-disulphide oxidoreductase, NAD-binding region|FAD-dependent pyridine nucleotide-disulphide oxidoreductase	AT5G03630.1	FAD-dependent pyridine nucleotide-disulphide oxidoreductase|Pyridine nucleotide-disulphide oxidoreductase, NAD-binding domain|FAD/NAD-linked reductase, dimerisation
GRMZM2G135095	Ribosomal_S18	LOC_Os10g35690.1	Ribosomal protein S18	AT1G07210.1	Ribosomal protein S18
GRMZM2G135617	ACT_dom	LOC_Os08g42100.1	Amino acid-binding ACT	AT1G69040.2	ACT domain
GRMZM2G135743	Glyco_trans_8	LOC_Os01g65780.1	Glycosyl transferase, family 8	AT3G18660.2	Glycosyl transferase, family 8
GRMZM2G135935	GST_C|Glutathione_S-Trfase_N|Glutathione-S-Trfase_C-like|Thioredoxin-like_fold	LOC_Os04g35560.2	Glutathione S-transferase, N-terminal|Glutathione S-transferase, C-terminal|Glutathione S-transferase, C-terminal-like|Thioredoxin-like fold|Thioredoxin fold|Glutathione S-transferase/chloride channel, C-terminal	AT1G77290.1	Glutathione S-transferase, C-terminal-like|Thioredoxin-like fold|Glutathione S-transferase/chloride channel, C-terminal|Glutathione S-transferase, C-terminal|Glutathione S-transferase, N-terminal
GRMZM2G138523	NA	LOC_Os03g61680.1	NA	AT3G06610.1	NA
GRMZM2G138572	RRM_dom	LOC_Os03g40310.1	RNA recognition motif, RNP-1|RNA recognition motif, glycine rich protein|Nucleotide-binding, alpha-beta plait	AT1G13690.1	Nucleotide-binding, alpha-beta plait|RNA recognition motif domain
GRMZM2G140101	NA	LOC_Os04g24340.1	NA	AT5G54000.1	Oxoglutarate/iron-dependent dioxygenase
GRMZM2G140160	Znf_RING	LOC_Os09g26400.1	Zinc finger, RING-type|Zinc finger, C3HC4 RING-type	AT5G20910.1	Zinc finger, C3HC4 RING-type|Zinc finger, RING-type
GRMZM2G140837	Erv_C	LOC_Os03g57100.1	Protein of unknown function DUF1692	AT3G22290.1	Endoplasmic reticulum vesicle transporter, C-terminal
GRMZM2G141241	NA	LOC_Os06g43140.1	GA16396-PA, putative, expressed	AT1G21065.1	NA
GRMZM2G141799	Glc/ribitol_DH|DH_sc/Rdtase_SDR|Sc_DH/Rdtase_CS	LOC_Os03g16220.1	Glucose/ribitol dehydrogenase|Short-chain dehydrogenase/reductase SDR|NAD(P)-binding domain|Short-chain dehydrogenase/reductase, conserved site	AT5G06060.1	Short-chain dehydrogenase/reductase SDR|NAD(P)-binding domain|Short-chain dehydrogenase/reductase, conserved site|Glucose/ribitol dehydrogenase
GRMZM2G141848	Thioredoxin-like_fold|Thioredoxin_domain	LOC_Os12g35640.1	Thioredoxin-like|Thioredoxin-like fold|Thioredoxin domain|Thioredoxin fold	AT3G03860.1	Thioredoxin-like fold|Thioredoxin domain
GRMZM2G142019	FPP_plant	LOC_Os12g07160.1	Protein of unknown function DUF869, plant	AT3G05270.1	Protein of unknown function DUF869, plant
GRMZM2G144504	PRONE_dom	LOC_Os05g38000.1	Rop nucleotide exchanger, PRONE	AT5G02010.1	Plant specific Rop nucleotide exchanger, PRONE
GRMZM2G144645	Znf_C2H2-like	LOC_Os01g32130.1	NA	AT1G60640.1	NA
GRMZM2G144707	TB2_DP1_HVA22	LOC_Os01g52780.1	TB2/DP1/HVA22 related protein	AT2G42820.1	TB2/DP1/HVA22-related protein
GRMZM2G144818	NADH_Ub_cplx-1_asu_assmbl-fac3	LOC_Os10g42090.1	Protein of unknown function DUF498	AT2G44525.1	NADH dehydrogenase [ubiquinone] 1 alpha subcomplex assembly factor 3
GRMZM2G145396	DUF1138	LOC_Os06g02470.1	Protein of unknown function DUF1138	AT1G01170.1	Protein of unknown function DUF1138
GRMZM2G145662	NA	LOC_Os05g40410.1	WD40 repeat-like-containing domain|WD40/YVTN repeat-like-containing domain	AT3G54190.1	NA
GRMZM2G145794	MgTranspt_CorA/ZnTranspt_ZntB	LOC_Os10g39790.2	Mg2+ transporter protein, CorA-like	AT3G58970.1	Mg2+ transporter protein, CorA-like/Zinc transport protein ZntB
GRMZM2G146206	Triosephosphate_isomerase|Triosephosphate_isomerase_AS	LOC_Os01g62420.1	Triosephosphate isomerase|Triosephosphate isomerase, active site|Aldolase-type TIM barrel	AT3G55440.1	Triosephosphate isomerase|Triosephosphate isomerase, active site|Aldolase-type TIM barrel
GRMZM2G146416	NA	LOC_Os07g40770.1	NA	AT5G07890.1	NA
GRMZM2G146616	NT-C2	LOC_Os03g44670.1	NA	AT3G11760.1	NA
GRMZM2G146677	Aminotransferase_I/II|NHTrfase_class1_PyrdxlP-BS|Asp_trans|PyrdxlP-dep_Trfase	LOC_Os02g14110.1	Aminotransferase, class I/classII|Aspartate/other aminotransferase|Aminotransferases, class-I, pyridoxal-phosphate-binding site|Pyridoxal phosphate-dependent transferase, major region, subdomain 1|Pyridoxal phosphate-dependent transferase, major domain	AT2G30970.1	Pyridoxal phosphate-dependent transferase|Aminotransferase, class I/classII|Aspartate/other aminotransferase|Aminotransferases, class-I, pyridoxal-phosphate-binding site|Pyridoxal phosphate-dependent transferase, major region, subdomain 1
GRMZM2G147701	Glc/ribitol_DH|DH_sc/Rdtase_SDR|Sc_DH/Rdtase_CS	LOC_Os02g47350.1	Glucose/ribitol dehydrogenase|Short-chain dehydrogenase/reductase SDR|Short-chain dehydrogenase/reductase, conserved site|NAD(P)-binding domain	AT5G19200.1	NAD(P)-binding domain|Short-chain dehydrogenase/reductase, conserved site|Short-chain dehydrogenase/reductase SDR|Glucose/ribitol dehydrogenase
GRMZM2G148211	RNase_H2_suB	LOC_Os04g40050.1	Ribonuclease H2, subunit B	AT4G20325.1	Ribonuclease H2, subunit B
GRMZM2G148796	NA	LOC_Os01g47800.1	NA	AT3G15120.1	AAA+ ATPase domain|ATPase, AAA-type, conserved site|ATPase, AAA-type, core
GRMZM2G149704	SGS|TPR_1|CS_dom|HSP20-like_chaperone|TPR-contain_dom|TPR_repeat	LOC_Os01g43540.1	Tetratricopeptide-like helical|Tetratricopeptide repeat|Tetratricopeptide repeat-containing|SGS|CS-like domain|Tetratricopeptide TPR-1|CS domain|HSP20-like chaperone	AT4G23570.3	SGS|CS domain|Tetratricopeptide repeat|Tetratricopeptide repeat-containing domain|CS-like domain|HSP20-like chaperone|Tetratricopeptide-like helical
GRMZM2G150656	Sterol-binding-like	NA	NA	NA	NA
GRMZM2G151195	NA	LOC_Os10g01610.1	NA	AT3G58050.1	NA
GRMZM2G151440	Trp_syn_b_sub_like_PLP_eny_SF|D-Cys_desShydrase|ACCD_DCysDesulf	LOC_Os02g53330.2	Pyridoxal phosphate-dependent enzyme, beta subunit|Pyridoxal phosphate-dependent deaminase	AT1G48420.1	Tryptophan synthase beta subunit-like PLP-dependent enzymes superfamily|D-cysteine desulfhydrase
GRMZM2G151549	PCI_dom|eIF3e|eIF3e_N	LOC_Os07g12110.1	Translation initiation factor 3, subunit 6, eukaryotic|Proteasome component (PCI) domain|Eukaryotic translation initiation factor 3 (eIF3), subunit 6, N-terminal	AT3G57290.1	Proteasome component (PCI) domain|Eukaryotic translation initiation factor 3 subunit E, N-terminal|Eukaryotic translation initiation factor 3 subunit E
GRMZM2G151616	Znf_RING	LOC_Os11g18947.1	Zinc finger, RING-type|Zinc finger, C3HC4 RING-type	AT5G41350.1	Zinc finger, C3HC4 RING-type|Zinc finger, RING-type
GRMZM2G152549	Oxoglu/Fe-dep_dioxygenase	LOC_Os03g13560.1	NA	AT1G14710.1	NA
GRMZM2G152815	Znf_RING|Znf_C2H2|Znf_C2H2-like	LOC_Os05g19970.1	Zinc finger, RING-type|Zinc finger, C2H2-type|Zinc finger, C2H2-like	AT3G62240.1	Zinc finger, RING-type|Zinc finger, C2H2|Zinc finger, C2H2-like
GRMZM2G152827	Mitochondrial_sb/sol_carrier|Mt_carrier_dom	LOC_Os02g52860.1	Mitochondrial substrate/solute carrier|Mitochondrial substrate carrier	AT5G14040.1	Mitochondrial substrate/solute carrier
GRMZM2G152921	Reticulon	LOC_Os03g56900.1	Reticulon	AT3G10260.3	Reticulon
GRMZM2G153725	NA	LOC_Os02g42200.3	transcription factor-related, putative, expressed	AT1G17450.2	B-block binding subunit of TFIIIC
GRMZM2G154149	BTB/POZ-like|BTB/POZ_fold|BTB_POZ|NPH3_dom	LOC_Os03g10800.3	BTB/POZ fold|BTB/POZ-like|BTB/POZ|NPH3	AT2G14820.1	BTB/POZ fold
GRMZM2G154151	SPC12	LOC_Os12g25210.1	Microsomal signal peptidase 12kDa subunit	AT4G40042.1	Microsomal signal peptidase 12kDa subunit
GRMZM2G154747	AWPM-19	LOC_Os07g24000.1	AWPM-19-like	AT1G04560.1	AWPM-19-like
GRMZM2G154864	WD40_repeat|WD40_repeat_dom|WD40_repeat_CS	LOC_Os07g32350.1	WD40 repeat, conserved site|WD40 repeat, subgroup|WD40 repeat 2|WD40-repeat-containing domain|Quinoprotein amine dehydrogenase, beta chain-like|WD40 repeat|WD40/YVTN repeat-like-containing domain	AT1G29320.1	WD40-repeat-containing domain|WD40/YVTN repeat-like-containing domain|WD40 repeat
GRMZM2G154881	Dienelactn_hydro	LOC_Os05g33110.1	Dienelactone hydrolase	AT3G23600.1	Dienelactone hydrolase
GRMZM2G156145	Proteasome/cyclosome_rpt|ARM-type_fold|26S_Psome_Rpn2	LOC_Os08g12820.1	26S proteasome regulatory complex, non-ATPase subcomplex, Rpn2/Psmd1 subunit|Proteasome/cyclosome, regulatory subunit|Armadillo-like helical|Armadillo-type fold	AT2G32730.1	26S proteasome regulatory complex, non-ATPase subcomplex, Rpn2/Psmd1 subunit|Armadillo-type fold|Proteasome/cyclosome, regulatory subunit|Armadillo-like helical
GRMZM2G156246	ER_stress-assoc	NA	NA	AT5G43350.1	Phosphate permease|General substrate transporter|Major facilitator superfamily domain|Major facilitator superfamily domain, general substrate transporter
GRMZM2G156459	Epox_hydrolase-like|AB_hydrolase_1	LOC_Os03g61340.1	Epoxide hydrolase-like|Alpha/beta hydrolase fold-1	AT4G02340.1	Epoxide hydrolase-like|Alpha/beta hydrolase fold-1
GRMZM2G157296	NA	LOC_Os08g02060.1	NA	AT1G33810.1	NA
GRMZM2G157316	UBA/Ts_N|UBA-like|UBA/transl_elong_EF1B_N_euk	LOC_Os01g16330.1	Ubiquitin-associated/translation elongation factor EF1B, N-terminal|Ubiquitin-associated/translation elongation factor EF1B, N-terminal, eukaryote|UBA-like	AT3G56740.1	Ubiquitin-associated/translation elongation factor EF1B, N-terminal, eukaryote|Derlin|Ubiquitin-associated/translation elongation factor EF1B, N-terminal|UBA-like
GRMZM2G157369	UbiB_dom|Aminoglycoside_PTrfase|Prot_kinase_dom|Kinase-like_dom	LOC_Os02g57160.1	ABC-1|Aminoglycoside phosphotransferase|Protein kinase-like domain|Protein kinase, catalytic domain	AT3G24190.1	Protein kinase-like domain|Aminoglycoside phosphotransferase|Protein kinase, catalytic domain|UbiB domain
GRMZM2G158261	PsdUridine_synth_RsuA/RluD|PsdUridine_synth_RluC/D_CS|PsdUridine_synth_cat_dom	LOC_Os03g17920.2	Pseudouridine synthase, RluC/RluD, conserved site|Pseudouridine synthase, catalytic domain|Pseudouridine synthase, RsuA and RluB/C/D/E/F	AT3G52260.3	Pseudouridine synthase, catalytic domain|Pseudouridine synthase, RsuA/RluB/C/D/E/F|Pseudouridine synthase, RluC/RluD, conserved site
GRMZM2G159399	B3_DNA-bd|AUX_IAA|Auxin_resp|AuxIAA_ARF_dimer|DNA-bd_pseudobarrel	LOC_Os10g33940.1	AUX/IAA protein|Aux/IAA-ARF-dimerisation|Auxin response factor|Transcriptional factor B3	AT4G30080.1	Auxin response factor|B3 DNA binding domain|AUX/IAA protein|Aux/IAA-ARF-dimerisation
GRMZM2G159811	PP2C-like_dom|PP2C_Mn2_Asp60_BS	LOC_Os01g62760.1	Protein phosphatase 2C, N-terminal|Protein phosphatase 2C|Protein phosphatase 2C, manganese/magnesium aspartate binding site|Protein phosphatase 2C-related	AT5G51760.1	Protein phosphatase 2C (PP2C)-like|Protein phosphatase 2C, manganese/magnesium aspartate binding site|Protein phosphatase 2C
GRMZM2G160041	SAP_dom|Ub_ligase_Det1/DDB1-complexing	LOC_Os11g29340.1	DNA-binding SAP|Ubiquitin ligase, Det1/DDB1-complexing	AT5G63460.4	Ubiquitin ligase, Det1/DDB1-complexing|SAP domain
GRMZM2G161302	DUF1664	LOC_Os09g30478.1	Protein of unknown function DUF1664	AT1G04960.2	Protein of unknown function DUF1664
GRMZM2G161506	RNA-binding_CRM	LOC_Os10g36860.1	RNA-binding, CRM domain	AT2G21350.1	RNA-binding, CRM domain
GRMZM2G161521	NA	NA	NA	AT4G17250.1	NA
GRMZM2G161780	HlyIII-related	LOC_Os03g13040.1	Hly-III related	AT4G37680.1	Hly-III-related
GRMZM2G162290	DUF688	LOC_Os01g55410.1	Protein of unknown function DUF688	AT2G30990.1	Protein of unknown function DUF688
GRMZM2G162697	RNA_pol_subH/Rpb5_C|RNA_pol_Rpb5_N|DNA_RNA_pol_RPB5_euk/virus	NA	NA	AT1G11130.1	Serine/threonine- / dual specificity protein kinase, catalytic domain|Tyrosine-protein kinase, catalytic domain|Protein kinase-like domain|Leucine-rich repeat|Protein kinase, catalytic domain
GRMZM2G163086	NA	LOC_Os04g02650.1	NA	AT2G17940.1	Protein of unknown function DUF827, plant
GRMZM2G163726	F-box_dom|Tubby_C|Tubby_C_CS|Tubby_C-like	LOC_Os08g01290.5	Tubby, C-terminal|F-box domain, cyclin-like|Tubby, C-terminal, conserved site|F-box domain, Skp2-like	AT1G25280.1	Tubby, C-terminal|Tubby, C-terminal, conserved site|F-box domain, cyclin-like
GRMZM2G164088	DNA/RNA-bd_Alba-like	LOC_Os03g52490.1	Alba, DNA/RNA-binding protein	AT3G07030.1	DNA/RNA-binding protein Alba-like
GRMZM2G164475	NA	LOC_Os10g33910.1	Protein Transporter, Pam16	AT3G59280.1	Mitochondrial import inner membrane translocase subunit Tim16
GRMZM2G164948	Pyridine_nuc-diS_OxRdtase_2|Pyr_nucl-diS_OxRdtase_2_AS|FAD_pyr_nucl-diS_OxRdtase|Pyr_OxRdtase_NAD-bd_dom|Thioredox_Rdtase|Pyr_nucl-diS_OxRdtase_FAD/NAD	LOC_Os02g48290.1	Pyridine nucleotide-disulphide oxidoreductase, class-II|FAD-dependent pyridine nucleotide-disulphide oxidoreductase|Pyridine nucleotide-disulphide oxidoreductase, class-II, active site|Thioredoxin reductase|Pyridine nucleotide-disulphide oxidoreductase, NAD-binding region	AT4G35460.1	Pyridine nucleotide-disulphide oxidoreductase, class-II|FAD-dependent pyridine nucleotide-disulphide oxidoreductase|Pyridine nucleotide-disulphide oxidoreductase, NAD-binding domain|Pyridine nucleotide-disulphide oxidoreductase, class-II, active site|Thioredoxin reductase
GRMZM2G165060	Ser-Thr/Tyr_kinase_cat_dom|Prot_kinase_dom|Ser/Thr_kinase_AS|Kinase-like_dom|Protein_kinase_ATP_BS	LOC_Os04g52840.1	Protein kinase, catalytic domain|Serine/threonine-protein kinase, active site|Protein kinase, ATP binding site|Protein kinase-like domain|Tyrosine-protein kinase, catalytic domain|Serine/threonine-protein kinase domain|Serine-threonine/tyrosine-protein kinase	AT1G16670.1	Serine/threonine-protein kinase, active site|Protein kinase-like domain|Serine-threonine/tyrosine-protein kinase catalytic domain|Protein kinase, catalytic domain|Protein kinase, ATP binding site
GRMZM2G166082	Small_GTPase_ARF/SAR|Small_GTPase_ARF	LOC_Os03g46920.1	NA	AT2G18390.1	Small GTPase superfamily, ARF/SAR type|Small GTPase superfamily, SAR1-type|Small GTP-binding protein domain
GRMZM2G166931	FAD_synthase	LOC_Os03g58710.2	Rossmann-like alpha/beta/alpha sandwich fold|FAD synthetase	AT5G23330.1	Rossmann-like alpha/beta/alpha sandwich fold|FAD synthetase
GRMZM2G168510	DAHP1/KDSA|KDO8P_synthase	LOC_Os12g10784.2	Aldolase-type TIM barrel|3-deoxy-8-phosphooctulonate synthase|DAHP synthetase I/KDSA	AT1G16340.4	3-deoxy-8-phosphooctulonate synthase|Aldolase-type TIM barrel|DAHP synthetase I/KDSA
GRMZM2G168588	LysM_dom	LOC_Os09g37600.1	Peptidoglycan-binding lysin domain|Peptidoglycan-binding Lysin subgroup	AT2G17120.1	Peptidoglycan-binding lysin domain|Peptidoglycan-binding Lysin subgroup
GRMZM2G168890	Znf_C2H2|DUF1644	LOC_Os06g47860.2	Protein of unknown function DUF1644|Zinc finger, C2H2-type	AT4G31410.1	Protein of unknown function DUF1644
GRMZM2G169326	GNAT_dom|Acyl_CoA_acyltransferase	LOC_Os02g46700.1	GCN5-related N-acetyltransferase|Acyl-CoA N-acyltransferase	AT3G02980.1	GNAT domain|Acyl-CoA N-acyltransferase
GRMZM2G170595	Aminotransferase_I/II|HisP_aminotrans|PyrdxlP-dep_Trfase	LOC_Os02g47940.1	Histidinol-phosphate aminotransferase|Pyridoxal phosphate-dependent transferase, major domain|Pyridoxal phosphate-dependent transferase, major region, subdomain 1|Pyridoxal phosphate-dependent transferase, major region, subdomain 2|Aminotransferase, class I/classII	AT1G71920.2	Histidinol-phosphate aminotransferase family|Pyridoxal phosphate-dependent transferase|Aminotransferase, class I/classII|Pyridoxal phosphate-dependent transferase, major region, subdomain 1|Pyridoxal phosphate-dependent transferase, major region, subdomain 2
GRMZM2G170625	Mannose-bd_lectin	LOC_Os05g43240.3	Mannose-binding lectin	AT1G19715.3	Mannose-binding lectin
GRMZM2G171060	Small_GTPase_ARF/SAR|Small_GTP-bd_dom|Small_GTPase_ARF	LOC_Os02g49980.1	ARF/SAR superfamily|Small GTP-binding protein|ADP-ribosylation factor|Small GTPase SAR1-type|Ras small GTPase, Ras type|Ras small GTPase, Rab type	AT5G37680.1	Small GTPase superfamily, ARF/SAR type|Small GTP-binding protein domain
GRMZM2G171616	F-box_dom|Leu-rich_rpt_Cys-con_subtyp	LOC_Os06g40360.1	Leucine-rich repeat, cysteine-containing subtype|F-box domain, Skp2-like	AT2G25490.1	Leucine-rich repeat, cysteine-containing subtype|F-box domain, cyclin-like
GRMZM2G171650	TF_MADSbox	LOC_Os01g69850.1	Transcription factor, MADS-box	AT4G11880.1	Transcription factor, MADS-box|Transcription factor, K-box
GRMZM2G172396	Prot_kinase_dom|Ser/Thr_kinase_AS|Kinase-like_dom|Protein_kinase_ATP_BS|WAK_GUB	LOC_Os01g04570.2	Protein kinase, catalytic domain|Serine/threonine-protein kinase-like domain|Serine/threonine-protein kinase, active site|Serine/threonine-protein kinase domain|Tyrosine-protein kinase, catalytic domain|Protein kinase-like domain|Protein kinase, ATP binding site	AT1G66910.1	Protein kinase, catalytic domain|Serine-threonine/tyrosine-protein kinase catalytic domain|Serine/threonine- / dual specificity protein kinase, catalytic domain|Tyrosine-protein kinase, catalytic domain|Protein kinase-like domain|Protein kinase, ATP binding site|Serine/threonine-protein kinase, active site
GRMZM2G174221	VPS55	LOC_Os01g73570.2	Vacuolar protein sorting 55	AT3G11530.1	Vacuolar protein sorting 55
GRMZM2G174568	Pex16	LOC_Os02g03070.1	Peroxisome membrane protein, Pex16	AT2G45690.1	Peroxisome membrane protein, Pex16
GRMZM2G174696	Porin_Euk/Tom40	LOC_Os03g20750.1	Porin, eukaryotic type	AT3G20000.1	Porin, eukaryotic type
GRMZM2G174716	PsdUridine_synth|tRNA_psdUridine_synth_TruB|PsdUridine_synth_cat_dom	LOC_Os05g01750.1	Pseudouridine synthase, catalytic domain|Pseudouridine synthase II, TruB, N-terminal, bacterial-type|Pseudouridine synthase II, TruB, N-terminal	AT5G14460.1	tRNA pseudouridine synthase II, TruB|Pseudouridine synthase II|Pseudouridine synthase, catalytic domain
GRMZM2G174984	PSII_PsbR	LOC_Os08g10020.2	Photosystem II protein PsbR	AT1G79040.1	Photosystem II PsbR
GRMZM2G176217	Small_GTP-bd_dom|Small_GTPase_Rho|Small_GTPase	LOC_Os05g43820.3	Small GTPase, Rho type|Ran GTPase|Ras GTPase|Ras|Small GTP-binding protein|Ras small GTPase, Ras type|Ras small GTPase, Rab type	AT4G28950.1	Small GTP-binding protein domain|Small GTPase superfamily|Small GTPase superfamily, Rho type|Small GTPase superfamily, Rab type
GRMZM2G176903	NADP_OxRdtase_dom	LOC_Os01g43090.1	Aldo/keto reductase	AT1G60690.1	Aldo/keto reductase
GRMZM2G177026	LisH_dimerisation|CTLH_C|CRA_dom|CTLH/CRA	LOC_Os05g06760.1	Ran binding protein-like, CRA domain|CTLH, C-terminal LisH motif|LisH dimerisation motif	AT3G55070.1	CTLH, C-terminal LisH motif|LisH dimerisation motif|CRA domain
GRMZM2G177220	Sig_transdc_resp-reg_receiver|SANT/Myb|Myb_dom_plants|Homeodomain-like|CheY-like_superfamily|Response_reg_B-typ_pln|Myb_dom	LOC_Os01g67770.1	Myb, DNA-binding|Signal transduction response regulator, receiver domain|Myb-like DNA-binding domain, SHAQKYF class|Response regulator, plant B-type|Homeodomain-like|Homeodomain-related|HTH transcriptional regulator, Myb-type, DNA-binding|CheY-like	AT1G67710.1	Signal transduction response regulator, receiver domain|Response regulator, plant B-type|CheY-like superfamily|Homeodomain-like|Myb domain, plants
GRMZM2G177393	NA	LOC_Os04g54490.1	expressed protein	AT1G34245.1	Putative membrane lipoprotein
GRMZM2G178509	GRAM	NA	NA	AT5G13200.1	GRAM
GRMZM2G178595	E2F-assoc_phosphoprotein	LOC_Os02g42374.1	E2F-associated phosphoprotein, C-terminal	AT5G08320.1	E2F-associated phosphoprotein
GRMZM2G178681	Pentatricopeptide_repeat	LOC_Os04g44030.1	Pentatricopeptide repeat	AT1G77360.1	Pentatricopeptide repeat
GRMZM2G179133	NUDIX_hydrolase_dom|NUDIX_hydrolase_dom-like|NUDIX_hydrolase_CS	LOC_Os03g59580.1	NUDIX hydrolase, conserved site|NUDIX hydrolase domain|NUDIX hydrolase domain-like	AT3G12600.1	NUDIX hydrolase domain-like|NUDIX hydrolase domain|NUDIX hydrolase, conserved site
GRMZM2G179346	Rbsml_prot_S1_RNA-bd_dom|RNA_pol_Rpb7_N|NA-bd_OB-fold|RNA-binding_domain_S1	LOC_Os05g33240.1	RNA polymerase Rpb7, N-terminal|Ribosomal protein S1, RNA-binding domain|Nucleic acid-binding, OB-fold	AT5G59180.1	RNA polymerase Rpb7, N-terminal|Ribosomal protein S1, RNA-binding domain|Nucleic acid-binding, OB-fold
GRMZM2G179523	PI3/4_kinase_cat_dom	LOC_Os04g57300.2	Phosphatidylinositol 3-/4-kinase, catalytic	AT2G03890.1	Phosphatidylinositol 3-/4-kinase, catalytic domain
GRMZM2G179733	Znf_TRAF|TRAF-like	LOC_Os05g23950.1	TRAF-like|Zinc finger, TRAF-type	AT3G11950.1	TRAF-like|Zinc finger, TRAF-type
GRMZM2G179737	NA	LOC_Os11g03380.1	NA	AT3G13410.1	NA
GRMZM2G180244	NB-ARC|Disease_R	LOC_Os11g37759.1	Disease resistance protein|NB-ARC	AT1G53350.1	Disease resistance protein|NB-ARC
GRMZM2G180384	UMP1	LOC_Os02g55640.1	Proteasome maturation factor UMP1	AT1G67250.1	Proteasome maturation factor UMP1
GRMZM2G181258	Thioredoxin|Thioredoxin-like_fold|Thioredoxin_domain|Thioredoxin_CS	LOC_Os12g08730.1	Thioredoxin-like subdomain|Thioredoxin-like|Thioredoxin, conserved site|Thioredoxin fold|Thioredoxin-like fold|Thioredoxin|Thioredoxin, core|Thioredoxin domain	AT4G03520.1	Thioredoxin|Thioredoxin domain|Thioredoxin-like fold|Thioredoxin, conserved site
GRMZM2G181359	ATPase_AAA_CS|ATPase_AAA_core|AAA+_ATPase|26S_Psome_P45	LOC_Os06g09290.1	ATPase, AAA-type, core|26S proteasome subunit P45|ATPase, AAA+ type, core|ATPase, AAA-type, conserved site	AT1G53750.1	26S proteasome subunit P45|ATPase, AAA-type, core|ATPase, AAA-type, conserved site|AAA+ ATPase domain
GRMZM2G181519	Znf_RING	LOC_Os02g45240.1	Zinc finger, C3HC4 RING-type|Zinc finger, RING-type	AT1G68070.1	Zinc finger, C3HC4 RING-type|Zinc finger, RING-type
GRMZM2G181546	NA	NA	NA	AT2G29970.1	NA
GRMZM2G302639	CAAD_dom	LOC_Os01g55570.1	NA	AT1G52220.1	NA
GRMZM2G302701	NA	LOC_Os04g53380.1	Ribosome 60S biogenesis N-terminal	AT1G72270.1	Nucleolar pre-ribosomal-associated protein 1, N-terminal
GRMZM2G314386	Small_GTPase|Alpha/Gamma-adaptin-bd_p34|MIRO-like	LOC_Os04g49530.1	Ras|Alpha/gamma-adaptin-binding protein p34	AT5G65960.1	Alpha/gamma-adaptin-binding protein p34|Mitochondrial Rho-like
GRMZM2G314769	Mannose-bd_lectin	NA	NA	NA	NA
GRMZM2G316113	Peptidase_C48|WD40_repeat|WD40_repeat_dom|Histone-bd_RBBP4_N|G-protein_beta_WD-40_rep	LOC_Os01g51300.2	WD40 repeat 2|WD40 repeat|Histone-binding protein RBBP4|WD40 repeat, subgroup|WD40 repeat-like-containing domain|WD40/YVTN repeat-like-containing domain|WD40-repeat-containing domain	AT2G19520.1	WD40-repeat-containing domain|WD40 repeat|WD40/YVTN repeat-like-containing domain|Histone-binding protein RBBP4
GRMZM2G318633	UPF0497_TM_pln_subgr|UPF0497_TM_pln	LOC_Os02g12760.1	Uncharacterised protein family UPF0497, trans-membrane plant|Uncharacterised protein family UPF0497, trans-membrane plant subgroup	AT5G54980.1	Uncharacterised protein family UPF0497, trans-membrane plant subgroup|Uncharacterised protein family UPF0497, trans-membrane plant
GRMZM2G323912	NA	LOC_Os04g08310.1	NA	AT2G45980.1	NA
GRMZM2G324471	NA	LOC_Os03g57210.1	NA	AT3G07560.1	NA
GRMZM2G327635	Peptidase_C19/C67|Pept_C19ubi-hydrolase_C_CS	LOC_Os07g46660.2	Peptidase C19, ubiquitin carboxyl-terminal hydrolase 2, conserved site|Peptidase C19, ubiquitin carboxyl-terminal hydrolase 2	AT4G30890.1	Peptidase C19, ubiquitin carboxyl-terminal hydrolase 2|Peptidase C19, ubiquitin carboxyl-terminal hydrolase 2, conserved site
GRMZM2G330453	Choline_transptr-like	LOC_Os03g44840.1	Protein of unknown function DUF580	AT3G03700.1	Choline transporter-like
GRMZM2G332687	Myosin_N|Myosin_head_motor_dom	LOC_Os06g29350.1	IQ calmodulin-binding region|Myosin head, motor domain|Dil domain|Myosin, N-terminal, SH3-like|Dilute	AT1G04600.1	Prefoldin|Myosin head, motor domain|IQ motif, EF-hand binding site|Dilute|Dil domain|Myosin, N-terminal, SH3-like
GRMZM2G336815	PCI_dom	LOC_Os04g01290.1	Proteasome component (PCI) domain	AT3G02200.2	Proteasome component (PCI) domain
GRMZM2G339540	Ser-Thr/Tyr_kinase_cat_dom|Prot_kinase_dom|Kinase-like_dom|LRR-contain_N2|Leu-rich_rpt_4	LOC_Os01g42294.1	Protein kinase, catalytic domain|Protein kinase-like domain|Tyrosine-protein kinase, catalytic domain|Serine/threonine-protein kinase domain|Leucine-rich repeat|Leucine-rich repeat-containing N-terminal domain, type 2|Serine/threonine-protein kinase-like domain	AT2G26730.1	Protein kinase-like domain|Serine/threonine- / dual specificity protein kinase, catalytic domain|Tyrosine-protein kinase, catalytic domain|Protein kinase, catalytic domain|Leucine-rich repeat|Leucine-rich repeat-containing N-terminal, type 2
GRMZM2G340656	Glycosyl_hydrolases_36|Glycoside_hydrolase_SF	LOC_Os07g10840.1	Glycoside hydrolase, catalytic core|Raffinose synthase	AT3G57520.1	Raffinose synthase|Glycoside hydrolase, superfamily
GRMZM2G341621	Pentatricopeptide_repeat	LOC_Os03g19650.2	Pentatricopeptide repeat	AT3G06430.1	Pentatricopeptide repeat
GRMZM2G344163	Cl_channel_pln|Cl-channel_volt-gated|CBS_dom|Cl-channel_core	LOC_Os08g20570.2	Chloride channel, voltage gated|Cystathionine beta-synthase, core|Chloride channel, core|Chloride channel ClC-plant	AT5G33280.1	Chloride channel, voltage gated|Chloride channel, core|Cystathionine beta-synthase, core|Chloride channel ClC-plant
GRMZM2G348909	IQ_motif_EF-hand-BS|DUF4005	LOC_Os04g56740.1	IQ calmodulin-binding region	AT1G19870.1	IQ motif, EF-hand binding site
GRMZM2G351747	TGlycosylase-like_SLT|Lysozyme-like_dom	LOC_Os02g07480.1	Lytic transglycosylase-like, catalytic	AT1G16290.1	Lytic transglycosylase-like, catalytic
GRMZM2G357683	NA	LOC_Os04g49310.1	NA	NA	NA
GRMZM2G359952	TF_Kbox|TF_MADSbox	LOC_Os01g10504.2	Transcription factor, K-box|Transcription factor, MADS-box	AT4G18960.1	Transcription factor, MADS-box|Transcription factor, K-box
GRMZM2G360339	B12D	NA	NA	NA	NA
GRMZM2G363801	DNA_recomb/repair_RecA|RecA_monomer-monomer_interface|RecA_ATP-bd|RecA_C	LOC_Os01g71690.2	DNA recombination and repair protein RecA|Glycoside hydrolase, family 17|Glycoside hydrolase, catalytic core|Glycoside hydrolase, subgroup, catalytic core|DNA recombination/repair protein RecA/RadB, ATP-binding domain|DNA recombination/repair protein RecA, monomer-monomer interface	AT3G10140.1	DNA recombination and repair protein RecA|AAA+ ATPase domain|DNA recombination/repair protein RecA/RadB, ATP-binding domain|DNA recombination/repair protein RecA, monomer-monomer interface
GRMZM2G368886	Expansin	LOC_Os03g60720.1	expansin precursor, putative, expressed	AT2G37640.1	Barwin-like endoglucanases superfamily protein
GRMZM2G368908	JAB_MPN_dom|Rpn11/EIF3F_C	LOC_Os04g56646.1	Mov34/MPN/PAD-1	AT5G05780.1	JAB1/Mov34/MPN/PAD-1
GRMZM2G369652	CRAL-TRIO_dom	LOC_Os01g71980.1	Cellular retinaldehyde-binding/triple function, C-terminal	AT3G10210.1	CRAL-TRIO domain
GRMZM2G372475	DUF1336	LOC_Os08g05640.2	Protein of unknown function DUF1336	AT1G06050.1	Domain of unknown function DUF1336
GRMZM2G375667	nucleotide binding	LOC_Os12g30510.1	DNA-directed RNA polymerase III subunit RPC9, putative, expressed	AT5G62950.1	RNA polymerase II, Rpb4, core protein
GRMZM2G376727	TRAP_beta	LOC_Os01g01307.1	Translocon-associated beta	AT5G14030.1	Translocon-associated protein subunit beta
GRMZM2G377131	NA	LOC_Os03g53520.1	NA	AT2G25690.1	Protein of unknown function DUF581
GRMZM2G385413	NA	LOC_Os04g10380.1	NA	AT5G47020.1	NA
GRMZM2G388045	NA	LOC_Os09g27040.1	NA	AT5G55490.1	NA
GRMZM2G390221	RRM_dom	LOC_Os01g56000.1	Nucleotide-binding, alpha-beta plait|RNA recognition motif, RNP-1|Spen paralogue and orthologue SPOC, C-terminal	AT1G27750.1	RNA recognition motif domain|Spen paralogue and orthologue SPOC, C-terminal
GRMZM2G401040	ATPase_F1-cplx_OSCP/dsu	LOC_Os03g52660.1	ATPase, F1 complex, OSCP/delta subunit	AT4G09650.1	ATPase, F1 complex, OSCP/delta subunit, conserved site|ATPase, F1 complex, OSCP/delta subunit
GRMZM2G406603	Acyl-ACP_thioesterase|Acyl-ACP-thioesterase_N	LOC_Os06g39520.2	Acyl-ACP thioesterase|Acyl-ACP-thioesterase, N-terminal domain	AT1G08510.1	Acyl-ACP-thioesterase, N-terminal|Acyl-ACP thioesterase
GRMZM2G410991	LysM_dom	LOC_Os03g04110.1	Peptidoglycan-binding lysin domain|Peptidoglycan-binding Lysin subgroup	AT2G17120.1	Peptidoglycan-binding lysin domain|Peptidoglycan-binding Lysin subgroup
GRMZM2G411956	OTU	LOC_Os01g67490.2	Ovarian tumour, otubain	AT3G57810.2	Ovarian tumour, otubain
GRMZM2G414569	GOLD	LOC_Os02g52920.1	emp24/gp25L/p24|GOLD	AT1G09580.1	GOLD
GRMZM2G416019	NA	LOC_Os10g31790.1	Leucine-rich repeat, typical subtype|Ubiquitin supergroup|Leucine-rich repeat|Ubiquitin	AT2G30105.1	Ubiquitin supergroup|Ubiquitin|Leucine-rich repeat, typical subtype|Leucine-rich repeat
GRMZM2G416142	Small_GTP-bd_dom|Small_GTPase_Rab_type|Small_GTPase	LOC_Os02g37420.1	Ras GTPase|Small GTPase|Ras|Ran GTPase|Small GTPase, Rho type|Ras small GTPase, Rab type|Ras small GTPase, Ras type|Small GTP-binding protein	AT4G17170.1	Small GTP-binding protein domain|Small GTPase superfamily, Rab type|Small GTPase superfamily
GRMZM2G416426	ELYS_dom	LOC_Os03g52700.1	NA	AT2G39810.1	NA
GRMZM2G419836	Thioredoxin-like_fold|Thioredoxin_domain	LOC_Os11g38040.1	Thioredoxin domain|Thioredoxin-like fold	AT5G06430.1	Thioredoxin-like fold|Thioredoxin domain
GRMZM2G420121	NA	NA	NA	AT4G32820.2	Tetratricopeptide repeat-containing domain|Tetratricopeptide-like helical
GRMZM2G420801	EnvZ-like_dim/P|HATPase_ATP-bd|GAF|Sig_transdc_resp-reg_receiver|Sig_transdc_His_kinase_core|Sig_transdc_His_kinase_dimeric|CheY-like_superfamily|Sig_transdc_His_kin_hyb_Et-sen	LOC_Os04g08740.2	Signal transduction histidine kinase, hybrid-type, ethylene sensor|GAF|Signal transduction response regulator, receiver domain|CheY-like|ATPase-like, ATP-binding domain|Signal transduction histidine kinase, core	AT3G04580.1	Signal transduction histidine kinase, hybrid-type, ethylene sensor|Signal transduction histidine kinase, homodimeric domain|Signal transduction response regulator, receiver domain|Histidine kinase-like ATPase, ATP-binding domain|Signal transduction histidine kinase, subgroup 1, dimerisation/phosphoacceptor domain|CheY-like superfamily|GAF domain
GRMZM2G425583	NA	NA	NA	AT1G07230.1	Phosphoesterase
GRMZM2G427097	Glu/Leu/Phe/Val_DH|Glu/Leu/Phe/Val_DH_C|Glu/Leu/Phe/Val_DH_dimer_dom|Glu_DH	LOC_Os02g43470.1	Glutamate/phenylalanine/leucine/valine dehydrogenase, dimerisation domain|Glutamate/phenylalanine/leucine/valine dehydrogenase, C-terminal|Glutamate/phenylalanine/leucine/valine dehydrogenase|NAD(P)-binding domain|Glutamate dehydrogenase	AT5G07440.1	NAD(P)-binding domain|Glutamate/phenylalanine/leucine/valine dehydrogenase, C-terminal|Glutamate/phenylalanine/leucine/valine dehydrogenase, dimerisation domain|Glutamate/phenylalanine/leucine/valine dehydrogenase|Glutamate dehydrogenase
GRMZM2G431900	Snf7	LOC_Os07g13270.1	Snf7	AT2G06530.1	Snf7
GRMZM2G433076	EGF-like_Ca-bd_dom|EG-like_dom|Prot_kinase_dom|Ser/Thr_kinase_AS|Growth_fac_rcpt_N_dom|Kinase-like_dom|Protein_kinase_ATP_BS|EGF_Ca-bd_CS|WAK_GUB	LOC_Os03g62430.1	Protein kinase, catalytic domain|EGF-like calcium-binding, conserved site|Serine/threonine-protein kinase, active site|Protein kinase, ATP binding site|Tyrosine-protein kinase, catalytic domain|Serine/threonine-protein kinase domain|Serine/threonine-protein kinase-like domain|EGF-like|EGF-like calcium-binding|Protein kinase-like domain	AT1G21230.1	Serine-threonine/tyrosine-protein kinase catalytic domain|EGF-like calcium-binding, conserved site|Epidermal growth factor-like domain|EGF-type aspartate/asparagine hydroxylation site|Serine/threonine-protein kinase, active site|Protein kinase-like domain|Protein kinase, catalytic domain|EGF-like calcium-binding
GRMZM2G433942	Znf_DHHC_palmitoyltrfase	LOC_Os01g70100.1	Zinc finger, DHHC-type	AT3G26935.1	Zinc finger, DHHC-type, palmitoyltransferase
GRMZM2G436835	Clathrin_mu|Clathrin_mu_C|Longin-like_dom|Clathrin_mu_CS|AP_mu_sigma_su	LOC_Os01g50770.1	Clathrin adaptor, mu subunit|Clathrin adaptor, mu subunit, C-terminal|Longin-like|Clathrin adaptor, mu subunit, conserved site	AT1G60780.1	Longin-like domain|Clathrin adaptor, mu subunit|Clathrin adaptor, mu subunit, C-terminal|Clathrin adaptor, mu subunit, conserved site
GRMZM2G440925	NA	LOC_Os08g37500.1	NA	AT4G40020.1	NA
GRMZM2G440968	Prot_inh_cystat	LOC_Os05g41460.1	Proteinase inhibitor I25, cystatin|Proteinase inhibitor I25, cystatin, conserved region|Proteinase inhibitor I25, cystatin, conserved site	AT3G12490.2	Proteinase inhibitor I25, cystatin|Proteinase inhibitor I25, cystatin, conserved region|Proteinase inhibitor I25, cystatin, conserved site
GRMZM2G441325	B3_DNA-bd|Auxin_resp|DNA-bd_pseudobarrel	LOC_Os05g43920.1	Auxin response factor|Transcriptional factor B3	AT2G33860.1	B3 DNA binding domain|Auxin response factor
GRMZM2G443265	Tpt_PEP_trans_dom	LOC_Os03g17740.1	Protein of unknown function DUF250	AT3G11320.1	Domain of unknown function DUF250|Drug/metabolite transporter
GRMZM2G445617	ATPase_AAA_core|AAA+_ATPase	LOC_Os04g52690.1	ATPase, AAA-type, core|ATPase, AAA+ type, core|ATPase, AAA-type, conserved site	AT1G03000.1	AAA+ ATPase domain|ATPase, AAA-type, conserved site|ATPase, AAA-type, core
GRMZM2G446050	NA	LOC_Os08g40250.1	NA	AT1G20970.1	NA
GRMZM2G452630	WD40_repeat|Ser_HO-MeTrfase|PyrdxlP-dep_Trfase|WD40_repeat_CS	LOC_Os01g65410.1	Serine hydroxymethyltransferase|WD40 repeat, conserved site|Pyridoxal phosphate-dependent transferase, major region, subdomain 1|Pyridoxal phosphate-dependent transferase, major domain	AT1G36370.1	Serine hydroxymethyltransferase|Pyridoxal phosphate-dependent transferase|Serine hydroxymethyltransferase, pyridoxal phosphate binding site|Pyridoxal phosphate-dependent transferase, major region, subdomain 1
GRMZM2G456835	Universal_stress_UspA|UspA	LOC_Os05g06500.1	Rossmann-like alpha/beta/alpha sandwich fold|UspA|Universal stress protein A	AT3G17020.1	Universal stress protein A|Rossmann-like alpha/beta/alpha sandwich fold|UspA
GRMZM2G461716	Peptidase_aspartic_dom	LOC_Os06g02780.1	Peptidase aspartic, catalytic|Peptidase A1|Peptidase aspartic	AT5G10770.1	Peptidase A1|Aspartic peptidase
GRMZM2G465169	MAP65_Ase1_PRC1	LOC_Os06g20370.1	Microtubule-associated protein, MAP65/ASE1-type	AT4G26760.1	Microtubule-associated protein, MAP65/Ase1/PRC1
GRMZM2G468855	Glc/ribitol_DH|DH_sc/Rdtase_SDR	LOC_Os04g44950.1	NAD(P)-binding domain|Short-chain dehydrogenase/reductase SDR|Glucose/ribitol dehydrogenase	AT3G61220.2	Short-chain dehydrogenase/reductase SDR|Glucose/ribitol dehydrogenase|NAD(P)-binding domain
GRMZM2G471357	Haem_peroxidase_pln/fun/bac|Peroxidase_pln|Haem_peroxidase|Peroxidases_heam-ligand_BS|Peroxidases_AS	LOC_Os06g35520.1	Haem peroxidase, plant/fungal/bacterial|Peroxidase, active site|Peroxidases heam-ligand binding site|Haem peroxidase|Plant peroxidase	AT5G05340.1	Haem peroxidase|Peroxidase, active site|Haem peroxidase, plant/fungal/bacterial|Plant peroxidase|Peroxidases heam-ligand binding site
GRMZM2G472346	NA	LOC_Os02g01520.1	NA	AT5G62390.1	IQ motif, EF-hand binding site
GRMZM2G475293	HAD-like_dom	LOC_Os09g24230.1	HAD-superfamily hydrolase, subfamily IA, variant 3|Haloacid dehalogenase-like hydrolase	AT2G38740.1	Haloacid dehalogenase/epoxide hydrolase|HAD-superfamily hydrolase, subfamily IA, variant 3
GRMZM2G479906	AAA+_ATPase|ABC_transporter-like|ABC_2_trans|PDR_assoc	LOC_Os09g16330.2	ABC-2 type transporter|Plant PDR ABC transporter associated|ABC transporter-like|ATPase, AAA+ type, core	AT1G15520.1	ABC transporter-like|AAA+ ATPase domain|Plant PDR ABC transporter associated|ABC-2 type transporter
GRMZM2G481103	TF_enhancer_of_yellow_2	LOC_Os01g69110.1	Transcription factor, enhancer of yellow 2	AT3G27100.2	Transcription factor, enhancer of yellow 2
GRMZM2G504906	TPR-contain_dom|TPR_repeat	LOC_Os07g27180.1	Tetratricopeptide repeat|Tetratricopeptide-like helical|Tetratricopeptide repeat-containing	AT5G17270.1	Tetratricopeptide TPR-1|Tetratricopeptide-like helical|Tetratricopeptide repeat|Tetratricopeptide repeat-containing domain
GRMZM2G573324	AUX_IAA|AuxIAA_ARF_dimer	LOC_Os05g48590.1	Aux/IAA-ARF-dimerisation|AUX/IAA protein	AT2G22670.4	AUX/IAA protein|Aux/IAA-ARF-dimerisation
GRMZM2G701063	PL transcription factor	LOC_Os06g10350.1	MYB family transcription factor, putative, expressed	AT5G49330.1	myb domain protein 111
GRMZM2G701082	NA	NA	NA	AT2G47240.1	AMP-binding, conserved site|AMP-dependent synthetase/ligase
GRMZM5G800586	BURP_dom	LOC_Os01g53240.1	BURP	AT5G25610.1	BURP domain
GRMZM5G806257	W2_domain|NTP_transferase|ARM-type_fold	LOC_Os02g56740.1	eIF4-gamma/eIF5/eIF2-epsilon|Trimeric LpxA-like|Armadillo-type fold|Nucleotidyl transferase	AT2G34970.1	W2 domain|Nucleotidyl transferase|Armadillo-type fold|Trimeric LpxA-like
GRMZM5G807054	Sirtuin|Ankyrin_rpt|VHS|Ankyrin_rpt-contain_dom|Ssirtuin_cat_dom	LOC_Os12g07950.1	NAD-dependent histone deacetylase, silent information regulator Sir2	AT5G09230.7	Sirtuin family
GRMZM5G808610	Ankyrin_rpt|Ankyrin_rpt-contain_dom	LOC_Os03g55110.1	Ankyrin repeat|Ankyrin repeat-containing domain	AT2G03430.1	Ankyrin repeat-containing domain|Ankyrin repeat
GRMZM5G811797	Small_GTP-bd_dom|Small_GTPase_Rab_type|Small_GTPase	LOC_Os05g44050.1	Ras GTPase|Ras|Small GTP-binding protein|Ras small GTPase, Ras type|Ras small GTPase, Rab type|Small GTPase, Rho type|Ran GTPase|Small GTPase	AT3G16100.1	Small GTPase superfamily, Rab type|Small GTP-binding protein domain|Small GTPase superfamily
GRMZM5G821611	Znf_DHHC_palmitoyltrfase	LOC_Os08g42370.1	Zinc finger, DHHC-type	AT3G26935.1	Zinc finger, DHHC-type, palmitoyltransferase
GRMZM5G823484	Sec10-like	LOC_Os12g13590.2	Exocyst complex component Sec10	AT5G12370.1	Exocyst complex component Sec10-like
GRMZM5G826838	PyrdxlP-dep_de-COase|Glutamate_decarboxylase|PyrdxlP-dep_Trfase	LOC_Os03g51080.1	Glutamate decarboxylase|Pyridoxal phosphate-dependent decarboxylase|Pyridoxal phosphate-dependent transferase, major domain|Pyridoxal phosphate-dependent transferase, major region, subdomain 1	AT5G17330.1	Glutamate decarboxylase|Pyridoxal phosphate-dependent transferase|Pyridoxal phosphate-dependent decarboxylase|Pyridoxal phosphate-dependent transferase, major region, subdomain 1
GRMZM5G835323	TIF_SUI1|SUI1_euk	LOC_Os07g34589.3	Translation initiation factor SUI1|Eukaryotic translation initiation factor SUI1	AT1G54290.1	Eukaryotic translation initiation factor SUI1|Translation initiation factor SUI1
GRMZM5G847530	DAD/Ost2	LOC_Os04g32550.1	Defender against death DAD protein	AT1G32210.1	DAD/Ost2
GRMZM5G850355	Proteasome_sua/b|Proteasome_asu_N|Proteasome_suA-type	LOC_Os03g26970.1	Proteasome, alpha-subunit, conserved site|Proteasome, subunit alpha/beta	AT1G16470.1	Proteasome, alpha-subunit, N-terminal domain|Proteasome, subunit alpha/beta
GRMZM5G858197	bZIP	LOC_Os01g64730.1	Basic-leucine zipper (bZIP) transcription factor|bZIP transcription factor, bZIP-1	AT5G44080.1	Basic-leucine zipper domain
GRMZM5G860214	Znf_RING	LOC_Os11g05300.1	Zinc finger, RING-type|Zinc finger, C3HC4 RING-type	AT5G17600.1	Zinc finger, C3HC4 RING-type|Zinc finger, RING-type
GRMZM5G868664	NA	LOC_Os09g33790.1	NA	AT5G47870.1	NA
GRMZM5G870176	Cellulose_synth	LOC_Os06g02180.1	Cellulose synthase	AT3G03050.1	Cellulose synthase
GRMZM5G871418	NA	LOC_Os09g31466.1	NA	AT2G17350.1	NA
GRMZM5G871861	Thioredoxin-like_fold	LOC_Os01g10340.1	Thioredoxin fold|Thioredoxin-like fold	AT5G11640.1	Thioredoxin-like fold
GRMZM5G879116	CRAL-TRIO_dom|CRAL/TRIO_N_dom	LOC_Os03g11950.1	Cellular retinaldehyde-binding/triple function, C-terminal|Phosphatidylinositol transfer protein-like, N-terminal	AT1G05370.1	CRAL-TRIO domain|CRAL/TRIO, N-terminal domain
GRMZM5G887716	Tic22-like	LOC_Os06g11020.1	Tic22-like	AT4G33350.1	Chloroplast protein import component Tic22|Tic22-like
GRMZM5G887922	Znf_RING	LOC_Os10g41580.1	S-ribonuclease binding protein, SBP1, pollen|Zinc finger, RING-type	AT4G17680.1	Zinc finger, RING-type|S-ribonuclease binding protein, SBP1, pollen
GRMZM5G889372	Znf_PHD|Znf_RING|Znf_FYVE_PHD|Znf_RING_CS|Znf_PHD-finger	LOC_Os03g19020.2	Zinc finger, PHD-finger|Zinc finger, RING-type|Zinc finger, RING-type, conserved site|Zinc finger, FYVE/PHD-type|Zinc finger, PHD-type	AT3G05670.1	Zinc finger, PHD-type|Zinc finger, RING-type|Zinc finger, PHD-finger|Zinc finger, RING-type, conserved site|Zinc finger, FYVE/PHD-type
GRMZM5G897473	DUF632|DUF630	LOC_Os09g37520.1	Protein of unknown function DUF630|Protein of unknown function DUF632	AT4G35240.1	Domain of unknown function DUF632|Domain of unknown function DUF630
GRMZM5G898471	DnaJ_domain|Thioredoxin-like_fold|DnaJ_domain_CS	LOC_Os03g18200.1	Heat shock protein DnaJ, N-terminal|Heat shock protein DnaJ|Molecular chaperone, heat shock protein, Hsp40, DnaJ|Thioredoxin-like fold|Thioredoxin fold|Heat shock protein DnaJ, conserved site	AT3G08970.1	Thioredoxin-like fold|DnaJ domain|DnaJ domain, conserved site
