# Supplementary material for: Comparative transcriptomics uncovers alternative splicing changes and signatures of selection from maize improvement
Source: BMC Genomics. 2015 May 8;16(1):363. doi: 10.1186/s12864-015-1582-5 (PMC4433066; doi:10.1186/s12864-015-1582-5)
Supplement: Additional file 8: Table S8. — Alternative splicing level-increased genes in maize with strong signals of selection from maize improvement. [file 12864_2015_1582_MOESM8_ESM.xlsx]

## Sheet: Sheet1
Table S8 Alternative splicing level-increased genes in maize with strong signals of selection from maize improvement. Maize genome regions with strong selection signals in maize improvement process were from paper "Comparative population genomics of maize domestication and improvement", Hufford, M. B. et al.2012, .Nature Genet.,page:808-811. Gene annotation were retrived from the paper "The Role …
Gene_ID	Location	Maize_all_events	Maize_AS_level	Maize_AS_sample	Teosinte_all_events	Teosinte_AS_level	Teosinte_AS_sample	Fold_chang(M/T)	Annotation	Rice_Orthologous	Annotation	AT_Orthologous	Annotation
AC194965.4_FG004	chr6:127446073..127447275	2	0.2	2	0	0	0	Teosinte_NO_AS	Znf_GATA	LOC_Os01g24070.1	Zinc finger, GATA-type|Zinc finger, NHR/GATA-type	AT5G26930.1	Zinc finger, NHR/GATA-type|Zinc finger, GATA-type
AC217975.3_FG001	chr7:168592020..168595349	2	0.2	2	0	0	0	Teosinte_NO_AS	Sig_transdc_His_kin-like_C|HATPase_ATP-bd|Sig_transdc_His_kinase_core|BCDHK/PDK_N	LOC_Os07g44330.2	ATPase-like, ATP-binding domain|Signal transduction histidine kinase-related protein, C-terminal|Branched-chain alpha-ketoacid dehydrogenase kinase/Pyruvate dehydrogenase kinase, mitochondrial|Signal transduction histidine kinase, core	AT3G06483.1	Histidine kinase-like ATPase, ATP-binding domain|Branched-chain alpha-ketoacid dehydrogenase kinase/Pyruvate dehydrogenase kinase, N-terminal|Signal transduction histidine kinase, core|Signal transduction histidine kinase-related protein, C-terminal
AC233910.1_FG010	chr2:197733985..197736724	1	0.1	1	0	0	0	Teosinte_NO_AS	Prot_kinase_dom|Ser/Thr_kinase_AS|Kinase-like_dom|Protein_kinase_ATP_BS	LOC_Os09g37949.1	Protein kinase-like domain|Serine/threonine-protein kinase-like domain|Protein kinase, ATP binding site|Serine/threonine-protein kinase, active site|Protein kinase, catalytic domain|Tyrosine-protein kinase, catalytic domain|Serine/threonine-protein kinase domain	AT2G17530.1	Serine/threonine-protein kinase, active site|Protein kinase-like domain|Protein kinase, ATP binding site|Protein kinase, catalytic domain
GRMZM2G000209	chr9:120228025..120230405	1	0.1	1	0	0	0	Teosinte_NO_AS	DMT	LOC_Os06g49500.3	Protein of unknown function DUF6, transmembrane	AT5G45370.2	Drug/metabolite transporter
GRMZM2G000615	chr3:191612318..191619152	3	0.3	3	0	0	0	Teosinte_NO_AS	NA	LOC_Os01g56910.1	Vps51/Vps67	AT5G16300.1	Vacuolar protein sorting-associated protein 51
GRMZM2G000718	chr7:168657202..168660806	5	0.5	3	0	0	0	Teosinte_NO_AS	T_SNARE_dom|Sec20	LOC_Os07g44350.1	Sec20|Target SNARE coiled-coil domain	AT3G17440.1	Target SNARE coiled-coil domain
GRMZM2G002626	chr3:174688276..174694367	3	0.3	2	0	0	0	Teosinte_NO_AS	NA	LOC_Os01g64990.2	GPI transamidase subunit PIG-U	AT5G64520.1	NA
GRMZM2G002948	chr2:198017903..198020019	2	0.2	2	0	0	0	Teosinte_NO_AS	NA	LOC_Os09g38400.1	NA	NA	NA
GRMZM2G005365	chr5:9244750..9248950	7	0.7	4	1	0.166667	1	4.2	FancL_WD-rpt_cont_dom|Znf_RING	LOC_Os03g51680.2	Fanconi anemia complex, subunit FancL, WD-repeat region	AT5G65740.2	Fanconi anemia complex, subunit FancL, WD-repeat containing domain|Zinc finger, RING-type
GRMZM2G008607	chr1:234307913..234320907	1	0.1	1	0	0	0	Teosinte_NO_AS	DUF1338	LOC_Os10g32680.1	NA	AT1G07040.1	NA
GRMZM2G011742	chr7:8700166..8703806	1	0.1	1	0	0	0	Teosinte_NO_AS	Frigida	LOC_Os07g07680.1	Frigida-like	AT3G22440.1	Frigida-like
GRMZM2G012276	chr6:107735311..107736884	1	0.1	1	0	0	0	Teosinte_NO_AS	AhpC/TSA|Thioredoxin-like_fold|Peroxiredoxin_AhpC-typ	LOC_Os06g09610.1	Thioredoxin-like fold|Thioredoxin fold|Thioredoxin-like|Alkyl hydroperoxide reductase/ Thiol specific antioxidant/ Mal allergen	AT3G26060.2	Thioredoxin-like fold|Alkyl hydroperoxide reductase subunit C/ Thiol specific antioxidant
GRMZM2G013612	chr2:80723172..80726486	1	0.1	1	0	0	0	Teosinte_NO_AS	Sig_transdc_resp-reg_receiver|Myb_dom_plants|Homeodomain-like|CheY-like_superfamily	LOC_Os04g28130.1	Signal transduction response regulator, receiver domain|Myb-like DNA-binding domain, SHAQKYF class|CheY-like|Homeodomain-like|Homeodomain-related	AT4G31920.1	Signal transduction response regulator, receiver domain|Myb domain|CheY-like superfamily|Homeodomain-like|Response regulator, plant B-type|Myb domain, plants
GRMZM2G013617	chr6:56809890..56813116	4	0.4	4	0	0	0	Teosinte_NO_AS	Homeobox_dom|POX_dom|Homeobox_KN_domain|Homeodomain-like	LOC_Os06g01934.1	Homeobox|Homeodomain-related|Homeodomain-like|POX	AT5G41410.1	Homeodomain|POX|Homeodomain-like
GRMZM2G013970	chr6:156748173..156750220	2	0.2	2	0	0	0	Teosinte_NO_AS	a-crystallin/Hsp20_dom|HSP20-like_chaperone	LOC_Os05g42120.1	HSP20-like chaperone|Heat shock protein Hsp20	AT5G54660.1	HSP20-like chaperone|Alpha crystallin/Hsp20 domain
GRMZM2G017187	chr2:47506597..47511461	4	0.4	4	0	0	0	Teosinte_NO_AS	B3_DNA-bd|AUX_IAA|Auxin_resp|AuxIAA_ARF_dimer|DNA-bd_pseudobarrel	LOC_Os04g36054.1	AUX/IAA protein|Auxin response factor|Transcriptional factor B3|Aux/IAA-ARF-dimerisation	AT1G59750.1	B3 DNA binding domain|Aux/IAA-ARF-dimerisation|Auxin response factor|AUX/IAA protein
GRMZM2G018436	chr2:150029400..150030906	2	0.2	2	0	0	0	Teosinte_NO_AS	NAC-dom	LOC_Os12g03050.1	No apical meristem (NAM) protein	AT5G18270.1	No apical meristem (NAM) protein
GRMZM2G020606	chr7:172241183..172244563	2	0.2	2	0	0	0	Teosinte_NO_AS	NA	LOC_Os07g47340.1	NA	AT5G18540.1	NA
GRMZM2G020912	chr6:81965001..81971532	30	3	9	0	0	0	Teosinte_NO_AS	DUF789	LOC_Os06g51330.1	Protein of unknown function DUF789	AT1G17830.1	Protein of unknown function DUF789
GRMZM2G021107	chr2:35261824..35266398	12	1.2	4	0	0	0	Teosinte_NO_AS	Uncharacterised_Ycf20	LOC_Os04g41150.1	Protein of unknown function DUF565	AT5G43050.1	Uncharacterised protein family Ycf20
GRMZM2G022107	chr2:80583116..80587409	2	0.2	1	0	0	0	Teosinte_NO_AS	NA	LOC_Os04g28170.1	NA	AT3G04160.2	NA
GRMZM2G022499	chr1:188457694..188461344	3	0.3	3	0	0	0	Teosinte_NO_AS	Bromodomain|SANT/Myb	LOC_Os08g39980.1	Myb transcription factor|MYB-like|Bromodomain|Myb, DNA-binding|SANT, DNA-binding	AT3G57980.1	Bromodomain|Myb domain|SANT/Myb domain
GRMZM2G022947	chr2:213991453..213996440	7	0.7	5	1	0.166667	1	4.2	Cyt_P450_E_grp-I|Cyt_P450|Cyt_P450_CS	LOC_Os07g45000.1	Cytochrome P450, E-class, group I|Cytochrome P450|Cytochrome P450, conserved site	AT3G14620.1	Cytochrome P450, E-class, group I|Cytochrome P450|Cytochrome P450, conserved site
GRMZM2G026918	chr2:74078457..74086371	1	0.1	1	0	0	0	Teosinte_NO_AS	NA	LOC_Os04g31050.1	NA	AT3G23910.1	NA
GRMZM2G027120	chr9:133152673..133154544	1	0.1	1	0	0	0	Teosinte_NO_AS	Znf_RING	LOC_Os03g20870.1	Zinc finger, C3HC4 RING-type|Zinc finger, RING-type	AT5G56340.1	Zinc finger, C3HC4 RING-type|Zinc finger, RING-type
GRMZM2G027219	chr2:74086504..74089290	1	0.1	1	0	0	0	Teosinte_NO_AS	VDE|Calycin-like	LOC_Os04g31040.1	Violaxanthin de-epoxidase|Calycin-like|Calycin	AT1G08550.1	Calycin-like|Calycin|Violaxanthin de-epoxidase|Lipocalin conserved site
GRMZM2G030712	chr3:17829684..17833770	7	0.7	5	0	0	0	Teosinte_NO_AS	DUF547|MIP1_Leuzipper	LOC_Os01g05480.3	Protein of unknown function DUF547	AT2G39690.1	Domain of unknown function DUF547
GRMZM2G031326	chr10:134999391..135006443	2	0.2	2	0	0	0	Teosinte_NO_AS	CCAAT-binding_factor|ARM-type_fold	LOC_Os04g49580.1	CCAAT-binding factor	AT2G17250.1	CCAAT-binding factor
GRMZM2G031954	chr4:49443895..49447342	13	1.3	7	0	0	0	Teosinte_NO_AS	AAA+_ATPase|ABC_transporter-like|ABC_transporter_CS	LOC_Os08g45010.1	ABC transporter-like|ABC transporter, conserved site|ATPase, AAA+ type, core	AT5G60790.1	ABC transporter, conserved site|AAA+ ATPase domain|ABC transporter-like
GRMZM2G037265	chr1:183557958..183561991	17	1.7	10	1	0.166667	1	10.2	Znf_RING	LOC_Os09g17610.1	Zinc finger, RING-type|Zinc finger, C3HC4 RING-type	AT3G58720.2	Zinc finger, RING-type|Zinc finger, C3HC4 RING-type
GRMZM2G038284	chr6:164372222..164375563	1	0.1	1	0	0	0	Teosinte_NO_AS	Di19_Zn_binding|Znf_C2H2-like	LOC_Os05g48800.3	Drought induced 19/ RING finger protein 114	AT3G05700.1	Drought induced 19/ RING finger protein 114
GRMZM2G038820	chr4:144500075..144524397	3	0.3	3	0	0	0	Teosinte_NO_AS	Ankyrin_rpt|Ankyrin_rpt-contain_dom	LOC_Os02g42134.2	Arf GTPase activating protein|Ankyrin repeat|BAR|Pleckstrin homology|Pleckstrin homology-type|Ankyrin repeat-containing domain	AT1G60860.1	BAR domain|Ankyrin repeat-containing domain|Arf GTPase activating protein|Ankyrin repeat|Pleckstrin homology-like domain|Pleckstrin homology domain
GRMZM2G039455	chr2:16938974..16948829	10	1	7	0	0	0	Teosinte_NO_AS	Piwi|PAZ_dom|RNaseH-like_dom|DUF1785|Argonaut_Gly-rich	LOC_Os04g47870.1	Stem cell self-renewal protein Piwi|Argonaute/Dicer protein, PAZ|Polynucleotidyl transferase, ribonuclease H fold|Domain of unknown function DUF1785	AT1G48410.2	Ribonuclease H-like domain|Argonaute/Dicer protein, PAZ|Domain of unknown function DUF1785|Stem cell self-renewal protein Piwi
GRMZM2G040702	chr6:126149278..126151827	11	1.1	8	0	0	0	Teosinte_NO_AS	RNA_pol_Rpb7_N|NA-bd_OB-fold	LOC_Os05g06490.1	Nucleic acid-binding, OB-fold|RNA polymerase Rpb7, N-terminal	AT4G14660.1	Nucleic acid-binding, OB-fold|RNA polymerase Rpb7, N-terminal
GRMZM2G042806	chr6:102745452..102755726	32	3.2	7	2	0.333333	2	9.6	ENT_N|Agenet-like_dom|Tudor-like_plant	NA	NA	AT2G43360.1	Elongator protein 3/MiaB/NifB|Biotin/thiamin synthesis-associated protein|Radical SAM|Aldolase-type TIM barrel|Biotin synthase/Biotin biosynthesis bifunctional protein BioAB
GRMZM2G042893	chr2:80444662..80447911	11	1.1	6	0	0	0	Teosinte_NO_AS	bHLH_dom	LOC_Os04g23440.1	Helix-loop-helix DNA-binding domain|Helix-loop-helix DNA-binding	AT5G57150.4	Myc-type, basic helix-loop-helix (bHLH) domain
GRMZM2G045704	chr4:189587434..189591771	1	0.1	1	0	0	0	Teosinte_NO_AS	AA/rel_permease1	LOC_Os11g05690.2	Amino acid permease domain|Cationic amino acid transporter|Amino acid/polyamine transporter I	AT5G04770.1	Amino acid permease domain|Amino acid/polyamine transporter I|Cationic amino acid transporter
GRMZM2G047777	chr2:188982218..188986157	3	0.3	1	0	0	0	Teosinte_NO_AS	F-box_dom|Gal_Oxase/kelch_b-propeller|F-box-assoc_interact_dom	LOC_Os09g34200.1	F-box associated domain, type 3|F-box associated interaction domain|F-box domain, cyclin-like|F-box domain, Skp2-like	AT3G17480.1	F-box associated domain, type 1|F-box domain, cyclin-like|F-box associated interaction domain
GRMZM2G050714	chr2:196080917..196084708	13	1.3	8	1	0.166667	1	7.8	XAP5	LOC_Os09g36480.1	XAP5 protein	AT2G21150.1	XAP5 protein
GRMZM2G051090	chr7:156643639..156646410	1	0.1	1	0	0	0	Teosinte_NO_AS	F-box_dom	LOC_Os07g36840.1	F-box domain, Skp2-like	AT5G49610.1	F-box associated interaction domain|F-box domain, cyclin-like
GRMZM2G053008	chr10:103688383..103785251	23	2.3	8	1	0.166667	1	13.8	TF_IIIC_su-5	LOC_Os01g34430.1	Transcription factor IIIC, subunit 5	AT3G49410.1	Transcription factor IIIC, subunit 5
GRMZM2G053987	chr9:138430178..138436051	25	2.5	7	1	0.166667	1	15	MAP_kinase_CS|Ser/Thr_dual-sp_kinase_dom|Prot_kinase_dom|Ser/Thr_kinase_AS|Kinase-like_dom|Protein_kinase_ATP_BS	LOC_Os03g17700.1	Serine/threonine-protein kinase, active site|Protein kinase, ATP binding site|Protein kinase-like domain|MAP kinase, conserved site|Protein kinase, catalytic domain|JNK MAP kinase|Serine/threonine-protein kinase-like domain|Tyrosine-protein kinase, catalytic domain|Serine/threonine-protein kinase domain	AT3G45640.1	Protein kinase, catalytic domain|Serine/threonine- / dual specificity protein kinase, catalytic domain|Tyrosine-protein kinase, catalytic domain|Protein kinase, ATP binding site|Serine/threonine-protein kinase, active site|Mitogen-activated protein (MAP) kinase, conserved site|Protein kinase-like domain
GRMZM2G054277	chr7:135891091..135892601	3	0.3	2	0	0	0	Teosinte_NO_AS	NAC-dom	LOC_Os09g33490.1	No apical meristem (NAM) protein	AT2G33480.1	No apical meristem (NAM) protein
GRMZM2G056036	chr2:31037359..31041725	38	3.8	8	4	0.666667	3	5.7	NA	LOC_Os04g42490.1	Glycosyltransferase, ALG10|Alpha-1, 2 glucosyltransferase Alg10	AT5G02410.1	Glycosyltransferase, ALG10|Alpha-1, 2 glucosyltransferase Alg10
GRMZM2G056750	chr7:174573720..174576633	7	0.7	5	0	0	0	Teosinte_NO_AS	NA	LOC_Os03g18710.1	NA	AT2G38440.1	WH2 domain
GRMZM2G058450	chr3:165728782..165732122	1	0.1	1	0	0	0	Teosinte_NO_AS	Znf_RING|Znf_RING_CS	LOC_Os01g67850.1	Zinc finger, RING-type|Zinc finger, RING-type, conserved site|Zinc finger, C3HC4 RING-type	AT1G13195.1	Zinc finger, RING-type|Zinc finger, RING-type, conserved site
GRMZM2G058472	chr6:147970989..147976196	2	0.2	2	0	0	0	Teosinte_NO_AS	Glyco_trans_8	LOC_Os01g65780.2	Glycosyl transferase, family 8	AT1G77130.1	Glycosyl transferase, family 8
GRMZM2G060947	chr4:160565693..160569675	1	0.1	1	0	0	0	Teosinte_NO_AS	TPR_1|TPR-contain_dom|TPR_repeat	LOC_Os02g47880.2	Tetratricopeptide repeat-containing|Tetratricopeptide repeat|Tetratricopeptide-like helical|Tetratricopeptide TPR-1	AT3G27960.1	Tetratricopeptide TPR-1|Tetratricopeptide-like helical|Tetratricopeptide repeat|Tetratricopeptide repeat-containing domain
GRMZM2G065076	chr4:31610265..31614832	1	0.1	1	0	0	0	Teosinte_NO_AS	Tetraspanin/Peripherin	LOC_Os08g06250.1	Tetraspanin	AT1G32400.1	Tetraspanin/Peripherin
GRMZM2G066555	chr5:54732876..54738341	1	0.1	1	0	0	0	Teosinte_NO_AS	Anticodon-bd|Brix	LOC_Os08g05880.1	Brix domain	AT1G63780.1	Brix domain
GRMZM2G068323	chr6:139925449..139931412	34	3.4	6	0	0	0	Teosinte_NO_AS	Pentatricopeptide_repeat	LOC_Os05g28720.1	Pentatricopeptide repeat	AT3G62470.1	Pentatricopeptide repeat
GRMZM2G069523	chr2:76993674..76995064	1	0.1	1	0	0	0	Teosinte_NO_AS	Glc/ribitol_DH|DH_sc/Rdtase_SDR|Sc_DH/Rdtase_CS	LOC_Os04g33240.1	Short-chain dehydrogenase/reductase SDR|Glucose/ribitol dehydrogenase|NAD(P)-binding domain|Short-chain dehydrogenase/reductase, conserved site	AT1G52340.1	Short-chain dehydrogenase/reductase SDR|NAD(P)-binding domain|Glucose/ribitol dehydrogenase
GRMZM2G072300	chr5:209147684..209150734	10	1	6	1	0.166667	1	6	DnaJ_domain|DnaJ_domain_CS	LOC_Os02g52270.1	Heat shock protein DnaJ, N-terminal|Heat shock protein DnaJ, conserved site|Heat shock protein DnaJ|Molecular chaperone, heat shock protein, Hsp40, DnaJ	AT5G16650.1	DnaJ domain
GRMZM2G081429	chr4:157213083..157220091	31	3.1	8	2	0.333333	1	9.3	Helicase/SANT-assoc_DNA-bd|DBINO	NA	NA	AT3G12810.1	Helicase, C-terminal|HAS subgroup|HSA|Myb-like domain|Helicase/SANT-associated, DNA binding|SNF2-related|SANT/Myb domain|Helicase, superfamily 1/2, ATP-binding domain
GRMZM2G082745	chr3:190995285..191005455	4	0.4	4	0	0	0	Teosinte_NO_AS	NA	LOC_Os01g57240.1	Developmental regulator, ULTRAPETALA|SAND domain	AT2G20825.1	Developmental regulator, ULTRAPETALA|SAND domain
GRMZM2G085019	chr3:7275169..7280519	8	0.8	4	0	0	0	Teosinte_NO_AS	Malic_OxRdtase|Malic_N_dom|Malic_NAD-bd|Malic_enzyme_CS	LOC_Os01g09320.1	Malic oxidoreductase|Malic enzyme, NAD-binding|Malic enzyme, N-terminal|NAD(P)-binding domain|Malic enzyme, conserved site	AT1G79750.1	Malic oxidoreductase|NAD(P)-binding domain|Malic enzyme, N-terminal|Malic enzyme, NAD-binding|Malic enzyme, conserved site
GRMZM2G085078	chr3:208332821..208344531	12	1.2	8	1	0.166667	1	7.2	Glu_synth_centr_C|Glu_synth_asu_C|Pyr_OxRdtase_NAD-bd_dom|GATase_dom|Glut_synth_ssu1|Glu_synth_centr_N|Helical_ferredxn|Glu_synth_euk|GATase_2_dom|Pyr_nucl-diS_OxRdtase_FAD/NAD	LOC_Os01g48960.1	Adrenodoxin reductase|Glutamate synthase, central-C|Glutamine amidotransferase, class-II|Glutamate synthase, central-N|Glutamate synthase, alpha subunit, C-terminal|FAD-dependent pyridine nucleotide-disulphide oxidoreductase|Glutamate synthase, eukaryotic|Glutamate synthase, NADH/NADPH, small subunit 1|Alpha-helical ferredoxin|Aldolase-type TIM barrel|Fumarate reductase, C-terminal|Glutamine amid…	AT5G53460.1	Glutamine amidotransferase type 2 domain|Aldolase-type TIM barrel|Glutamate synthase, alpha subunit, C-terminal|Fumarate reductase, C-terminal|NAD(P)-binding domain|Glutamate synthase, NADH/NADPH, small subunit 1|Alpha-helical ferredoxin|Glutamate synthase, central-C|Class II glutamine amidotransferase domain|Glutamate synthase, central-N|FAD-dependent pyridine nucleotide-disulphide oxidoreductas…
GRMZM2G088601	chr2:17901565..17905114	40	4	7	4	0.666667	3	6	Amino_oxidase	LOC_Os04g47290.2	Amine oxidase	AT4G14210.1	Amine oxidase|Phytoene desaturase
GRMZM2G092749	chr5:200486449..200492760	3	0.3	3	0	0	0	Teosinte_NO_AS	PRONE_dom	LOC_Os02g47420.1	Rop nucleotide exchanger, PRONE	AT1G31650.1	Plant specific Rop nucleotide exchanger, PRONE
GRMZM2G093038	chr1:156872706..156873991	1	0.1	1	0	0	0	Teosinte_NO_AS	NA	NA	NA	NA	NA
GRMZM2G097021	chr6:108592096..108595575	2	0.2	2	0	0	0	Teosinte_NO_AS	NA	LOC_Os06g10440.1	NA	AT2G41945.3	NA
GRMZM2G100858	chr6:91435854..91441370	6	0.6	5	0	0	0	Teosinte_NO_AS	Prenyl_trans_a|Leu-rich_rpt|Leu-rich_rpt_4	LOC_Os06g46380.1	Protein prenyltransferase|Protein prenyltransferase, alpha subunit	AT4G24490.1	Protein prenyltransferase, alpha subunit
GRMZM2G102382	chr9:132884183..132886798	1	0.1	1	0	0	0	Teosinte_NO_AS	Thioredoxin-like_fold|Thioredoxin_domain	LOC_Os03g21000.1	Thioredoxin-like|Thioredoxin fold|Thioredoxin-like fold|Thioredoxin, core|Thioredoxin domain	AT1G08570.1	Thioredoxin-like fold|Thioredoxin domain
GRMZM2G103939	chr4:57802026..57810806	2	0.2	2	0	0	0	Teosinte_NO_AS	Glyco_trans_10	LOC_Os08g36840.1	Glycosyl transferase, family 10	AT3G19280.1	Glycosyl transferase, family 10
GRMZM2G104955	chr6:158119282..158125789	1	0.1	1	0	0	0	Teosinte_NO_AS	NA	LOC_Os01g56300.1	Topoisomerase II-associated protein PAT1	AT3G22270.1	NA
GRMZM2G105398	chr6:102822983..102830266	1	0.1	1	0	0	0	Teosinte_NO_AS	WD40_repeat|WD40_repeat_dom|WD40_repeat_CS|G-protein_beta_WD-40_rep	LOC_Os06g39760.1	WD40 repeat|WD40 repeat, conserved site|WD40/YVTN repeat-like-containing domain|WD40 repeat-like-containing domain|WD40 repeat, subgroup|WD40 repeat 2|G-protein beta WD-40 repeat, region|WD40-repeat-containing domain	AT1G52730.2	WD40-repeat-containing domain|WD40 repeat|WD40/YVTN repeat-like-containing domain|WD40 repeat, conserved site
GRMZM2G105712	chr8:73686122..73688510	3	0.3	3	0	0	0	Teosinte_NO_AS	Ribosomal_L10/L12	LOC_Os01g09510.4	Ribosomal protein 60S	AT3G44590.2	Ribosomal protein L10/L12
GRMZM2G107289	chr4:47718704..47724120	2	0.2	2	0	0	0	Teosinte_NO_AS	OTU|Ubiquitin_thioesterase_Otubain|Peptidase_C65_otubain	LOC_Os08g42540.1	Ovarian tumour, otubain|Ubiquitin thioesterase Otubain|Peptidase C65, otubain	AT1G13980.1	SEC7-like
GRMZM2G107987	chr7:146746188..146769472	8	0.8	4	1	0.166667	1	4.8	DNA/RNA_helicase_DEAH_CS|Helicase-like_DEXD_c2|ATP-dep_Helicase_C|DEAD_2|Helic_SF1/SF2_ATP-bd_DinG/Rad3	LOC_Os09g37920.1	Helicase, superfamily 1/2, ATP-binding domain, DinG/Rad3-type|DEAD2|DNA helicase (DNA repair), Rad3 type|Helicase-like, DEXD box c2 type|Helicase, ATP-dependent, c2 type	AT1G20720.1	Helicase, superfamily 1/2, ATP-binding domain, DinG/Rad3-type|DNA helicase (DNA repair), Rad3 type|DEAD2|Helicase-like, DEXD box c2 type|ATP-dependent helicase, C-terminal
GRMZM2G108775	chr5:60250169..60252623	4	0.4	3	0	0	0	Teosinte_NO_AS	tRNA_hU_synthase|tRNA_hU_synthase_CS	LOC_Os06g49870.1	Aldolase-type TIM barrel|tRNA-dihydrouridine synthase|tRNA-dihydrouridine synthase, conserved site	AT5G67220.1	tRNA-dihydrouridine synthase|tRNA-dihydrouridine synthase, conserved site|Aldolase-type TIM barrel
GRMZM2G109130	chr1:264200949..264205758	1	0.1	1	0	0	0	Teosinte_NO_AS	LipOase_pln|PLAT/LH2_dom|Lipase_LipOase|LipOase_C|LipOase_Fe_BS	LOC_Os03g52860.1	Lipoxygenase, C-terminal|Lipoxygenase, conserved site|Lipoxygenase, iron binding site|Lipoxygenase, LH2|Lipase/lipooxygenase, PLAT/LH2|Lipoxygenase|Lipoxygenase, plant	AT1G55020.1	Lipoxygenase, LH2|Lipoxygenase, C-terminal|Lipoxygenase, plant|Lipase/lipooxygenase, PLAT/LH2|Lipoxygenase, iron binding site|Lipoxygenase|Lipoxygenase, conserved site
GRMZM2G109595	chr9:13448422..13452183	16	1.6	9	1	0.166667	1	9.6	NA	LOC_Os06g08470.1	NA	AT4G30993.2	NA
GRMZM2G111614	chr2:210874349..210879952	3	0.3	2	0	0	0	Teosinte_NO_AS	Znf_RING|Pex_N|Znf_RING_CS	LOC_Os07g41800.1	Zinc finger, RING-type, conserved site|Zinc finger, RING-type|Zinc finger, C3HC4 RING-type|Pex, N-terminal	AT2G26350.1	Zinc finger, C3HC4 RING-type|Pex, N-terminal|Zinc finger, RING-type|Zinc finger, RING-type, conserved site
GRMZM2G113156	chr6:139879060..139887647	2	0.2	1	0	0	0	Teosinte_NO_AS	FHA_dom|SMAD_FHA_domain	LOC_Os05g46780.1	Forkhead-associated (FHA) domain|SMAD/FHA domain	AT3G20550.1	Forkhead-associated (FHA) domain|SMAD/FHA domain
GRMZM2G113415	chr8:134165416..134169480	9	0.9	4	1	0.166667	1	5.4	NA	LOC_Os02g39890.2	RNA recognition motif, RNP-1|Nucleotide-binding, alpha-beta plait	AT5G44200.1	Nucleotide-binding, alpha-beta plait|RNA recognition motif domain
GRMZM2G113592	chr5:40763414..40768615	2	0.2	2	0	0	0	Teosinte_NO_AS	RRM_dom|U1snRNP70_N	LOC_Os10g02630.1	RNA recognition motif, RNP-1|U1 small nuclear ribonucleoprotein of 70kDa MW N-terminal|Nucleotide-binding, alpha-beta plait	AT3G50670.1	RNA recognition motif domain|Nucleotide-binding, alpha-beta plait|U1 small nuclear ribonucleoprotein of 70kDa N-terminal
GRMZM2G114093	chr1:218416975..218421490	3	0.3	3	0	0	0	Teosinte_NO_AS	Ser-Thr/Tyr_kinase_cat_dom|Prot_kinase_dom|Ser/Thr_kinase_AS|Kinase-like_dom	LOC_Os01g54350.1	Serine/threonine-protein kinase, active site|Protein kinase-like domain|Tyrosine-protein kinase, catalytic domain|Serine/threonine-protein kinase domain|Serine-threonine/tyrosine-protein kinase|Protein kinase, catalytic domain	AT5G58950.1	Serine/threonine-protein kinase, active site|Protein kinase-like domain|Serine-threonine/tyrosine-protein kinase catalytic domain|Protein kinase, catalytic domain
GRMZM2G115105	chr1:17383726..17395138	8	0.8	6	1	0.166667	1	4.8	MATE	LOC_Os01g31980.2	Multi antimicrobial extrusion protein MatE|MATE family transporter related protein	AT1G15170.1	Multi antimicrobial extrusion protein
GRMZM2G115182	chr1:17408930..17412458	8	0.8	5	0	0	0	Teosinte_NO_AS	ARM-type_fold|SAC3/GANP/Nin1/mts3/eIF-3-p25	LOC_Os03g08450.1	Armadillo-type fold|Translation initiation factor 3, subunit 12, eukaryotic|Translation initiation factor 3, subunit 12, N-terminal, eukaryotic|Winged helix-turn-helix transcription repressor DNA-binding|SAC3/GANP/Nin1/mts3/eIF-3 p25	AT4G33250.1	Translation initiation factor 3, subunit 12, N-terminal, eukaryotic|Armadillo-type fold|Eukaryotic translation initiation factor 3 subunit K|SAC3/GANP/Nin1/mts3/eIF-3 p25|Winged helix-turn-helix DNA-binding domain
GRMZM2G115442	chr1:188344346..188355656	1	0.1	1	0	0	0	Teosinte_NO_AS	Glc/ribitol_DH|DH_sc/Rdtase_SDR	LOC_Os08g39960.1	Short-chain dehydrogenase/reductase SDR|Glucose/ribitol dehydrogenase|Polyketide synthase/Fatty acid synthase, KR|NAD(P)-binding domain	AT3G55290.1	NAD(P)-binding domain|Short-chain dehydrogenase/reductase SDR|Short-chain dehydrogenase/reductase, conserved site|Glucose/ribitol dehydrogenase
GRMZM2G118003	chr1:264798453..264802542	2	0.2	1	0	0	0	Teosinte_NO_AS	Glyco_hydro_1|Glycoside_hydrolase_SF|Glyco_hydro_1_AS	LOC_Os03g49600.3	Glycoside hydrolase, catalytic core|Glycoside hydrolase, subgroup, catalytic core|Glycoside hydrolase, family 1	AT3G18080.1	Glycoside hydrolase, family 1|Glycoside hydrolase, catalytic domain|Glycoside hydrolase, superfamily
GRMZM2G118241	chr3:136160808..136166034	1	0.1	1	0	0	0	Teosinte_NO_AS	Peptidase_S10|Peptidase_S10_AS	LOC_Os12g15470.2	Peptidase S10, serine carboxypeptidase|Peptidase S10, serine carboxypeptidase, active site	AT4G12910.1	Peptidase S10, serine carboxypeptidase|Peptidase S10, serine carboxypeptidase, active site
GRMZM2G124371	chr2:24030713..24037024	5	0.5	3	0	0	0	Teosinte_NO_AS	Reg_chr_condens|Znf_FYVE|RCC1/BLIP-II|Znf_FYVE_PHD|Brevis_radix_dom|Znf_FYVE-rel	LOC_Os04g58960.1	Disease resistance/zinc finger/chromosome condensation-like region|Regulator of chromosome condensation, RCC1|Zinc finger, FYVE/PHD-type|Regulator of chromosome condensation/beta-lactamase-inhibitor protein II|Zinc finger, FYVE-type|Zinc finger, FYVE-related|Pleckstrin homology-type	AT5G42140.1	Regulator of chromosome condensation, RCC1|Zinc finger, FYVE-type|Zinc finger, FYVE/PHD-type|Regulator of chromosome condensation 1/beta-lactamase-inhibitor protein II|Pleckstrin homology-like domain|Brevis radix-like domain|Zinc finger, FYVE-related
GRMZM2G126545	chr10:105040589..105051505	45	4.5	10	2	0.333333	2	13.5	Methyl_CpG_DNA-bd|DNA-bd_dom	NA	NA	AT5G59380.1	Methyl-CpG DNA binding|DNA-binding, integrase-type
GRMZM2G127312	chr8:18684444..18686910	2	0.2	2	0	0	0	Teosinte_NO_AS	Ribosom_reg	LOC_Os04g58830.1	Ribosomal biogenesis regulatory protein	AT2G37990.1	Ribosomal biogenesis regulatory protein
GRMZM2G129554	chr5:9173185..9184056	7	0.7	5	1	0.166667	1	4.2	Helicase_C|DNA/RNA_helicase_DEAD/DEAH_N|Helicase_ATP-bd|RNA_helicase_DEAD_Q_motif	LOC_Os03g51900.1	DEAD-like helicase, N-terminal|DNA/RNA helicase, C-terminal|Helicase, superfamily 1/2, ATP-binding domain|RNA helicase, DEAD-box type, Q motif|DNA/RNA helicase, DEAD/DEAH box type, N-terminal	AT1G76590.1	Protein of unknown function DUF597
GRMZM2G134284	chr7:174788974..174801359	26	2.6	8	3	0.5	3	5.2	ARM-type_fold|HEAT_type_2|DUF3453|Symplekin_C	LOC_Os07g49320.1	Protein of unknown function DUF3453|Symplekin tight junction protein C-terminal	AT5G01400.1	Protein of unknown function DUF3453|Armadillo-type fold|Symplekin C-terminal
GRMZM2G137964	chr2:75256266..75258633	30	3	9	4	0.666667	2	4.5	NA	NA	NA	AT1G12420.1	ACT domain
GRMZM2G138842	chr6:111021704..111031563	1	0.1	1	0	0	0	Teosinte_NO_AS	NA	LOC_Os06g25294.1	NA	AT1G17080.1	NA
GRMZM2G139744	chr1:245159703..245165127	5	0.5	4	0	0	0	Teosinte_NO_AS	Sec20	LOC_Os02g44111.1	Sec20	AT3G24315.1	Sec20
GRMZM2G139963	chr1:14958684..14961640	1	0.1	1	0	0	0	Teosinte_NO_AS	Leu_zip_homeo|Homeobox_dom|HTH_motif|Homeodomain-like|Homeobox_CS	LOC_Os03g07450.1	Homeobox, conserved site|Homeodomain-like|Homeobox|Homeodomain-related|Helix-turn-helix motif, lambda-like repressor|Leucine zipper, homeobox-associated	AT1G69780.1	Homeodomain|Helix-turn-helix motif|Leucine zipper, homeobox-associated|Homeobox, conserved site|Homeodomain-like
GRMZM2G143591	chr5:215645944..215649716	7	0.7	5	0	0	0	Teosinte_NO_AS	DUF3741|DUF4378	LOC_Os02g57140.2	Protein of unknown function DUF3741	AT4G28760.1	Protein of unknown function DUF3741
GRMZM2G143765	chr6:22907900..22912535	1	0.1	1	0	0	0	Teosinte_NO_AS	WRKY_DNA-bd	LOC_Os12g32250.1	DNA-binding WRKY	AT1G13960.1	DNA-binding WRKY
GRMZM2G144403	chr8:18366095..18373326	16	1.6	7	2	0.333333	2	4.8	C2_dom	LOC_Os01g14050.1	C2 membrane targeting protein|C2 calcium-dependent membrane targeting|C2 calcium/lipid-binding domain, CaLB	AT1G53590.1	C2 calcium/lipid-binding domain, CaLB|C2 membrane targeting protein|C2 calcium-dependent membrane targeting
GRMZM2G145752	chr8:114588273..114593342	3	0.3	3	0	0	0	Teosinte_NO_AS	LRR-contain_N2|Malectin-like_Carb-bd_dom	LOC_Os05g32660.1	Leucine-rich repeat-containing N-terminal domain, type 2	AT3G05990.1	Leucine-rich repeat|Leucine-rich repeat-containing N-terminal, type 2
GRMZM2G149175	chr8:151499077..151504358	10	1	4	1	0.166667	1	6	NA	LOC_Os07g18250.1	NA	AT5G38380.1	Drug/metabolite transporter
GRMZM2G149392	chr6:142947710..142950875	3	0.3	1	0	0	0	Teosinte_NO_AS	NA	LOC_Os05g32100.1	NA	AT4G25330.1	NA
GRMZM2G149619	chr7:140817343..140821201	3	0.3	3	0	0	0	Teosinte_NO_AS	BilAc/Na_symport	LOC_Os09g34900.1	Bile acid:sodium symporter	AT4G22840.1	Bile acid:sodium symporter
GRMZM2G150893	chr5:40561774..40564521	1	0.1	1	0	0	0	Teosinte_NO_AS	Haem_peroxidase_pln/fun/bac|Peroxidase_pln|Haem_peroxidase|Peroxidases_heam-ligand_BS	LOC_Os10g02040.1	Plant peroxidase|Haem peroxidase, plant/fungal/bacterial|Haem peroxidase|Peroxidases heam-ligand binding site	AT5G06730.1	Haem peroxidase|Peroxidase, active site|Haem peroxidase, plant/fungal/bacterial|Plant peroxidase|Peroxidases heam-ligand binding site
GRMZM2G153444	chr1:265177916..265181682	3	0.3	3	0	0	0	Teosinte_NO_AS	PAP/fibrillin_dom	LOC_Os03g49720.1	Plastid lipid-associated protein/fibrillin	AT3G26070.1	Plastid lipid-associated protein/fibrillin conserved domain
GRMZM2G153536	chr1:29512428..29515645	19	1.9	9	1	0.166667	1	11.4	Aminotrans_IV|B_amino_transII|Aminotrans_IV_CS	LOC_Os03g12890.3	Aminotransferase, class IV, conserved site|Aminotransferase, class IV|Branched-chain amino acid aminotransferase II	AT3G49680.1	Branched-chain amino acid aminotransferase II|Aminotransferase, class IV|Aminotransferase, class IV, conserved site
GRMZM2G157722	chr4:57673119..57678390	3	0.3	3	0	0	0	Teosinte_NO_AS	bZIP	LOC_Os08g36790.1	Basic-leucine zipper (bZIP) transcription factor|bZIP transcription factor, bZIP-1	AT1G49720.2	Basic-leucine zipper domain
GRMZM2G158237	chr7:176220539..176229847	2	0.2	2	0	0	0	Teosinte_NO_AS	Cyclophilin-like_PPIase_dom|Cyclophilin-type_PPIase_CS|Cyclophilin-type_PPIase	LOC_Os09g36670.1	Cyclophilin-like|Peptidyl-prolyl cis-trans isomerase, cyclophilin-type|Peptidyl-prolyl cis-trans isomerase, cyclophilin-type, conserved site	AT4G34960.1	Cyclophilin-like peptidyl-prolyl cis-trans isomerase domain|Cyclophilin-type peptidyl-prolyl cis-trans isomerase, conserved site
GRMZM2G158394	chr7:176215220..176216920	1	0.1	1	0	0	0	Teosinte_NO_AS	RNase_T2-like	LOC_Os09g36700.1	Ribonuclease T2	AT1G14220.1	Ribonuclease T2-like|Ribonuclease T2, active site
GRMZM2G159678	chr2:87796433..87802932	1	0.1	1	0	0	0	Teosinte_NO_AS	DUF303_acetylest	LOC_Os04g20810.3	Protein of unknown function DUF303, acetylesterase putative	AT4G34215.1	Domain of unknown function DUF303, acetylesterase putative
GRMZM2G162663	chr5:167664332..167671977	8	0.8	5	1	0.166667	1	4.8	AMP-dep_Synth/Lig|Ac_CoA_lig|AMP-binding_CS|AMP-bd_C	LOC_Os02g32490.1	Acetate--CoA ligase|AMP-binding, conserved site|AMP-dependent synthetase/ligase	AT5G36880.2	AMP-binding, conserved site|AMP-dependent synthetase/ligase|Acetate-CoA ligase
GRMZM2G163138	chr7:150897734..150908003	2	0.2	2	0	0	0	Teosinte_NO_AS	Malectin-like_Carb-bd_dom|Leu-rich_rpt_4	LOC_Os07g31840.1	Leucine-rich repeat|Malectin/receptor-like protein kinase	AT1G28340.1	Malectin|Leucine-rich repeat
GRMZM2G165272	chr7:142234170..142236060	1	0.1	1	0	0	0	Teosinte_NO_AS	HSF_DNA-bd	LOC_Os09g35790.2	Heat shock factor (HSF)-type, DNA-binding|Winged helix-turn-helix transcription repressor DNA-binding	AT5G62020.1	Heat shock factor (HSF)-type, DNA-binding|Winged helix-turn-helix DNA-binding domain
GRMZM2G166695	chr4:57590015..57595523	1	0.1	1	0	0	0	Teosinte_NO_AS	Remorin_C	LOC_Os08g36760.1	Remorin, C-terminal	AT1G45207.2	Remorin, C-terminal
GRMZM2G171469	chr9:153851667..153857586	4	0.4	4	0	0	0	Teosinte_NO_AS	DUF1084	LOC_Os03g02850.2	Protein of unknown function DUF1084	AT2G02180.1	Domain of unknown function DUF1084
GRMZM2G171588	chr5:6157585..6167807	2	0.2	2	0	0	0	Teosinte_NO_AS	SWIB_MDM2_domain|DEK_C|SWIB_domain	LOC_Os03g55570.1	SWIB/MDM2 domain|SWIB domain|DEK, C-terminal	AT3G19080.1	SWIB/MDM2 domain|SWIB domain|DEK, C-terminal
GRMZM2G174549	chr1:245032159..245037328	1	0.1	1	0	0	0	Teosinte_NO_AS	PEstase_dom|Purple_acid_Pase-like_N|Purple_acid_PPase_C_dom	LOC_Os03g37130.1	Metallophosphoesterase|Purple acid phosphatase-like, N-terminal	AT3G20500.1	Purple acid phosphatase-like, N-terminal|Metallophosphoesterase domain
GRMZM2G175799	chr7:150786541..150794128	10	1	5	0	0	0	Teosinte_NO_AS	NA	LOC_Os07g31260.1	Mitochondrial inner membrane translocase complex, subunit Tim17/22	AT5G51150.1	Mitochondrial inner membrane translocase subunit Tim17/Tim22/Tim23/peroxisomal protein PMP24
GRMZM2G177575	chr2:83267690..83272352	25	2.5	10	2	0.333333	2	7.5	Aspartic_peptidase_AS|Aspartic_peptidase|Peptidase_aspartic_dom	LOC_Os04g15790.1	Peptidase aspartic|Peptidase aspartic, catalytic|Peptidase aspartic, active site|Peptidase A1	AT4G35880.1	Peptidase A1|Aspartic peptidase|Peptidase aspartic, active site
GRMZM2G181336	chr4:175722072..175723780	1	0.1	1	0	0	0	Teosinte_NO_AS	Ribosomal_L35A|Transl_B-barrel|Ribosomal_L35Ae_CS	LOC_Os02g54470.1	Ribosomal protein L35Ae, conserved site|Ribosomal protein L35Ae	AT1G74270.1	Ribosomal protein L35Ae, conserved site|Ribosomal protein L35A
GRMZM2G300709	chr7:168680466..168700974	4	0.4	2	0	0	0	Teosinte_NO_AS	Kinesin_motor_dom|Kinesin_motor_CS|Kinesin-like_KLP2	LOC_Os12g39980.1	Kinesin, motor domain|Kinesin, motor region, conserved site	AT3G17360.1	Kinesin, motor domain|Kinesin, motor region, conserved site
GRMZM2G309660	chr3:196343754..196351584	16	1.6	7	1	0.166667	1	9.6	NA	LOC_Os01g55094.1	NA	AT4G18490.1	NA
GRMZM2G313058	chr6:156762139..156764429	3	0.3	3	0	0	0	Teosinte_NO_AS	bHLH_dom	LOC_Os05g42180.1	Helix-loop-helix DNA-binding domain|Helix-loop-helix DNA-binding	AT1G61660.1	Myc-type, basic helix-loop-helix (bHLH) domain
GRMZM2G314647	chr8:66662443..66672048	2	0.2	2	0	0	0	Teosinte_NO_AS	GED|Dynamin_GTPase|Dynamin_central|Dynamin_GTPase_CS|GTPase_effector_domain_GED|Dynamin_SF	LOC_Os05g48240.1	Dynamin, GTPase domain|Dynamin GTPase effector|Dynamin, GTPase region, conserved site|GTPase effector domain, GED|Dynamin central region	AT5G42080.1	GTPase effector domain, GED|Dynamin, GTPase region, conserved site|Dynamin, GTPase domain|Dynamin central domain|Dynamin GTPase effector
GRMZM2G322634	chr10:135044840..135048155	1	0.1	1	0	0	0	Teosinte_NO_AS	NA	LOC_Os04g49610.1	NA	AT5G41960.1	NA
GRMZM2G325131	chr2:41023743..41028945	2	0.2	2	0	0	0	Teosinte_NO_AS	TrpG/PapA_dom|GATASE	LOC_Os04g38950.1	Anthranilate synthase component II/delta crystallin|Glutamine amidotransferase superfamily|Carbamoyl phosphate synthase, GATase domain|Glutamine amidotransferase class-I, C-terminal|Anthranilate synthase, glutamine amidotransferase domain|Glutamine amidotransferase type 1	AT5G57890.1	Glutamine amidotransferase|Anthranilate synthase/para-aminobenzoate synthase like domain
GRMZM2G330298	chr3:204093932..204098418	22	2.2	10	3	0.5	3	4.4	Ser-Thr/Tyr_kinase_cat_dom|Prot_kinase_dom|Ser/Thr_kinase_AS|Kinase-like_dom|Protein_kinase_ATP_BS	LOC_Os01g51290.2	Protein kinase-like domain|Protein kinase, ATP binding site|Serine/threonine-protein kinase, active site|Protein kinase, catalytic domain|Tyrosine-protein kinase, catalytic domain|Serine-threonine/tyrosine-protein kinase|Serine/threonine-protein kinase domain	AT5G56890.1	Serine/threonine- / dual specificity protein kinase, catalytic domain|Tyrosine-protein kinase, catalytic domain|Serine-threonine/tyrosine-protein kinase catalytic domain|Protein kinase, catalytic domain|Protein kinase, ATP binding site|Serine/threonine-protein kinase, active site|Protein kinase-like domain
GRMZM2G335287	chr7:157907062..157937456	17	1.7	8	2	0.333333	1	5.1	Sec7_dom|DUF1981_Sec7_assoc|ARM-type_fold	LOC_Os07g37750.1	SEC7-like|Protein of unknown function DUF1981, SEC7 associated|Armadillo-type fold	AT3G43300.1	SEC7-like|Armadillo-type fold|Domain of unknown function DUF1981, SEC7 associated
GRMZM2G343543	chr6:102759470..102762866	7	0.7	7	1	0.166667	1	4.2	Transl_elong_EF1A_euk/arc|Transl_elong_EFTu/EF1A_2|Transl_elong_EFTu/EF1A_C|EF_GTP-bd_dom|Transl_B-barrel|Transl_elong_EF1A/Init_IF2_C	LOC_Os03g08020.1	Translation elongation factor EFTu/EF1A, domain 2|Protein synthesis factor, GTP-binding|Translation elongation factor EFTu/EF1A, C-terminal|Translation elongation factor EF1A, eukaryotic/archaeal|Translation elongation factor EF1A/initiation factor IF2gamma, C-terminal|Translation elongation/initiation factor/Ribosomal, beta-barrel	AT1G07930.1	Elongation factor, GTP-binding domain|Translation elongation factor EFTu/EF1A, C-terminal|Translation elongation factor EFTu/EF1A, domain 2|Translation elongation factor EF1A/initiation factor IF2gamma, C-terminal|Translation elongation/initiation factor/Ribosomal, beta-barrel|Translation elongation factor EF1A, eukaryotic/archaeal
GRMZM2G356198	chr7:150909511..150914692	3	0.3	3	0	0	0	Teosinte_NO_AS	NA	LOC_Os07g31850.1	Zinc finger, RING-type|Zinc finger, C3HC4 RING-type	AT2G20650.1	Zinc finger, C3HC4 RING-type|Zinc finger, RING-type
GRMZM2G363908	chr3:52446677..52450543	1	0.1	1	0	0	0	Teosinte_NO_AS	IGR_protein_motif	LOC_Os10g05940.1	IGR protein motif	AT5G26800.1	IGR protein motif
GRMZM2G365374	chr2:190158113..190161171	1	0.1	1	0	0	0	Teosinte_NO_AS	Chaperone_DnaK|Hsp_70_fam|Heat_shock_70_CS	LOC_Os09g31486.1	Heat shock protein 70, conserved site|Chaperone DnaK|Heat shock protein Hsp70|Heat shock protein 70	AT5G09590.1	Heat shock protein 70 family|Heat shock protein 70, conserved site|Chaperone DnaK
GRMZM2G371795	chr5:209141850..209147166	1	0.1	1	0	0	0	Teosinte_NO_AS	CAAD_dom	LOC_Os02g52260.1	NA	AT4G38100.1	NA
GRMZM2G374969	chr7:160216902..160227397	2	0.2	2	0	0	0	Teosinte_NO_AS	WD40_repeat|WD40_repeat_dom	LOC_Os10g41370.1	WD40 repeat|WD40 repeat, subgroup|WD40/YVTN repeat-like-containing domain|WD40 repeat-like-containing domain	AT5G07590.1	WD40/YVTN repeat-like-containing domain|WD40 repeat
GRMZM2G381744	chr4:201542946..201547734	3	0.3	2	0	0	0	Teosinte_NO_AS	Cpn60/TCP-1|Chaperonin_TCP-1_CS|Chap_CCT_theta|Chaperone_TCP-1	LOC_Os03g59020.1	Chaperonin Cpn60/TCP-1|T-complex protein 1, theta subunit|Chaperonin TCP-1, conserved site|Chaperone, tailless complex polypeptide 1	AT3G03960.1	Chaperonin TCP-1, conserved site|Chaperone tailless complex polypeptide 1 (TCP-1)|T-complex protein 1, theta subunit|Chaperonin Cpn60/TCP-1
GRMZM2G396477	chr1:178249909..178252334	3	0.3	3	0	0	0	Teosinte_NO_AS	ARM-type_fold	LOC_Os05g14930.1	NA	AT3G06210.1	Armadillo-type fold|Armadillo-like helical|Armadillo
GRMZM2G406672	chr7:150290285..150300500	5	0.5	5	0	0	0	Teosinte_NO_AS	Malic_OxRdtase|Malic_N_dom|Malic_NAD-bd|Malic_enzyme_CS	LOC_Os07g31380.1	Malic oxidoreductase|Malic enzyme, NAD-binding|Malic enzyme, N-terminal|NAD(P)-binding domain|Malic enzyme, conserved site	AT2G13560.1	Malic oxidoreductase|NAD(P)-binding domain|Malic enzyme, N-terminal|Malic enzyme, NAD-binding|Malic enzyme, conserved site
GRMZM2G415772	chr3:207218768..207219939	2	0.2	2	0	0	0	Teosinte_NO_AS	DUF1639	LOC_Os01g49410.1	Protein of unknown function DUF1639	AT1G25370.1	Protein of unknown function DUF1639
GRMZM2G450659	chr5:49690826..49705951	6	0.6	4	0	0	0	Teosinte_NO_AS	Pept_M3A_M3B	LOC_Os06g47210.1	Peptidase M3A/M3B, thimet/oligopeptidase F	AT5G51540.1	Peptidase M3A/M3B
GRMZM2G473385	chr10:104822498..104857891	20	2	7	1	0.166667	1	12	Uridine_kinase|PRK/URK|CYTH-like_domain	LOC_Os04g21110.1	Phosphoribulokinase/uridine kinase|Uridine kinase	AT2G01460.1	AAA+ ATPase domain|Phosphoribulokinase/uridine kinase|Uridine kinase
GRMZM2G475536	chr2:180167790..180169605	1	0.1	1	0	0	0	Teosinte_NO_AS	NA	LOC_Os08g33640.1	NA	AT1G23110.1	NA
GRMZM2G701180	chr6:148633258..148638477	1	0.1	1	0	0	0	Teosinte_NO_AS	SNAPc_SNAP43	LOC_Os10g35130.1	Small nuclear RNA activating complex (SNAPc), subunit SNAP43	AT3G53270.1	Small nuclear RNA activating complex (SNAPc), subunit SNAP43
GRMZM2G703303	chr2:193315719..193319595	7	0.7	4	0	0	0	Teosinte_NO_AS	Prenyl_trans_a	NA	NA	AT1G08060.1	NA
