# Supplementary material for: Comparative transcriptomics uncovers alternative splicing changes and signatures of selection from maize improvement
Source: BMC Genomics. 2015 May 8;16(1):363. doi: 10.1186/s12864-015-1582-5 (PMC4433066; doi:10.1186/s12864-015-1582-5)
Supplement: Additional file 9: Table S9. — Alternative splicing level-decreased genes in maize with strong signals of selection from maize improvement. [file 12864_2015_1582_MOESM9_ESM.xls]

## Sheet: 工作表1
Table S9 Alternative splicing level-decreased genes in maize with strong signals of selection from maize improvement. Maize genome regions with strong selection signals in maize improvement process were from paper "Comparative population genomics of maize domestication and improvement", Hufford, M. B. et al.2012, .Nature Genet.,page:808-811. Gene annotation were retrived from the paper "The Role …
Gene_ID	Location	Maize_all_events	Maize_AS_level	MaizeAS_sample	Teosinte_all_events	Teosinte_AS_level	Teosinte_AS_sample	Fold_chang(M/T)	Annotation	Rice_Orthologous	Annotation	AT_Orthologous	Annotation
AC155434.2_FG004	chr7:173827304..173838463	1	0.1	1	3	0.5	2	5	NA	LOC_Os07g48602.1	NA	AT1G55540.2	NA
GRMZM2G004459	chr1:291788457..291797031	0	0	0	1	0.166667	1	Maize_NO_AS	EF_hand_dom|Small_GTPase|EF_hand_assoc_1|EF_hand_assoc_2|MIRO-like|EF_Hand_1_Ca_BS|MIRO|Rho_GTPase_Mt	LOC_Os03g59590.1	EF hand associated, type-1|EF-HAND 2|MIRO|Small GTPase, Rho type|Ras small GTPase, Rab type|Ras small GTPase, Ras type|Mitochondrial Rho-like|EF hand associated, type-2|Ras GTPase|Mitochondrial Rho GTPase|EF-Hand 1, calcium-binding site	AT5G27540.1	EF-Hand 1, calcium-binding site|EF hand associated, type-2|Small GTP-binding protein domain|EF hand associated, type-1|MIRO|Small GTPase superfamily, mitochondrial rho type|Small GTPase superfamily|Mitochondrial Rho-like
GRMZM2G014832	chr4:48450075..48459528	0	0	0	2	0.333333	2	Maize_NO_AS	Glutaredoxin|Glutaredoxin_euk/vir|Thioredoxin-like_fold|Glutaredoxin_subgr	LOC_Os08g45140.1	Glutaredoxin subgroup|Thioredoxin-like fold|Glutaredoxin, eukaryotic/virial|Glutaredoxin|Thioredoxin fold	AT4G28730.1	Thioredoxin-like fold|Glutaredoxin, eukaryotic/virial|Glutaredoxin subgroup|Glutaredoxin
GRMZM2G022793	chr10:84487395..84491371	0	0	0	1	0.166667	1	Maize_NO_AS	Tpt_PEP_trans_dom	LOC_Os08g04110.1	Protein of unknown function DUF250	AT1G53660.1	Domain of unknown function DUF250
GRMZM2G067306	chr5:18336901..18348842	0	0	0	1	0.166667	1	Maize_NO_AS	Ribosomal_L25/Gln-tRNA_synth	LOC_Os03g41612.1	Ribosomal protein L25|Ribosomal protein L25, beta domain|Ribosomal protein L25/Gln-tRNA synthetase, anti-codon-binding domain	AT5G66860.1	Ribosomal protein L25, beta domain|Ribosomal protein L25/Gln-tRNA synthetase, anti-codon-binding domain
GRMZM2G079796	chr4:180054926..180075018	3	0.3	3	8	1.33333	5	4.44444	NA	LOC_Os04g28010.1	NA	AT5G51340.1	NA
GRMZM2G096709	chr7:144980649..144983328	1	0.1	1	3	0.5	2	5	WRC|Gln-Leu-Gln_QLQ	LOC_Os07g28430.1	WRC|Glutamine-Leucine-Glutamine, QLQ	AT4G37740.1	Glutamine-Leucine-Glutamine, QLQ|WRC
GRMZM2G100462	chr6:90045719..90048403	1	0.1	1	4	0.666667	4	6.66667	Ribosomal_S11|Ribosomal_S11_CS	LOC_Os02g06700.2	Ribosomal protein S11|Ribosomal S11, conserved site	AT3G11510.1	Ribosomal protein S11|Ribosomal S11, conserved site
GRMZM2G108546	chr7:101260188..101267117	0	0	0	1	0.166667	1	Maize_NO_AS	NA	LOC_Os09g20550.1	Zinc finger, RING-type	AT2G35330.1	Zinc finger, RING-type
GRMZM2G115615	chr1:170960751..170967969	0	0	0	1	0.166667	1	Maize_NO_AS	TPR_1|TPR-contain_dom|TPR_repeat	LOC_Os12g41190.1	Tetratricopeptide repeat|Tetratricopeptide TPR-1|Tetratricopeptide-like helical|Tetratricopeptide repeat-containing	AT1G04190.1	Tetratricopeptide repeat|Tetratricopeptide repeat-containing domain|Tetratricopeptide TPR-1|Tetratricopeptide-like helical
GRMZM2G125784	chr5:1578552..1582765	0	0	0	1	0.166667	1	Maize_NO_AS	Ribosomal_L27/L41_mit	LOC_Os02g40490.1	Ribosomal protein L27/L41, mitochondrial	AT5G40080.1	Ribosomal protein L27/L41, mitochondrial
GRMZM2G159811	chr10:101360842..101366143	0	0	0	1	0.166667	1	Maize_NO_AS	PP2C-like_dom|PP2C_Mn2_Asp60_BS	LOC_Os01g62760.1	Protein phosphatase 2C, N-terminal|Protein phosphatase 2C|Protein phosphatase 2C, manganese/magnesium aspartate binding site|Protein phosphatase 2C-related	AT5G51760.1	Protein phosphatase 2C (PP2C)-like|Protein phosphatase 2C, manganese/magnesium aspartate binding site|Protein phosphatase 2C
GRMZM2G359952	chr8:22978101..22987122	0	0	0	3	0.5	1	Maize_NO_AS	TF_Kbox|TF_MADSbox	LOC_Os01g10504.2	Transcription factor, K-box|Transcription factor, MADS-box	AT4G18960.1	Transcription factor, MADS-box|Transcription factor, K-box
GRMZM2G427097	chr10:134053442..134057895	0	0	0	1	0.166667	1	Maize_NO_AS	Glu/Leu/Phe/Val_DH|Glu/Leu/Phe/Val_DH_C|Glu/Leu/Phe/Val_DH_dimer_dom|Glu_DH	LOC_Os02g43470.1	Glutamate/phenylalanine/leucine/valine dehydrogenase, dimerisation domain|Glutamate/phenylalanine/leucine/valine dehydrogenase, C-terminal|Glutamate/phenylalanine/leucine/valine dehydrogenase|NAD(P)-binding domain|Glutamate dehydrogenase	AT5G07440.1	NAD(P)-binding domain|Glutamate/phenylalanine/leucine/valine dehydrogenase, C-terminal|Glutamate/phenylalanine/leucine/valine dehydrogenase, dimerisation domain|Glutamate/phenylalanine/leucine/valine dehydrogenase|Glutamate dehydrogenase
GRMZM2G701082	chr6:113557759..113560881	0	0	0	1	0.166667	1	Maize_NO_AS	NA	NA	NA	AT2G47240.1	AMP-binding, conserved site|AMP-dependent synthetase/ligase
