# Supplementary material for: Comparative transcriptomics uncovers alternative splicing changes and signatures of selection from maize improvement
Source: BMC Genomics. 2015 May 8;16(1):363. doi: 10.1186/s12864-015-1582-5 (PMC4433066; doi:10.1186/s12864-015-1582-5)
Supplement: Additional file 10: Table S10. — Alternative splicing level-increased genes in maize that are related to flowering. [file 12864_2015_1582_MOESM10_ESM.xlsx]

## Sheet: Sheet1
Table S10 Alternative splicing level-increased genes in maize that are related to flowering. Arabidopsis flowering related genes and annotation were download from Max Planck Institut für Pflanzenzüchtungsforschung (https://www.mpipz.mpg.de/)
Maize_ID	AT_Orthologous	Gene_Name	Flowering pathway	Protein function	Phenotypic information
AC155496_FG009	AT5G46210.1	CULLIN 4	Light signaling	Component of ubiquitin ligases	cul4 mutant is early flowering in SDs but not LDs
GRMZM2G020291	AT2G46340.1	SUPPRESSOR OF PHYA-105	Photoperiod	WD-40 and protein kinase-like domain	mutant early flowering in SDs
GRMZM2G026223	AT2G45660.1	SUPPRESSOR OF OVEREXPRESSION OF CONSTANS	Floral integrator	MADS-box transcription factor	mutant late flowering in LDs and SDs
GRMZM2G037378	AT1G61040.1	VERNALIZATION INDEPENDENCE 5		Component of Paf1c	mutant early flowering
GRMZM2G048494	AT5G61150.1	VERNALIZATION INDEPENDENCE 4		Component of Paf1c	mutant early flowering
GRMZM2G074479	AT2G02760.1	UBIQUITIN CONJUGATING ENZYME 2		E2 enzyme involved in monoubiquitination of histone 2B	No phenotype, but strongly enahnces ubc2
GRMZM2G074645	AT5G02030.1	PENNYWISE	Inflorescence meristem development	BEL1-like homeodomain transcription factor	pny pnf double mutants do not flower
GRMZM2G076272	AT4G32980.1	ARABIDOPSIS THALIANA HOMEOBOX 1			mutant early flowering
GRMZM2G081429	AT3G12810.1	PHOTOPERIOD INDEPENDENT EARLY FLOWERING 1		Similar to ATP-dependent, chromatin-remodeling proteins of the ISWI and SWI2/SNF2 family	mutant early flowering
GRMZM2G089876	AT5G37055.1	SERRATED LEAVES AND EARLY FLOWERING		A homologue of the yeast SWC6 protein, a conserved subunit of the SWR1/SRCAP complex.	mutant early flowering
GRMZM2G124532	AT2G18790.1	PHYTOCHROME B	Light perception	Red/Far-red light photoreceptor	mutant early flowering in LDs and SDs
GRMZM2G125976	AT5G02030.1	PENNYWISE	Inflorescence meristem development	BEL1-like homeodomain transcription factor	pny pnf double mutants do not flower
GRMZM2G130724	AT3G24440.1	VERNALIZATION INSENSTIVE 3 LIKE 1
GRMZM2G137965	AT2G19520.1	FVE	Autonomous	MSI-homologue	mutant late flowering
GRMZM2G148772	AT5G57660.1	CONSTANS LIKE 5	Photoperiod	Zinc finger transcription factor	Overexpression promotes flowering in SDs
GRMZM2G154641	AT2G27990.1	POUND-FOOLISH	Inflorescence meristem development	BEL1-like homeodomain transcription factor	pny pnf double mutants do not flower
GRMZM2G161913	AT2G06210.1	VERNALIZATION INDEPENDENCE 6		Component of Paf1c	mutant early flowering
GRMZM2G174919	AT1G71800.1	CLEAVAGE STIMULATION FACTOR 64	Vernalization	Component of RNA 3'-processing complex	cstf64 mutant is late flowering
GRMZM2G363038	AT5G23150.1	HUA2		Involved in mRNA processing	mutant early flowering
GRMZM2G400167	AT1G65480.1	FLOWERING LOCUS T	Photoperiod	Phosphatidylethanolamine-binding protein homologues	mutant late flowering in LDs
GRMZM2G402862	AT4G35900.1	FLOWERING LOCUS D	Meristem response	bZIP transcription factor	mutant late flowering in LDs and SDs
GRMZM5G814279	AT2G22540.1	SHORT VEGETATIVE PHASE	Floral repressor	MADS-box transcription factor	mutant early flowering in LDs and SDs
